# Supplementary material for: Genes and pathways underlying regional and cell type changes in Alzheimer's disease
Source: Genome Med. 2013 May 25;5(5):48. doi: 10.1186/gm452 (PMC3706780; doi:10.1186/gm452)
Supplement: Additional file 1 — Table S1. Phenotypic information for each subject used in this study. [file gm452-S1.XLS]

## Sheet: Supplementary Table 1
Control					Braak	APOE	Tissue
Sample	Gender	Age	PMI	Plaques	Stage	genotype	Center	RIN	RIN
(#)	(M/F)	(yrs)	(hrs)	(0-3)	(0-6)	(alleles)	(Abbr.)	(CA1)	(CA3)
588	M	85	5	1	2	2,3	O	7.2	8.1
862	M	75	2	0	1	3,3	O	7.1	7
881	M	90	23	0	2	3,3	O	7.1	6.8
962	F	70	NA	1	1	NA	O	7.1	7
1013	M	90	6	0	1	2,3	O	7.6	7.3
1064	F	83	8	0	1	NA	O	5.9	5.9
1376	M	85.4	18	1	2	3,3	O	6.4	N/A
1385	M	81	6	1	2	3,3	O	6.6	N/A
1716	M	90	4.5	0	1	NA	O	6.9	7.1
1720	M	73	5.25	1	2	3,4	O	1.4	7.1
1731	F	74	7.5	1	2	NA	O	6.2	6.3
1761	M	86	24	1	1	NA	O	7.3	7.9
3740	F	88	14	NA	NA	NA	V	6.6	7.2
3777	M	84	13.5	NA	NA	NA	V	4.9	3.9
3795	F	72	14	NA	NA	NA	V	6	5.8
3912	M	80	10.5	NA	NA	NA	V	6.3	6.6
Average:	0.6875	81.65	10.75	0.583333	1.5	2.92857	---	6.2875	6.71429
StDev:	0.478714	6.88283	6.80926	0.514929	0.522233	0.345033	---	1.46509	1.0369
AD					Braak	APOE	Tissue	Disease
Sample	Gender	Age	PMI	Plaques	Stage	genotype	Center	Duration	RIN	RIN
(#)	(M/F)	(yrs)	(hrs)	(0-3)	(0-6)	(alleles)	(Abbr.)	(yrs)	(CA1)	(CA3)
704	M	81	12	3	5	3,4	O	11	5.6	6.9
827	M	90	3.5	3	5	NA	O	NA	6.7	6.4
926	F	79	4	3	6	NA	O	15	5.1	6.4
993	M	83	15	3	6	4,4	O	11	6.3	5.6
1167	M	68	9.5	3	5	NA	O	8	7.4	6.7
1294	F	90	19	2	6	3,3	O	10	6.3	5.7
1380	F	84.6	18	3	6	3,3	O	9	6.8	6.8
1388	M	67.2	3.5	3	6	3,3	O	8	7.8	6.6
1440	M	72.6	7.5	2	5	3,4	O	8	3.9	3.1
1580	M	90	3	3	6	3,4	O	5	7.8	7.5
1673	M	81	5.5	2	5	NA	O	10	6.9	2.4
4098	F	68	22.8	2	5	NA	V	NA	6.6	6.7
4125	F	61	17.3	3	NA	NA	V	NA	6.1	7.1
4147	M	66	12.3	2	NA	NA	V	NA	7.8	7.5
4152	F	74	7	2	4	NA	V	NA	5.6	5.9
4155	F	79	17.7	2	5	NA	V	NA	6.4	5.1
4159	F	80	12.5	3	5	NA	V	NA	5.3	2.9
Average:	0.5294	77.3176	11.1824	2.58824	5.33333	3.35714	---	9.5	6.37647	5.84118
StDev:	0.512348	9.05347	6.34155	0.5073	0.617213	0.377964	---	2.63523	1.0592	1.58983
T-test
(p-values)	0.37	0.133693	0.853745	5.85655e-11	2.47603e-15	0.047	---	---	---	---
Additional controls for qRT-PCR analysis						APOE	Tissue
Sample	Gender	Age	PMI	Plaques	Braak	genotype	Center	RIN	RIN
(#)	(M/F)	(yrs)	(hrs)	(0-3)	(0-6)	(alleles)	(Abbr.)	(CA1)	(CA3)
1526	F	89	3	0	1	NA	O	N/A	N/A
1563	F	80	2	1	1	NA	O	8.1	8.8

## Sheet: Table Legend
Supplementary Table 1: Phenotypic information for each subject used in this study. Column labels are self-explanatory. NA indicates that a piece of information was not available. "N/A" in a RIN column indicates that the bioanalyzer assigned that sample a value of "N/A". Samples underlined were used in qRT-PCR validations for region and disease state. Samples in bold were used for qRT-PCR validati…
