# Supplementary material for: Genes and pathways underlying regional and cell type changes in Alzheimer's disease
Source: Genome Med. 2013 May 25;5(5):48. doi: 10.1186/gm452 (PMC3706780; doi:10.1186/gm452)
Supplement: Additional file 2 — Table S2. All differentially expressed genes across all comparisons. [file gm452-S2.XLS]

## Sheet: Supplementary Table 2
Gene	Probe	Disease-altered in CA1	Disease-altered in CA3	Region-enriched in control	Region-enriched in AD
A2BP1	ILMN_2359168	.	.	CA3*	CA3
A2M	ILMN_1745607	downAD*	.	CA1*	.
A2ML1	ILMN_2136495	upAD*	.	.	.
A4GALT	ILMN_1735045	upAD	upAD*	.	.
AACS	ILMN_1698554	.	downAD	CA3*	.
AADACL1	ILMN_2061446	.	.	CA3*	.
AAK1	ILMN_1880387	.	.	CA3*	.
AARSD1	ILMN_1700461	.	downAD	.	.
AATK	ILMN_1687609	.	downAD	.	.
ABCA1	ILMN_1766054	upAD*	upAD*	CA1*	.
ABCA3	ILMN_1758523	.	.	CA3*	CA3*
ABCB9	ILMN_2343048	.	.	CA3*	.
ABCC12	ILMN_1762093	.	.	CA1*	.
ABCC3	ILMN_1677814	upAD	.	.	CA1
ABCC4	ILMN_1788457	.	upAD*	.	.
ABCC5	ILMN_1706531	.	.	CA3*	CA3
ABCG4	ILMN_1779470	.	.	CA3*	CA3
ABHD12	ILMN_2245305	.	downAD	CA3*	.
ABHD12	ILMN_2318685	.	.	CA3*	.
ABHD14A	ILMN_1794213	.	.	.	CA3*
ABHD4	ILMN_1700633	upAD	.	.	.
ABHD6	ILMN_1706344	.	.	CA3*	.
ABHD8	ILMN_1712707	downAD*	.	.	.
ABI3	ILMN_1755658	.	.	CA1	.
ABI3BP	ILMN_1673639	upAD*	.	.	.
ABLIM1	ILMN_1785424	upAD	upAD	.	.
ABLIM1	ILMN_2396672	.	upAD	CA1*	.
ACACB	ILMN_1763852	upAD*	.	.	.
ACADL	ILMN_1660890	upAD*	.	.	.
ACAT1	ILMN_1800008	.	.	CA1*	.
ACBD7	ILMN_1726388	.	.	CA1*	.
ACCN1	ILMN_1779685	.	.	CA3	.
ACCN2	ILMN_1769694	downAD	.	.	.
ACHE	ILMN_2333219	.	.	CA3*	.
ACOT7	ILMN_2332250	.	.	CA3	.
ACOT7	ILMN_1740265	.	.	CA3*	CA3
ACOX2	ILMN_1685703	.	.	CA1	.
ACP2	ILMN_2104830	.	.	CA3*	.
ACPL2	ILMN_2306955	upAD*	.	.	.
ACPT	ILMN_1728331	.	.	.	CA3
ACRV1	ILMN_1654468	downAD*	.	.	.
ACSBG1	ILMN_2227011	.	.	CA1*	.
ACSL4	ILMN_1683598	.	.	CA3*	.
ACSL5	ILMN_1705247	.	.	CA1*	.
ACSL6	ILMN_1737418	downAD*	.	.	.
ACSM5	ILMN_1766966	upAD	upAD	.	.
ACTA1	ILMN_2125869	.	.	CA3*	.
ACTA2	ILMN_1671703	.	.	CA1	.
ACTL6A	ILMN_1749297	upAD	.	.	.
ACTN1	ILMN_2232177	.	.	CA1*	.
ACTR1B	ILMN_1695821	.	.	CA3*	.
ACTR3	ILMN_1657153	.	.	CA3	.
ACTRT1	ILMN_1815392	.	.	.	CA3
ACVR1B	ILMN_2243308	.	.	CA3*	CA3
ACY1	ILMN_1683883	.	.	CA1*	.
ADA	ILMN_1803686	downAD	downAD	.	.
ADAM11	ILMN_1711374	.	.	CA3*	CA3
ADAM19	ILMN_1713751	.	.	CA3	.
ADAM22	ILMN_1675210	downAD*	.	.	.
ADAMTS8	ILMN_1672403	downAD*	downAD	.	.
ADAMTSL2	ILMN_1721495	downAD*	.	.	.
ADARB1	ILMN_1679797	downAD*	.	CA3*	CA3*
ADARB1	ILMN_2319326	.	.	CA3*	.
ADC	ILMN_1659599	.	downAD	.	.
ADCY1	ILMN_2120555	downAD*	.	.	.
ADCY2	ILMN_1810691	.	.	CA1*	CA1*
ADCY8	ILMN_1754440	upAD*	.	.	.
ADCY9	ILMN_1654287	.	.	CA3*	.
ADD3	ILMN_1814526	upAD	.	.	.
ADFP	ILMN_2138765	.	.	CA1*	.
ADH1A	ILMN_1764309	.	upAD	.	.
ADHFE1	ILMN_1702858	.	.	CA1	.
ADM	ILMN_1708934	.	upAD*	CA1*	.
ADORA1	ILMN_1747227	.	downAD	CA3*	.
ADORA1	ILMN_2373444	.	.	CA3*	CA3*
ADORA2B	ILMN_1703946	.	.	CA1*	.
ADORA3	ILMN_1733259	downAD*	.	CA1	.
ADRA1B	ILMN_1679754	downAD*	.	.	CA3*
ADRB2	ILMN_1695590	downAD*	.	.	.
AEBP1	ILMN_1736178	upAD	.	.	.
AFAP1	ILMN_1701998	.	.	CA1*	.
AFAP1L2	ILMN_1730995	.	.	CA1*	.
AFF1	ILMN_2129015	upAD	.	.	.
AFF2	ILMN_1725889	.	.	CA3*	.
AFF3	ILMN_1775235	.	.	CA3	.
AGK	ILMN_1772645	.	.	CA3*	.
AGL	ILMN_2371825	downAD*	.	.	.
AGPAT4	ILMN_1730504	.	downAD	.	.
AGT	ILMN_1813530	.	upAD	CA1	CA1
AGTRAP	ILMN_1802458	.	upAD*	.	.
AGTRL1	ILMN_1700183	upAD*	upAD	.	.
AGXT2L1	ILMN_1757807	.	.	CA1*	CA1
AHCYL1	ILMN_1770412	upAD	.	.	.
AHCYL2	ILMN_1712786	.	.	CA1*	.
AHI1	ILMN_1791006	.	.	CA3*	.
AHNAK	ILMN_1714567	upAD*	upAD	.	.
AIF1	ILMN_1792473	.	.	CA1	.
AJAP1	ILMN_1723521	.	.	CA3*	CA3
AJAP1	ILMN_2312764	.	.	CA3*	CA3*
AK1	ILMN_1779965	upAD	upAD	.	.
AK3L1	ILMN_2338038	.	upAD*	.	.
AK3L1	ILMN_1764090	.	upAD*	.	.
AK5	ILMN_2387712	.	.	CA3*	.
AKAP12	ILMN_1684836	.	.	CA1*	.
AKAP6	ILMN_1770758	.	.	CA3*	.
AKAP8	ILMN_1741572	upAD*	.	.	.
AKR1C2	ILMN_2412336	.	.	CA1	CA1
AKR1C3	ILMN_1713124	upAD	upAD	CA1	.
AKR1C4	ILMN_1687757	upAD	upAD	.	.
AKR7A2	ILMN_1677043	.	upAD	.	.
AKR7A3	ILMN_2145396	.	.	CA1*	.
ALDH1A2	ILMN_1748538	downAD*	.	.	.
ALDH1A3	ILMN_2139970	downAD	.	.	.
ALDH1L1	ILMN_1802167	.	.	CA1*	.
ALDH2	ILMN_1793859	.	.	CA1*	CA1
ALDH3A1	ILMN_1702503	.	.	CA3*	.
ALDH4A1	ILMN_2406557	.	upAD	CA1	.
ALDH4A1	ILMN_1656368	.	.	CA1*	.
ALDH6A1	ILMN_2096985	.	upAD	CA1*	.
ALDH6A1	ILMN_1785284	.	.	CA1*	.
ALDH7A1	ILMN_1687508	.	.	CA1*	.
ALDH7A1	ILMN_1763461	.	.	CA1	.
ALKBH6	ILMN_1808792	.	downAD*	CA3*	.
ALOX15B	ILMN_2393149	upAD*	.	.	.
ALOX5AP	ILMN_1797875	.	upAD*	CA1	.
ALPK1	ILMN_2078697	upAD	.	CA3*	.
AMOT	ILMN_1792409	.	upAD	CA1	.
AMPH	ILMN_1685834	.	.	CA3*	.
ANAPC4	ILMN_1802973	.	downAD*	.	.
ANG	ILMN_1760727	upAD*	upAD	.	.
ANGEL2	ILMN_1736340	.	.	CA1*	.
ANGPT1	ILMN_1677723	upAD	upAD	.	.
ANGPTL4	ILMN_1707727	upAD*	upAD*	.	.
ANKRD10	ILMN_2115218	upAD	.	.	.
ANKRD19	ILMN_1666221	downAD*	.	.	.
ANKRD20A1	ILMN_1670452	downAD*	.	.	.
ANKRD20A1	ILMN_2215824	downAD*	.	CA1*	.
ANKRD24	ILMN_1768202	downAD*	downAD*	CA1*	.
ANKRD29	ILMN_2075643	.	.	CA3*	CA3
ANKRD35	ILMN_1798006	upAD	upAD	.	.
ANKRD39	ILMN_1710979	downAD	.	.	.
ANKRD57	ILMN_1724040	upAD	.	.	.
ANKRD9	ILMN_2048607	downAD*	.	.	.
ANKS1A	ILMN_1813669	.	.	CA1*	.
ANKS1B	ILMN_2340974	.	downAD	.	.
ANTXR1	ILMN_1670379	upAD*	upAD	.	.
ANTXR2	ILMN_1812926	upAD	.	.	.
ANXA1	ILMN_2184184	upAD*	upAD	.	.
ANXA11	ILMN_1685170	.	.	CA1	.
ANXA2	ILMN_2409167	upAD*	upAD*	.	.
ANXA2P1	ILMN_2041101	upAD	upAD	.	.
ANXA5	ILMN_1741003	.	upAD	.	.
ANXA6	ILMN_1678612	.	.	CA3*	.
AP1G2	ILMN_1754179	downAD*	.	.	.
AP1S1	ILMN_1712806	.	.	CA3*	.
AP1S2	ILMN_2120273	.	.	.	CA1
AP2A1	ILMN_1815306	.	.	.	CA3
AP2A2	ILMN_1803779	.	.	CA3*	.
AP2B1	ILMN_1681998	.	.	CA3*	.
AP3B2	ILMN_1679256	.	.	CA3*	.
AP3M2	ILMN_1676946	.	.	CA3*	.
AP4B1	ILMN_1669377	downAD*	.	.	.
APBA2	ILMN_1723626	.	.	CA3*	.
APBB1IP	ILMN_1801710	.	.	CA1	.
APBB3	ILMN_1740772	.	.	CA3*	.
APC	ILMN_1662668	.	.	CA3*	CA3*
APCDD1	ILMN_1656951	.	.	CA1*	.
APLP1	ILMN_2396198	.	downAD	.	.
APOC1	ILMN_1789007	.	.	CA1	CA1*
APOE	ILMN_1740938	.	.	CA1	.
APOL1	ILMN_1761793	.	.	CA3*	.
APPL2	ILMN_1765076	.	upAD	CA1*	.
AQP1	ILMN_1681103	upAD*	upAD	.	.
AQP4	ILMN_1747683	.	.	CA1	.
ARC	ILMN_1711120	.	.	CA3	.
ARF1	ILMN_1802203	.	.	CA3*	.
ARFGAP3	ILMN_1731287	upAD*	.	.	.
ARHGAP19	ILMN_1688953	.	.	.	CA1
ARHGAP26	ILMN_1711490	.	.	CA3*	.
ARHGDIB	ILMN_1678143	.	.	CA1	.
ARHGDIG	ILMN_2049274	downAD	.	CA3*	CA3
ARHGEF17	ILMN_1754562	.	.	CA3*	CA3*
ARHGEF3	ILMN_1781010	.	.	CA3*	.
ARHGEF6	ILMN_1803423	upAD*	.	CA3*	.
ARHGEF7	ILMN_2235679	.	.	CA3	.
ARHGEF9	ILMN_1779370	.	.	CA3*	.
ARL6IP6	ILMN_1797964	upAD	upAD	.	.
ARPC1A	ILMN_1759915	.	downAD	CA3*	.
ARPP-21	ILMN_1671402	downAD*	.	.	CA3
ARRB1	ILMN_2325168	upAD*	.	.	CA1*
ARRDC2	ILMN_1655612	upAD*	.	.	.
ARSF	ILMN_1664001	.	.	CA1	.
ART3	ILMN_1693218	upAD*	.	.	.
ASAM	ILMN_1656248	.	.	CA3*	.
ASNS	ILMN_1796417	.	.	CA3*	.
ASNS	ILMN_2398107	.	.	CA3*	.
ASPHD1	ILMN_1662390	downAD*	downAD	.	.
ASRGL1	ILMN_1810199	.	.	CA1*	.
ASTN2	ILMN_1744118	.	.	CA1*	CA1
ASXL2	ILMN_1698968	upAD	.	.	.
ATF3	ILMN_2374865	upAD	.	.	CA1
ATP13A2	ILMN_1704164	.	.	CA3*	.
ATP1A1	ILMN_2415189	.	.	CA3*	CA3
ATP1A2	ILMN_1777411	.	.	CA1*	CA1
ATP1A3	ILMN_1689098	.	.	CA3*	.
ATP1B1	ILMN_2407824	.	.	CA3*	.
ATP1B1	ILMN_1730291	.	.	.	CA3*
ATP1B2	ILMN_1747271	.	.	CA1*	.
ATP2A2	ILMN_1687375	.	.	CA3*	.
ATP2B1	ILMN_1750599	.	.	CA3	.
ATP2B3	ILMN_1660741	.	downAD*	CA3*	.
ATP2B3	ILMN_1693481	.	.	CA3*	.
ATP2B4	ILMN_2367753	.	.	CA1*	.
ATP5I	ILMN_1772506	.	downAD	.	.
ATP6AP1	ILMN_1697694	.	.	.	CA3*
ATP6V0A1	ILMN_1752579	.	.	CA3*	CA3*
ATP6V0B	ILMN_1721391	.	.	CA3*	.
ATP6V0D1	ILMN_1795826	.	.	CA3*	CA3
ATP6V0E1	ILMN_2071937	.	upAD	.	.
ATP6V0E1	ILMN_1715635	.	upAD	CA1	.
ATP6V0E2	ILMN_1785095	.	.	CA3*	CA3
ATP6V1A	ILMN_1711516	.	.	CA3*	.
ATP6V1B2	ILMN_1787705	.	.	CA3*	.
ATP6V1C1	ILMN_1659801	.	.	CA3*	.
ATP8A2	ILMN_1693896	.	.	.	CA3*
ATPAF1	ILMN_1790603	.	.	CA1*	.
ATXN7L2	ILMN_1664177	downAD*	.	.	.
AXUD1	ILMN_1703123	upAD*	.	.	.
B2M	ILMN_1725427	.	.	CA1*	.
B3GALT2	ILMN_1709907	.	.	.	CA3
B3GALTL	ILMN_1764813	upAD*	upAD	.	.
B4GALNT1	ILMN_1805725	.	.	CA3*	CA3
B4GALT6	ILMN_1732555	.	.	CA3*	.
BAG3	ILMN_1659766	.	.	CA1	CA1
BAG4	ILMN_1727996	downAD*	.	.	CA3*
BAI3	ILMN_1671076	.	.	CA3	.
BAIAP2	ILMN_1705922	.	upAD	.	.
BAIAP2	ILMN_2258749	.	.	CA3*	.
BAIAP3	ILMN_1810550	.	.	CA3*	.
BASP1	ILMN_1651826	.	.	CA3*	CA3
BATF3	ILMN_1763207	.	upAD*	.	.
BBOX1	ILMN_1734929	upAD*	upAD	CA1	CA1
BBS2	ILMN_1767612	.	.	CA1	CA1*
BBS7	ILMN_2257833	.	.	.	CA3
BBX	ILMN_1745415	upAD*	.	.	.
BCAN	ILMN_1732154	downAD*	.	CA1*	.
BCAP29	ILMN_1737380	.	downAD*	.	.
BCAR3	ILMN_1763638	.	upAD	CA1	.
BCAS1	ILMN_2136147	downAD	.	.	.
BCAS4	ILMN_2325506	.	.	CA3*	CA3
BCAT1	ILMN_1766169	downAD*	.	.	.
BCHE	ILMN_2176592	downAD*	.	.	.
BCL11A	ILMN_1752899	downAD*	.	.	CA3*
BCL2	ILMN_2246956	upAD*	upAD	.	.
BCL6	ILMN_1737314	upAD*	upAD	.	CA1*
BDH2	ILMN_1673360	upAD*	.	.	.
BEGAIN	ILMN_1668924	downAD*	.	CA1*	.
BEX2	ILMN_2181892	.	.	CA3*	.
BHLHB2	ILMN_1768534	upAD*	.	CA1*	.
BHLHB3	ILMN_1726809	.	.	CA1	.
BHMT2	ILMN_2070521	upAD*	upAD	.	.
BIRC2	ILMN_2182704	upAD*	.	.	.
BIRC3	ILMN_1776181	.	.	CA3*	.
BLCAP	ILMN_1675612	.	.	.	CA3
BMI1	ILMN_1700915	upAD	.	.	.
BMP6	ILMN_1747650	.	.	CA1*	.
BMPR1A	ILMN_1706957	upAD*	.	.	.
BOC	ILMN_1803956	upAD*	.	.	.
BRI3	ILMN_1781580	.	upAD*	.	.
BRSK1	ILMN_2185845	downAD*	.	.	.
BRSK2	ILMN_1708496	downAD*	.	.	CA3
BRUNOL4	ILMN_2305249	.	.	CA3*	CA3
BRWD1	ILMN_1673518	.	.	CA3*	.
BSCL2	ILMN_1774596	.	.	CA3*	.
BSN	ILMN_1760246	.	.	CA3*	CA3
BST2	ILMN_1723480	.	.	CA1*	.
BTBD11	ILMN_1705066	downAD*	.	CA1*	.
BTBD3	ILMN_2334350	.	.	CA3*	CA3
BTBD7	ILMN_1687743	upAD*	.	.	.
BTD	ILMN_1699728	upAD*	.	.	.
BTG1	ILMN_1775743	.	upAD	.	.
BUB3	ILMN_2386100	upAD	.	.	.
BZRAP1	ILMN_2111229	downAD	.	.	.
C10orf10	ILMN_1767556	upAD*	.	.	.
C10orf104	ILMN_1738955	upAD	.	.	.
C10orf107	ILMN_1770399	upAD	.	.	.
C10orf116	ILMN_1680110	.	upAD	CA1	.
C10orf35	ILMN_1662470	.	.	CA3*	.
C10orf38	ILMN_1749868	upAD*	.	CA3*	.
C10orf39	ILMN_1753490	.	downAD*	CA3*	.
C10orf51	ILMN_1759157	downAD*	.	.	.
C10orf54	ILMN_2205963	.	.	CA1	.
C10orf63	ILMN_1735292	upAD	.	.	.
C11orf63	ILMN_1680659	upAD	.	.	.
C11orf66	ILMN_1732739	upAD	.	.	.
C11orf70	ILMN_2168520	.	upAD	.	.
C12orf10	ILMN_1777765	downAD*	.	.	CA3*
C12orf24	ILMN_2180371	.	.	CA3*	.
C12orf52	ILMN_1667857	.	.	.	CA3*
C13orf15	ILMN_1658494	.	.	CA1*	.
C13orf30	ILMN_1797475	upAD	.	.	.
C14orf140	ILMN_2354269	upAD	.	.	.
C14orf147	ILMN_1699676	upAD*	.	.	.
C14orf152	ILMN_1762696	upAD*	upAD	.	.
C14orf173	ILMN_2393450	.	.	CA3*	.
C14orf4	ILMN_1804396	upAD	.	.	.
C14orf78	ILMN_1657111	.	.	CA3	.
C15orf27	ILMN_1808956	downAD*	.	.	.
C16orf14	ILMN_1730523	.	.	CA1*	.
C16orf45	ILMN_1687821	.	.	CA3*	CA3
C16orf48	ILMN_1787324	upAD*	.	.	.
C16orf53	ILMN_2194828	upAD	.	.	.
C16orf70	ILMN_1711703	.	.	CA3*	.
C16orf77	ILMN_1713686	.	.	CA3*	CA3
C17orf28	ILMN_1654013	downAD*	.	.	.
C17orf58	ILMN_2398926	downAD	.	.	.
C17orf69	ILMN_1743621	.	.	CA3*	CA3
C17orf91	ILMN_2390310	.	.	CA3*	.
C18orf16	ILMN_1705656	upAD	.	.	CA1
C18orf17	ILMN_1746720	.	.	CA3*	.
C18orf25	ILMN_1801822	upAD	.	.	.
C18orf45	ILMN_1690442	downAD*	.	.	.
C18orf56	ILMN_1796074	downAD	.	.	.
C19orf12	ILMN_1664920	.	.	CA3*	CA3
C19orf28	ILMN_1813374	.	.	CA3*	.
C19orf30	ILMN_1730818	.	downAD*	CA3*	.
C19orf4	ILMN_1730945	.	.	CA3*	CA3
C19orf48	ILMN_1759184	downAD	downAD	.	.
C19orf62	ILMN_1806937	.	.	CA3*	.
C1orf162	ILMN_1754894	.	.	CA1	.
C1orf181	ILMN_1668540	upAD*	.	.	.
C1orf192	ILMN_1691299	upAD	.	.	.
C1orf216	ILMN_1659975	.	.	CA3*	.
C1orf24	ILMN_1667966	.	.	CA1*	.
C1orf52	ILMN_1742611	.	.	CA3*	.
C1orf54	ILMN_1702231	.	.	CA1	.
C1orf61	ILMN_1759652	.	.	CA1*	.
C1orf63	ILMN_1760556	downAD*	.	.	.
C1orf64	ILMN_2066088	.	.	CA1*	.
C1orf87	ILMN_2097943	upAD	upAD	.	.
C1orf88	ILMN_1761278	upAD*	.	.	.
C1orf88	ILMN_2064237	upAD*	.	.	.
C1QA	ILMN_1737918	.	.	CA1	.
C1QB	ILMN_1796409	.	.	CA1	.
C1QC	ILMN_1785902	.	.	CA1	.
C1R	ILMN_1677198	upAD	upAD	.	.
C1RL	ILMN_1733288	upAD	upAD	.	.
C1S	ILMN_1781626	upAD*	upAD	.	.
C20orf103	ILMN_1713561	.	.	CA3*	CA3
C20orf121	ILMN_2364131	.	.	CA3*	.
C20orf127	ILMN_1662640	.	.	CA1	CA1
C20orf26	ILMN_1684629	upAD	.	.	.
C20orf46	ILMN_1751228	.	.	CA1*	.
C21orf62	ILMN_1814369	upAD*	.	.	.
C22orf15	ILMN_1802771	upAD	.	.	.
C22orf25	ILMN_1789405	.	.	CA3*	CA3*
C22orf9	ILMN_1759195	downAD*	downAD	.	.
C2CD2	ILMN_2384513	upAD*	.	.	.
C2CD2L	ILMN_1778132	.	.	CA3*	.
C2orf39	ILMN_1687445	upAD	.	.	.
C3orf34	ILMN_1665217	upAD*	.	.	.
C3orf39	ILMN_1792415	.	.	CA3*	.
C4orf18	ILMN_1761941	.	.	CA1*	CA1
C4orf32	ILMN_1700257	.	.	CA3*	.
C5AR1	ILMN_1689836	upAD	.	.	.
C5orf13	ILMN_1680738	downAD*	.	.	.
C5orf32	ILMN_1761566	.	upAD	CA1*	.
C5orf33	ILMN_1698770	upAD	.	.	.
C6orf111	ILMN_2161357	.	.	.	CA1
C6orf134	ILMN_1752476	.	downAD*	.	.
C6orf192	ILMN_1669831	.	upAD	.	.
C6orf52	ILMN_1722945	upAD	.	.	.
C6orf60	ILMN_1696699	.	.	CA1*	.
C6orf65	ILMN_1706969	.	.	CA3	.
C7orf23	ILMN_1751143	upAD*	.	.	.
C7orf43	ILMN_1770030	.	.	CA3*	.
C7orf57	ILMN_1790211	upAD	.	.	.
C8orf13	ILMN_1687213	upAD	.	.	.
C8orf16	ILMN_1699085	downAD*	.	.	.
C8orf46	ILMN_1657149	.	.	CA3*	.
C8orf55	ILMN_1777740	.	.	CA3*	CA3*
C8ORFK32	ILMN_1651685	.	.	CA3*	.
C9orf116	ILMN_1723709	upAD	.	.	.
C9orf125	ILMN_1809323	.	.	CA3*	.
C9orf135	ILMN_1699537	upAD*	.	.	.
C9orf16	ILMN_1782618	.	.	CA3*	.
C9orf165	ILMN_1713835	.	.	CA1	.
C9orf46	ILMN_1709043	.	.	CA1	.
C9orf61	ILMN_2179717	upAD*	upAD	.	CA1
C9orf89	ILMN_1659189	upAD*	.	.	.
CA10	ILMN_1665856	downAD*	.	.	.
CA12	ILMN_1720998	downAD	.	.	.
CA4	ILMN_1695157	.	.	CA3	.
CA8	ILMN_1696615	.	.	CA1*	.
CAB39L	ILMN_1660815	.	upAD	.	.
CAB39L	ILMN_1783598	upAD*	upAD	.	.
CABC1	ILMN_1731064	upAD*	.	.	.
CABLES1	ILMN_1653001	.	.	CA1*	.
CABYR	ILMN_2412139	.	downAD	CA3*	CA3*
CACNA1A	ILMN_1761851	downAD*	.	.	CA3
CACNA1C	ILMN_1666775	.	.	CA3*	.
CACNA1C	ILMN_1898404	downAD*	.	.	CA3*
CACNA1E	ILMN_1664047	.	.	CA3*	CA3
CACNA1I	ILMN_2300664	downAD*	.	CA3*	CA3*
CACNA2D3	ILMN_1754076	.	.	CA3*	.
CACNG2	ILMN_1769492	downAD*	.	CA3*	CA3*
CADM3	ILMN_1701827	.	.	CA3*	.
CADPS	ILMN_1665547	.	.	CA3*	.
CADPS2	ILMN_1684461	.	.	CA3	.
CALB2	ILMN_1748840	downAD*	.	CA1*	.
CALCOCO2	ILMN_1755504	upAD*	upAD*	.	.
CALD1	ILMN_1730487	.	upAD	CA1*	.
CALN1	ILMN_1778121	.	.	CA3*	CA3
CAMK1D	ILMN_1751561	.	.	CA3*	.
CAMK1G	ILMN_1804339	.	.	CA3	.
CAMK2B	ILMN_2376194	.	.	CA3*	CA3
CAMK2N1	ILMN_1794863	downAD*	.	.	.
CAMK2N2	ILMN_1660633	.	.	.	CA3
CAMKK2	ILMN_1743021	downAD*	.	.	.
CAMSAP1	ILMN_1811957	.	.	CA3*	.
CAP2	ILMN_1691237	.	.	CA3*	.
CAPN5	ILMN_1737089	.	.	CA3*	.
CAPRIN2	ILMN_1681118	.	downAD	.	.
CAPS	ILMN_1757660	upAD*	.	.	.
CAPSL	ILMN_2359306	upAD	.	.	.
CAPZA2	ILMN_1768870	.	.	CA3*	.
CARM1	ILMN_1680134	.	.	.	CA3*
CARTPT	ILMN_1702296	.	.	CA3*	.
CASC3	ILMN_1665004	upAD*	.	.	.
CASK	ILMN_1654773	upAD	.	.	.
CASP1	ILMN_2326512	.	.	.	CA1*
CASR	ILMN_1767711	.	downAD	CA3	.
CAT	ILMN_2151739	upAD	upAD	.	.
CAT	ILMN_1651705	upAD	.	.	.
CAV1	ILMN_2149226	.	.	.	CA1
CBARA1	ILMN_1807540	.	downAD*	CA3*	.
CBFB	ILMN_1766408	upAD	.	.	.
CBLN4	ILMN_1699768	.	.	CA1*	.
CBR3	ILMN_1652237	.	.	CA1*	CA1
CBS	ILMN_1804735	.	.	CA1	.
CBX6	ILMN_1691930	downAD*	.	.	.
CCDC109A	ILMN_1672759	.	.	CA3*	CA3
CCDC109B	ILMN_1801766	upAD*	upAD	.	CA1
CCDC136	ILMN_1706935	downAD	.	.	.
CCDC28A	ILMN_1798659	.	.	CA3*	.
CCDC3	ILMN_1671295	downAD*	.	.	CA3
CCDC32	ILMN_1811264	.	downAD*	CA3*	.
CCDC46	ILMN_2369756	upAD*	.	.	.
CCDC48	ILMN_1751099	.	.	CA3*	.
CCDC50	ILMN_2302118	.	.	CA1*	.
CCDC6	ILMN_1745904	.	.	CA3*	.
CCDC81	ILMN_1794534	upAD	.	.	.
CCK	ILMN_1712943	.	.	CA3*	.
CCL15	ILMN_1740609	.	.	.	CA3
CCL2	ILMN_1720048	upAD*	upAD*	.	.
CCM2	ILMN_1784352	downAD*	.	.	.
CCND1	ILMN_1688480	downAD*	.	.	.
CCNE1	ILMN_2374425	.	downAD	CA3*	.
CCNF	ILMN_1773119	.	.	CA3*	.
CCNG1	ILMN_1694491	.	upAD*	.	.
CCNO	ILMN_1676631	.	.	CA3	.
CCRN4L	ILMN_1689378	.	.	CA3*	.
CD14	ILMN_2396444	.	.	CA1	.
CD151	ILMN_2326713	upAD	.	.	.
CD163	ILMN_2379599	upAD	upAD*	.	.
CD164	ILMN_1783852	upAD	.	.	.
CD24	ILMN_1805519	upAD*	.	.	.
CD24	ILMN_2060413	upAD*	.	.	.
CD2BP2	ILMN_1796244	downAD	.	.	.
CD34	ILMN_2341229	.	.	CA1*	.
CD4	ILMN_1727284	downAD*	.	CA1	.
CD44	ILMN_1803429	upAD*	upAD	.	.
CD47	ILMN_1771333	.	downAD	.	.
CD59	ILMN_1724789	upAD*	upAD*	.	.
CD68	ILMN_1714861	.	.	CA1	.
CD74	ILMN_1736567	.	.	CA1	.
CD83	ILMN_1780582	.	.	CA3*	.
CD86	ILMN_1714602	.	.	CA1	.
CD99	ILMN_2056032	upAD*	upAD	.	.
CD99L2	ILMN_2388142	.	.	.	CA3
CDC14A	ILMN_1655983	upAD*	.	.	.
CDC20	ILMN_1663390	.	downAD	.	.
CDC26	ILMN_2210837	upAD*	.	.	.
CDC40	ILMN_1737651	.	.	CA3*	.
CDC42EP4	ILMN_1745223	.	upAD	.	.
CDCA7	ILMN_1737184	upAD	.	.	.
CDH10	ILMN_1791270	.	.	CA1*	.
CDH12	ILMN_1709269	.	.	.	CA3*
CDH24	ILMN_1660321	.	.	.	CA3*
CDK5	ILMN_1781987	.	.	CA3*	CA3
CDK5R1	ILMN_1730928	.	.	CA3	.
CDK5R2	ILMN_1717803	.	downAD	.	.
CDKN1B	ILMN_1722811	upAD	.	.	.
CEBPB	ILMN_1693014	upAD*	upAD*	.	.
CEBPD	ILMN_1782050	upAD*	upAD*	.	.
CEBPG	ILMN_1716766	upAD	.	.	.
CECR6	ILMN_1702229	.	.	CA3*	CA3
CELSR2	ILMN_1711208	.	.	CA3*	CA3
CELSR3	ILMN_1691290	downAD*	.	.	CA3
CEND1	ILMN_1720482	.	.	CA3	CA3
CENPN	ILMN_1720526	.	downAD	.	.
CENTA1	ILMN_2047511	downAD*	.	.	.
CENTA2	ILMN_1763000	.	.	CA1	.
CENTB1	ILMN_1808395	upAD*	.	.	.
CENTG1	ILMN_1735591	downAD*	.	.	.
CENTG2	ILMN_1800530	downAD*	.	.	.
CENTG3	ILMN_1795918	.	.	CA3*	.
CES1	ILMN_2359945	upAD	.	.	.
CES2	ILMN_1696675	downAD	.	.	.
CETN2	ILMN_1695645	upAD	.	.	.
CFD	ILMN_1777190	upAD	.	.	.
CFH	ILMN_1657803	.	.	CA1*	.
CFI	ILMN_1727815	upAD	upAD	.	.
CGNL1	ILMN_1730229	upAD*	.	.	.
CGRRF1	ILMN_1681008	.	.	CA1*	.
CH25H	ILMN_1741021	upAD*	.	.	.
CHCHD6	ILMN_1785161	.	.	CA3*	.
CHD5	ILMN_1698148	downAD*	.	.	CA3
CHGB	ILMN_1765966	.	.	CA3*	.
CHI3L2	ILMN_2326273	.	.	.	CA1
CHM	ILMN_1771238	.	.	CA3*	.
CHN1	ILMN_1678493	.	.	CA3*	.
CHN2	ILMN_2403237	.	.	CA3*	.
CHPT1	ILMN_2202940	.	upAD	CA1*	.
CHPT1	ILMN_1729112	.	.	CA1*	CA1*
CHRD	ILMN_1795582	downAD	.	CA1	.
CHRM1	ILMN_1751689	.	downAD*	CA3*	.
CHST1	ILMN_1677719	.	.	CA3*	.
CHST12	ILMN_1735058	.	.	CA3*	CA3*
CHST6	ILMN_1670881	upAD*	upAD	.	.
CHST7	ILMN_1732831	.	.	CA1	CA1*
CHSY3	ILMN_1740407	.	downAD	.	.
CIB2	ILMN_1714489	.	.	CA3*	CA3*
CKMT2	ILMN_1764266	.	.	CA1*	.
CKS2	ILMN_2072296	upAD	.	.	.
CLCN6	ILMN_1741594	.	.	CA3*	.
CLDN10	ILMN_1721818	.	.	CA1*	CA1
CLDND2	ILMN_2077680	.	.	CA1*	CA1
CLEC4G	ILMN_2193817	.	.	.	CA1*
CLEC5A	ILMN_1780465	upAD*	.	.	.
CLIC1	ILMN_1756982	upAD*	upAD*	.	CA1*
CLK1	ILMN_1679727	.	.	.	CA1
CLK4	ILMN_1695853	upAD*	.	.	.
CLSTN2	ILMN_1731237	.	.	CA3*	CA3*
CLSTN3	ILMN_1734021	.	.	CA3	.
CLTB	ILMN_1709346	.	.	CA3*	.
CLTB	ILMN_1674609	.	.	CA3*	.
CLUAP1	ILMN_1750596	upAD*	.	.	.
CMAS	ILMN_2125374	.	.	CA3*	.
CMBL	ILMN_1709634	.	upAD	CA1	.
CMTM3	ILMN_1705442	upAD*	upAD	.	.
CMTM4	ILMN_1762718	upAD*	.	.	.
CMTM7	ILMN_1698934	.	.	CA1	CA1
CMTM8	ILMN_1710124	.	.	CA1*	.
CNFN	ILMN_1803838	.	.	.	CA3
CNGB1	ILMN_1702383	downAD*	.	.	CA3*
CNIH2	ILMN_1698733	.	.	CA3*	.
CNN3	ILMN_1782439	upAD*	upAD	CA1	.
CNNM1	ILMN_1657750	downAD*	.	.	.
CNOT8	ILMN_2174612	upAD*	upAD*	.	.
CNTFR	ILMN_1809456	.	upAD	CA1*	CA1
CNTNAP1	ILMN_1692398	.	.	CA3*	CA3
CNTNAP2	ILMN_1690223	.	.	CA3	.
COBL	ILMN_1711888	.	.	.	CA1
COBLL1	ILMN_1761260	.	.	CA1*	.
COCH	ILMN_1711514	.	.	CA1*	.
COL4A1	ILMN_1653028	.	.	CA1*	.
COL8A1	ILMN_1685433	upAD	.	.	.
COL8A2	ILMN_1674050	.	.	.	CA3*
COL9A1	ILMN_1814701	downAD*	.	.	.
COLEC12	ILMN_1689088	upAD	upAD	.	.
COPS3	ILMN_1770732	.	downAD	.	.
CORO2A	ILMN_1813746	.	downAD	CA3	.
CORO2B	ILMN_2084836	.	.	CA3*	.
CORO6	ILMN_1813386	downAD	.	.	.
CORO7	ILMN_1795949	.	downAD	CA3*	.
COX7A1	ILMN_1662419	.	.	.	CA3
CP	ILMN_1813206	upAD	upAD	.	.
CPAMD8	ILMN_1726250	upAD	.	.	.
CPE	ILMN_1731374	.	upAD*	CA1*	.
CPEB1	ILMN_2369603	.	.	CA3*	CA3*
CPEB1	ILMN_1693345	.	.	CA3*	.
CPEB3	ILMN_1755954	.	.	.	CA3*
CPEB4	ILMN_1722025	.	upAD	.	.
CPLX1	ILMN_1801703	downAD*	.	.	CA3
CPLX2	ILMN_1669382	downAD*	.	.	.
CPNE4	ILMN_1814770	.	downAD	CA3*	CA3
CPNE6	ILMN_1738058	.	.	CA3*	CA3
CPNE8	ILMN_2169761	.	.	CA3	.
CPS1	ILMN_1792748	upAD*	.	.	CA1*
CPT1C	ILMN_1773855	downAD	.	.	CA3
CPVL	ILMN_2400759	.	upAD	.	.
CRH	ILMN_1668035	downAD*	.	CA1*	.
CRISPLD1	ILMN_2151522	upAD	.	.	.
CRK	ILMN_1686805	upAD	.	.	.
CRMP1	ILMN_1789541	.	.	CA3*	.
CRSP2	ILMN_1739956	.	downAD*	CA3	.
CRTAP	ILMN_1720484	upAD*	.	.	.
CRY2	ILMN_1796180	downAD*	.	.	.
CRYAB	ILMN_1729216	upAD	.	.	.
CSDA	ILMN_1782788	upAD*	upAD*	CA1*	.
CSGALNACT1	ILMN_2055523	.	.	CA1*	CA1*
CSMD2	ILMN_1775432	downAD*	.	CA3*	CA3*
CSMD3	ILMN_1659781	downAD*	downAD*	.	.
CSNK1G1	ILMN_1704713	.	.	CA3*	.
CSNK2A1	ILMN_2386354	.	.	.	CA3
CSNK2A1P	ILMN_2109526	.	.	CA3*	.
CSNK2A1P	ILMN_1746375	.	.	.	CA3*
CSPG5	ILMN_1688184	downAD*	downAD	CA1*	.
CSRP1	ILMN_1811921	upAD*	.	.	CA1*
CSRP2	ILMN_1660806	upAD	upAD	.	.
CSTB	ILMN_1761797	.	.	CA1*	.
CTDSP2	ILMN_1692962	upAD*	.	.	.
CTDSPL	ILMN_2392189	.	.	CA1	.
CTGF	ILMN_2115125	.	.	CA1	.
CTNNBIP1	ILMN_1688103	downAD	downAD*	.	.
CTNND2	ILMN_1716875	upAD*	upAD	.	.
CTPS	ILMN_1783285	.	downAD	CA3*	.
CTPS2	ILMN_2392352	.	.	.	CA1
CTSD	ILMN_1674038	upAD*	upAD	.	.
CTSH	ILMN_2390853	.	upAD	.	.
CTSO	ILMN_1769633	.	.	CA1*	.
CTSZ	ILMN_1666269	upAD	upAD	CA1	.
CTXN1	ILMN_1759766	.	.	CA1	.
CUGBP2	ILMN_1800638	.	.	CA3*	CA3
CUL4A	ILMN_1695792	upAD	.	.	.
CUL4A	ILMN_2331163	upAD	.	.	.
CX3CR1	ILMN_2088437	.	.	CA1	.
CXCL12	ILMN_1791447	.	.	CA1	.
CXCL14	ILMN_1748323	downAD*	.	CA1*	.
CXCR4	ILMN_2320888	upAD*	upAD*	.	.
CXCR7	ILMN_1798360	upAD*	upAD	CA1	CA1
CYB5D1	ILMN_1670925	upAD*	.	.	.
CYBA	ILMN_1744604	.	upAD	CA1	.
CYBASC3	ILMN_2129505	upAD*	.	.	.
CYBRD1	ILMN_2087692	upAD	upAD	CA1	CA1
CYFIP1	ILMN_2355462	.	.	CA1	.
CYFIP2	ILMN_2354478	.	.	CA3*	.
CYGB	ILMN_1758128	downAD*	.	CA1*	.
CYP1B1	ILMN_1693338	.	.	CA1*	.
CYP2J2	ILMN_1758731	.	.	CA1*	CA1*
CYP2U1	ILMN_1790008	.	upAD	.	.
CYP4F11	ILMN_1719883	.	.	CA1	.
CYP4F12	ILMN_1809384	upAD	.	.	.
CYP4V2	ILMN_2054607	.	.	CA1	.
CYR61	ILMN_2188264	.	upAD	CA1	.
DAAM1	ILMN_2046470	upAD	.	.	.
DACH2	ILMN_1810210	.	.	CA3*	.
DAD1	ILMN_1731619	.	.	CA1*	.
DAGLA	ILMN_1683682	.	.	CA3*	CA3
DCBLD2	ILMN_1735499	upAD	.	.	.
DCDC5	ILMN_1729962	.	.	CA3*	CA3*
DCDC5	ILMN_2209671	.	.	CA3*	.
DCN	ILMN_2347145	.	.	CA1*	.
DDAH1	ILMN_1668507	upAD	upAD	CA1*	CA1*
DDEF1	ILMN_2233366	.	upAD*	.	.
DDEF2	ILMN_1757237	.	.	CA1*	.
DDIT4	ILMN_1661599	.	upAD*	CA1	.
DDIT4L	ILMN_1696537	.	upAD	.	.
DDN	ILMN_1673450	.	.	CA1*	.
DDR1	ILMN_1812262	upAD*	.	.	.
DDR2	ILMN_2410523	upAD*	upAD	.	.
DDX17	ILMN_1675124	.	.	CA1	.
DDX28	ILMN_1741736	downAD*	.	CA1	.
DDX54	ILMN_1812976	.	.	CA1	.
DENND2D	ILMN_1707088	upAD*	.	.	CA1*
DEPDC5	ILMN_1658717	downAD*	.	.	.
DERA	ILMN_1811551	.	.	.	CA1
DGCR2	ILMN_1713301	.	downAD*	CA3*	CA3*
DGCR6	ILMN_1791396	.	.	.	CA3
DGKG	ILMN_1741960	.	.	CA3*	CA3
DGKQ	ILMN_1793017	.	.	CA3*	CA3
DHCR24	ILMN_1725510	.	.	CA3*	CA3
DHCR7	ILMN_2165867	.	.	CA3*	CA3
DHDDS	ILMN_1789535	.	.	CA3*	.
DHDDS	ILMN_2405642	.	.	CA3*	.
DHRS3	ILMN_1752478	upAD*	upAD	.	.
DHRS7	ILMN_1807455	.	.	CA1*	.
DHRS9	ILMN_1733998	.	.	CA1	.
DHX40	ILMN_2248589	upAD*	.	.	.
DIAPH2	ILMN_1744046	downAD*	.	CA1*	.
DIO2	ILMN_1737650	downAD*	.	CA1*	.
DIRAS1	ILMN_1775048	.	downAD*	.	.
DISP2	ILMN_1813517	.	.	CA3*	.
DKFZP434B0335	ILMN_1767651	.	.	CA3*	CA3
DKFZp686O24166	ILMN_1669972	.	.	CA3*	CA3
DKFZp761P0423	ILMN_1757872	.	downAD*	CA3*	.
DKFZp779B1634	ILMN_1679810	.	.	CA1*	.
DLG2	ILMN_1676215	.	.	CA3*	.
DLGAP2	ILMN_1713139	downAD*	downAD	.	.
DLGAP3	ILMN_1671626	downAD*	.	CA1*	.
DLGAP4	ILMN_1754842	.	.	CA1*	.
DLL3	ILMN_1736096	downAD*	downAD	.	.
DLX1	ILMN_1672094	.	.	CA1*	.
DLX5	ILMN_1759598	downAD*	.	CA1*	.
DMN	ILMN_1712075	upAD*	upAD	.	.
DNAJB1	ILMN_1775304	.	.	CA1	.
DNALI1	ILMN_1745501	upAD	.	.	.
DNASE2	ILMN_1796245	.	.	CA1*	.
DNHL1	ILMN_2052495	.	.	.	CA3
DNM1	ILMN_1805200	.	.	CA3*	CA3
DNM3	ILMN_1680928	.	.	CA3	.
DOC2A	ILMN_2172507	.	.	CA3*	CA3
DOCK10	ILMN_1702301	downAD*	.	CA3*	.
DOCK7	ILMN_1678629	.	.	CA1*	CA1*
DOK6	ILMN_1785290	.	.	CA1	.
DOPEY2	ILMN_1741711	.	downAD*	.	.
DPF1	ILMN_1769961	.	.	.	CA3
DPF3	ILMN_1734380	.	.	CA3*	CA3*
DPP10	ILMN_1778425	.	.	CA1*	.
DPP6	ILMN_1712506	.	.	CA3*	CA3*
DPY19L1	ILMN_1791296	.	.	CA1*	CA1*
DPYSL3	ILMN_1679262	upAD*	upAD	.	CA1
DPYSL4	ILMN_1792356	downAD*	.	.	CA3
DRD1IP	ILMN_1771622	.	.	CA3*	CA3*
DSC2	ILMN_1663119	upAD*	upAD	.	.
DSE	ILMN_1706498	upAD*	upAD*	.	.
DTNA	ILMN_1730201	upAD*	upAD	.	.
DTNB	ILMN_1798819	.	.	.	CA3
DUSP1	ILMN_1781285	upAD*	upAD*	CA1*	.
DUSP23	ILMN_1659462	upAD*	.	.	.
DUSP5	ILMN_1656501	.	.	CA3*	.
DUSP8	ILMN_1743204	.	.	CA1*	.
DUT	ILMN_2374778	.	.	.	CA1*
DYNC1H1	ILMN_1780302	.	.	CA3*	.
DYNC1I1	ILMN_1690397	.	.	CA3*	.
DYNC2LI1	ILMN_2281734	upAD	.	.	.
DYNLRB2	ILMN_1697317	upAD	.	.	.
DYNLT1	ILMN_1678766	.	upAD	CA1	.
DYNLT3	ILMN_1681890	.	.	CA3*	.
EBI2	ILMN_1798706	.	upAD	.	.
EBI3	ILMN_1802653	.	.	CA1	.
ECGF1	ILMN_2109708	.	.	CA1	.
ECHDC2	ILMN_1671568	.	.	CA1	.
ECHDC3	ILMN_2072178	upAD	.	.	.
ECM2	ILMN_2228938	upAD*	upAD	.	.
EDG1	ILMN_1653504	.	upAD*	CA1*	.
EDG3	ILMN_1703531	upAD	upAD	.	.
EDN1	ILMN_1682775	.	.	CA1*	.
EDN3	ILMN_2358886	.	.	CA1*	.
EDNRB	ILMN_1751904	.	.	CA1*	.
EEF1A2	ILMN_2108735	.	.	CA3*	CA3
EEF1G	ILMN_2262288	.	upAD*	.	.
EEF2K	ILMN_1789171	.	.	CA1	.
EFCAB1	ILMN_1699562	upAD	upAD	.	.
EFCBP1	ILMN_2218758	.	.	CA3	.
EFEMP1	ILMN_1735877	upAD	.	.	.
EFHD2	ILMN_1761463	downAD*	downAD*	CA3	CA3*
EFNB2	ILMN_1703852	.	.	.	CA1*
EFNB3	ILMN_1695606	.	.	.	CA3
EGFLAM	ILMN_1654109	.	upAD*	CA1*	.
EGFR	ILMN_1798975	upAD	upAD	.	.
EGR1	ILMN_1762899	.	.	CA3	.
EHBP1	ILMN_1803348	.	.	CA3*	.
EHD3	ILMN_1671473	.	.	CA3*	CA3
EIF3EIP	ILMN_1762725	.	.	CA1*	.
EIF4E3	ILMN_2225144	.	.	CA3*	.
EIF4G3	ILMN_1775692	.	.	CA3*	CA3
EIF5A2	ILMN_1735151	.	downAD*	.	.
ELAVL3	ILMN_1678618	downAD*	.	.	.
ELF1	ILMN_1664010	upAD*	.	.	.
ELF2	ILMN_1691559	upAD	.	.	.
ELK1	ILMN_1654289	.	.	CA1	.
ELMO1	ILMN_1784320	.	downAD	.	.
ELOVL2	ILMN_1716843	.	.	CA1*	CA1*
ELOVL4	ILMN_1737965	.	.	CA3*	CA3
ELOVL5	ILMN_2174369	.	.	CA1*	.
ELOVL6	ILMN_2111187	.	.	CA3*	.
EMID1	ILMN_1747499	.	.	CA1	.
EMP1	ILMN_1801616	upAD*	upAD*	.	.
EMP3	ILMN_1765446	upAD	upAD	.	.
EMX2	ILMN_2187746	.	upAD	CA1*	CA1*
ENAH	ILMN_1716552	upAD*	.	.	.
ENC1	ILMN_1779147	.	.	CA3*	.
ENDOD1	ILMN_1699022	.	.	.	CA1*
ENDOGL1	ILMN_1709747	.	.	CA1	.
ENG	ILMN_1760778	.	.	CA1*	.
ENO3	ILMN_1678904	.	downAD	CA3*	.
ENOX2	ILMN_2415911	.	downAD	.	.
ENTPD2	ILMN_1749553	upAD*	.	.	.
ENTPD4	ILMN_1806304	.	.	CA3	CA3
ENTPD6	ILMN_2091792	.	.	CA3*	.
EPAS1	ILMN_1704753	.	.	CA1*	.
EPB41L1	ILMN_1716507	.	downAD*	CA3*	.
EPB41L2	ILMN_1805448	.	.	.	CA1
EPB41L4B	ILMN_1810051	.	.	.	CA3
EPDR1	ILMN_1675797	.	.	CA3*	.
EPHA10	ILMN_1663263	.	.	.	CA3
EPHA4	ILMN_1672022	.	.	CA3*	.
EPHA5	ILMN_1668022	.	downAD	CA3	.
EPHB1	ILMN_1692261	downAD*	.	CA1*	.
EPM2AIP1	ILMN_1682658	downAD*	.	.	.
EPS15	ILMN_1665357	.	downAD*	CA3*	.
EPS15L1	ILMN_1708369	.	.	CA3*	.
EPS8	ILMN_1651699	.	.	CA1*	.
EPSTI1	ILMN_2388547	.	downAD	CA1	CA1
ERBB2	ILMN_2352131	upAD*	.	.	CA1
ERBB2IP	ILMN_2352401	upAD*	.	.	.
ERC2	ILMN_1769195	.	.	CA3*	.
ERICH1	ILMN_2104696	.	.	CA3*	.
ERMAP	ILMN_1715013	upAD	.	.	.
ESRRG	ILMN_1661994	.	.	CA1*	.
ETFA	ILMN_1718924	.	.	CA1*	CA1
ETFB	ILMN_1729374	.	.	CA1*	.
ETFDH	ILMN_1758034	.	.	CA1	.
EVI1	ILMN_1803367	.	.	CA1*	.
EVI5L	ILMN_1747281	downAD	.	.	.
EXDL2	ILMN_1771689	upAD*	.	.	.
EXOC6	ILMN_1651628	.	downAD	CA3	.
EXOC7	ILMN_1750011	.	.	.	CA3
EXPH5	ILMN_1712066	upAD	.	.	.
EXT1	ILMN_2129927	.	.	CA3*	.
EYA2	ILMN_2322996	.	.	CA1	CA1
F12	ILMN_1671766	.	downAD	CA3*	.
F2RL1	ILMN_2041190	upAD	.	.	.
F3	ILMN_2129572	.	.	CA1*	.
F3	ILMN_1797009	.	.	CA1*	.
FAAH	ILMN_1810915	.	downAD	.	.
FABP3	ILMN_2136971	.	.	CA3*	.
FABP5	ILMN_2146761	upAD	upAD	.	.
FABP6	ILMN_1721559	.	.	CA3	.
FABP7	ILMN_1745299	.	.	CA1*	.
FAM100A	ILMN_1733863	downAD*	downAD	.	.
FAM102B	ILMN_1786789	.	.	CA3*	.
FAM111A	ILMN_2410038	upAD	.	.	.
FAM119B	ILMN_1723846	.	upAD	.	.
FAM129B	ILMN_1661755	upAD*	.	.	.
FAM130A2	ILMN_2078995	.	.	CA3	CA3
FAM133B	ILMN_2405233	downAD*	.	.	.
FAM13A1	ILMN_2401258	.	.	CA3*	CA3*
FAM13A1	ILMN_2401253	.	.	CA3*	.
FAM14A	ILMN_1740319	upAD	upAD	.	.
FAM153B	ILMN_2205470	downAD*	.	.	CA3*
FAM19A1	ILMN_1702199	.	.	CA3*	.
FAM19A2	ILMN_2172318	.	.	CA3	CA3
FAM23B	ILMN_1776905	downAD*	.	CA1*	.
FAM38B	ILMN_1665686	.	downAD*	.	.
FAM43A	ILMN_1706015	.	.	CA3	.
FAM5B	ILMN_1778844	downAD*	downAD*	.	.
FAM5C	ILMN_1758943	downAD*	.	.	.
FAM65A	ILMN_1680037	.	.	CA1*	.
FAM69B	ILMN_1757440	downAD	.	.	.
FAM81A	ILMN_1699623	downAD*	.	.	CA3
FAM84B	ILMN_1670807	upAD	.	.	.
FAM98A	ILMN_1735453	.	.	CA3*	.
FASN	ILMN_1784871	.	.	CA3*	CA3*
FAT	ILMN_1754795	.	upAD	CA1	.
FBXL16	ILMN_1697561	.	.	CA1	.
FBXL2	ILMN_1688639	.	downAD*	CA3*	.
FBXO2	ILMN_1803211	upAD*	upAD	.	.
FBXO30	ILMN_1700232	.	upAD	.	.
FBXO32	ILMN_1703955	upAD*	.	.	.
FBXO32	ILMN_1652280	upAD*	.	.	.
FBXO41	ILMN_1880834	downAD*	.	CA1*	.
FBXO8	ILMN_1672843	.	upAD	CA1*	.
FBXW11	ILMN_1766983	.	.	CA3*	CA3*
FBXW5	ILMN_1701375	.	.	.	CA3
FCER1G	ILMN_2123743	.	.	CA1	.
FCGR1A	ILMN_2176063	.	.	CA1	.
FCGR2A	ILMN_1666932	upAD	.	.	.
FCGRT	ILMN_1705302	.	upAD	CA1	.
FCHO1	ILMN_1654571	.	downAD*	.	.
FCRLB	ILMN_1782015	.	.	CA3*	.
FDPS	ILMN_1804248	.	.	CA3*	CA3*
FECH	ILMN_1774091	.	downAD*	.	.
FER1L3	ILMN_1810289	.	.	CA1*	.
FERMT2	ILMN_1695290	.	upAD	CA1*	.
FEZ1	ILMN_1794106	downAD	.	.	.
FEZ1	ILMN_2263054	downAD*	.	.	.
FEZF2	ILMN_1750706	.	downAD	.	.
FGA	ILMN_1656487	.	.	.	CA3
FGD2	ILMN_2115005	.	.	CA1	.
FGF11	ILMN_1719938	.	.	CA1	.
FGF13	ILMN_1671777	.	.	CA3	.
FGF2	ILMN_2105919	upAD	upAD	CA1	.
FGF23	ILMN_1696488	.	.	.	CA3
FGF9	ILMN_1762531	downAD*	.	CA3*	CA3*
FGFRL1	ILMN_1795865	.	upAD	CA1	.
FHL1	ILMN_1805842	upAD*	.	.	.
FHL2	ILMN_2355831	.	downAD*	CA3*	CA3
FIBCD1	ILMN_1727135	.	.	CA1*	.
FILIP1	ILMN_1657039	.	.	CA3	.
FJX1	ILMN_1746465	.	.	CA1	.
FKBP11	ILMN_1787345	downAD*	.	.	.
FKBP1A	ILMN_1683658	.	.	CA3*	.
FKBP1B	ILMN_2303955	.	.	CA3*	.
FKBP5	ILMN_1778444	upAD	.	.	.
FKBP9L	ILMN_2089977	.	.	CA1*	.
FKRP	ILMN_2368617	.	.	CA3*	.
FLJ10781	ILMN_1794490	.	.	CA3*	.
FLJ11235	ILMN_1689831	.	.	.	CA1*
FLJ14166	ILMN_1763745	.	.	CA3*	.
FLJ14213	ILMN_1697491	.	.	.	CA1*
FLJ20160	ILMN_1710209	.	downAD	CA3*	.
FLJ22184	ILMN_2387471	downAD*	.	CA1*	.
FLJ22374	ILMN_1698038	upAD	.	.	.
FLJ25037	ILMN_1751587	downAD	.	.	.
FLJ33790	ILMN_1693471	downAD	.	.	CA3
FLJ33996	ILMN_1674795	.	.	CA3*	CA3
FLJ35258	ILMN_1763891	upAD*	upAD	.	.
FLJ37078	ILMN_1717265	.	.	.	CA3
FLJ38482	ILMN_2189859	.	.	CA1*	.
FLJ38969	ILMN_1700307	.	.	CA3*	CA3*
FLJ39632	ILMN_1803559	.	.	CA3*	CA3*
FLJ41423	ILMN_1783743	.	.	.	CA3
FLJ42177	ILMN_1747084	upAD	.	.	.
FLJ46082	ILMN_1663665	upAD	.	.	.
FLJ46266	ILMN_1766038	upAD	.	.	.
FLJ46358	ILMN_1702164	downAD*	.	.	.
FLJ46906	ILMN_1773553	.	.	CA1	.
FLNC	ILMN_1715748	upAD*	.	.	.
FLRT3	ILMN_1805665	.	.	CA3*	CA3*
FNBP1L	ILMN_1754600	upAD	upAD	.	.
FNDC5	ILMN_1761084	downAD*	downAD	CA3*	CA3
FNTB	ILMN_1728517	upAD*	.	.	.
FOLR2	ILMN_1745963	.	.	CA1	.
FOS	ILMN_1669523	upAD*	upAD*	CA1	.
FOXC1	ILMN_1738401	.	.	CA1*	.
FOXO1	ILMN_1738816	upAD*	.	.	.
FOXO3	ILMN_1844692	.	.	CA1*	.
FOXRED1	ILMN_1762312	downAD*	downAD*	.	.
FPR1	ILMN_2092118	.	upAD*	.	.
FREQ	ILMN_1756784	downAD*	.	.	.
FRMD4A	ILMN_1678961	downAD*	.	CA1*	.
FRMD6	ILMN_1769282	upAD	upAD	.	.
FRMPD1	ILMN_1754580	.	downAD	.	.
FRMPD3	ILMN_1753507	upAD*	.	.	.
FRMPD4	ILMN_1754018	.	.	CA3*	.
FRS3	ILMN_1772605	downAD*	.	.	.
FSD1	ILMN_2376980	.	downAD	.	.
FSD1	ILMN_1813490	downAD	.	CA3*	CA3
FSD1	ILMN_1689646	.	.	CA3	.
FSTL1	ILMN_2201678	upAD	upAD	.	.
FSTL5	ILMN_1737981	.	.	CA1*	.
FUT9	ILMN_1878007	.	.	CA1*	CA1*
FXYD1	ILMN_2345292	upAD	upAD	.	.
FXYD1	ILMN_1789463	.	upAD	CA1	.
FXYD6	ILMN_1768812	.	.	CA1*	CA1*
FXYD7	ILMN_1786118	downAD*	downAD	.	.
FYB	ILMN_1796537	.	.	CA1	.
FYN	ILMN_2380801	upAD*	.	.	.
FZD7	ILMN_1804351	upAD*	.	CA3*	.
FZD7	ILMN_2108823	.	.	.	CA3
FZD8	ILMN_1729368	.	upAD	.	.
GABBR1	ILMN_2395373	.	.	CA1*	.
GABBR1	ILMN_2395375	downAD	.	CA1*	.
GABBR2	ILMN_1660718	.	.	CA3*	.
GABRB3	ILMN_1767503	.	.	CA3*	.
GABRB3	ILMN_1709681	.	.	CA3*	CA3*
GABRD	ILMN_1779742	downAD*	.	.	.
GABRG1	ILMN_1670606	upAD	upAD	.	.
GAD1	ILMN_2292646	downAD*	.	.	.
GAD2	ILMN_1728301	downAD*	.	CA1*	.
GADD45A	ILMN_2052208	upAD	upAD*	CA1*	CA1
GADD45B	ILMN_1718977	upAD*	.	.	.
GADD45G	ILMN_1651498	upAD*	upAD*	.	CA1
GAL	ILMN_1682015	.	.	CA3*	.
GALM	ILMN_1671482	upAD	.	.	.
GALNT9	ILMN_1749379	.	.	CA3*	.
GALNTL1	ILMN_2077952	downAD*	.	.	CA3
GALNTL2	ILMN_1813104	upAD*	.	.	.
GALNTL4	ILMN_1673773	.	.	CA3*	.
GAP43	ILMN_1794552	.	.	CA3*	CA3
GARNL3	ILMN_1779347	downAD*	.	CA1	.
GARNL4	ILMN_2041236	.	.	.	CA3
GAS2L3	ILMN_2211003	.	.	CA3*	CA3*
GAS7	ILMN_1745994	downAD*	.	.	.
GCAT	ILMN_1724437	downAD*	.	.	.
GCLM	ILMN_1788547	upAD	upAD	.	.
GCLM	ILMN_2225974	upAD*	.	.	.
GDF10	ILMN_1678191	.	.	CA1	.
GEFT	ILMN_2388965	.	.	CA3*	.
GEM	ILMN_2367883	upAD*	upAD*	.	.
GFAP	ILMN_1697176	upAD*	upAD	.	.
GFOD1	ILMN_1778240	.	.	.	CA3
GFOD2	ILMN_1744006	.	.	.	CA3
GFPT1	ILMN_2220187	.	.	CA3*	.
GFRA2	ILMN_1656300	downAD	.	.	.
GIMAP4	ILMN_1748473	.	.	CA1	.
GIMAP7	ILMN_1776678	.	.	CA1*	.
GIMAP8	ILMN_1747305	.	.	CA1*	.
GINS2	ILMN_1809590	.	downAD*	CA3*	.
GIT1	ILMN_1733155	.	.	CA1*	.
GJA1	ILMN_1727087	upAD	upAD	CA1	.
GJB6	ILMN_2226223	downAD	.	CA1*	.
GJB6	ILMN_1718671	.	.	CA1*	CA1
GLDC	ILMN_1806754	.	.	CA1*	.
GLDN	ILMN_1704376	downAD	.	.	.
GLIS3	ILMN_1664099	upAD	upAD	.	.
GLIS3	ILMN_2402600	upAD*	upAD	.	.
GLRB	ILMN_1669631	.	.	CA3	.
GLRX	ILMN_1737308	.	.	CA3*	.
GLS	ILMN_2188722	.	.	CA3*	CA3
GLT8D3	ILMN_1747183	upAD*	.	.	.
GLUL	ILMN_1653496	.	.	CA1*	.
GMNN	ILMN_1720114	upAD	.	CA1*	CA1*
GMPR	ILMN_1729487	upAD*	upAD	.	.
GNA12	ILMN_2216157	upAD	.	.	.
GNA13	ILMN_1758906	.	upAD	.	.
GNA15	ILMN_1773963	.	downAD*	.	.
GNAO1	ILMN_1730546	.	.	CA3*	CA3
GNAO1	ILMN_1800381	.	.	CA3	.
GNB4	ILMN_2129545	upAD*	.	.	.
GNG11	ILMN_1782419	.	.	CA1*	.
GNG3	ILMN_1806147	.	.	CA3	CA3
GNG4	ILMN_1804357	downAD*	downAD	.	.
GNG5	ILMN_1701854	.	upAD	CA1*	.
GNG7	ILMN_1728107	downAD*	.	CA1	.
GOLGA8A	ILMN_1712469	downAD*	.	.	.
GOLGA8B	ILMN_2103547	downAD*	.	.	CA3
GOLM1	ILMN_1766405	upAD	upAD	.	.
GOLPH3	ILMN_1708841	upAD	.	.	.
GOLPH4	ILMN_1795344	upAD	upAD	.	.
GOLSYN	ILMN_1738989	.	.	CA3*	.
GOT1	ILMN_1656145	.	.	CA3*	.
GPAM	ILMN_2178855	.	.	CA1*	.
GPC4	ILMN_1789502	upAD	.	.	.
GPC5	ILMN_1688886	.	.	CA1*	CA1
GPER	ILMN_2384056	.	.	CA1*	.
GPHN	ILMN_1677962	.	downAD	.	.
GPM6A	ILMN_2397646	.	.	CA1*	.
GPM6B	ILMN_1735438	.	.	CA1*	.
GPR116	ILMN_1728785	.	.	CA1*	.
GPR137B	ILMN_2121816	.	upAD	CA1*	.
GPR162	ILMN_1730816	downAD*	.	.	CA3
GPR175	ILMN_1804938	.	.	.	CA3
GPR177	ILMN_2283325	upAD*	upAD	.	.
GPR177	ILMN_1660549	.	.	CA1*	.
GPR22	ILMN_1684865	.	.	CA3	.
GPR34	ILMN_1701947	.	.	CA1	.
GPR56	ILMN_2352097	.	.	CA1*	.
GPR98	ILMN_1690621	.	upAD	CA1*	CA1*
GPRC5C	ILMN_2352090	.	.	CA1*	.
GPT2	ILMN_1684158	upAD*	upAD	CA1	.
GRAMD1C	ILMN_2052717	.	.	CA1	.
GRAMD3	ILMN_2065690	upAD*	upAD	CA1	CA1
GRB14	ILMN_2413816	.	.	CA1*	.
GREM1	ILMN_1752965	.	.	.	CA1
GRIK1	ILMN_1773114	downAD*	.	.	.
GRIK1	ILMN_1651817	downAD*	.	.	.
GRIK4	ILMN_1799073	.	.	CA3*	.
GRIK5	ILMN_1679595	.	.	CA3*	CA3
GRIN1	ILMN_1805404	downAD	.	.	.
GRIN1	ILMN_1659199	.	.	CA3*	.
GRIN2C	ILMN_2227790	.	.	CA1	.
GRM1	ILMN_1670547	.	.	CA3*	CA3
GRM2	ILMN_1693604	downAD*	.	.	CA3*
GRM3	ILMN_2078975	downAD*	.	CA1*	CA1
GRM4	ILMN_1752843	downAD*	.	.	.
GRP	ILMN_2413323	downAD*	.	.	CA3*
GRSF1	ILMN_1806601	upAD*	.	.	.
GSK3B	ILMN_1779376	.	.	CA3*	CA3*
GSN	ILMN_1801043	.	upAD*	.	.
GSTM1	ILMN_2391861	.	.	CA1	.
GSTM1	ILMN_1668134	.	.	CA1	CA1
GSTM2	ILMN_2201580	.	.	CA1	.
GSTM2	ILMN_1713162	.	.	CA1	.
GSTM3	ILMN_1736184	.	upAD	.	.
GSTM5	ILMN_1750790	.	.	CA1	.
GUCY1B3	ILMN_1782567	.	.	CA3*	.
GYG1	ILMN_2230862	.	.	CA1*	CA1
GYG2	ILMN_2319424	upAD*	upAD	.	.
GYG2	ILMN_1684017	upAD*	.	.	.
HADHB	ILMN_2197846	.	.	CA1*	.
HAGH	ILMN_1772731	.	.	CA3*	.
HAMP	ILMN_1729188	.	.	CA1	.
HAP1	ILMN_1776861	.	.	CA1	.
HAPLN4	ILMN_2165463	.	.	.	CA1*
HARS	ILMN_1763523	downAD*	.	.	CA3*
HAT1	ILMN_1725244	.	.	CA1*	.
HAVCR2	ILMN_1693826	.	.	.	CA1
HBA2	ILMN_1667796	downAD	.	.	.
HBB	ILMN_2100437	downAD	.	CA1*	.
HCG9	ILMN_1814611	.	.	.	CA3
HCLS1	ILMN_1727402	.	upAD	CA1	.
HCN2	ILMN_2182101	downAD*	.	CA1*	.
HCST	ILMN_1699931	.	.	CA1	.
HECW2	ILMN_1775268	downAD*	downAD	.	CA3*
HEPH	ILMN_1714523	upAD	.	CA1	CA1
HERC1	ILMN_1786211	.	.	CA3	.
HERPUD1	ILMN_2374159	upAD	upAD*	.	CA1
HES1	ILMN_1710284	upAD*	upAD*	.	.
HES4	ILMN_1653466	.	.	CA1*	.
HHIP	ILMN_1675453	.	downAD*	CA3*	.
HIBCH	ILMN_1656977	.	.	CA1	.
HIF3A	ILMN_1663015	upAD*	.	.	.
HIF3A	ILMN_1792799	.	.	.	CA3
HIG2	ILMN_1659990	upAD*	upAD*	.	.
HIGD1B	ILMN_1675936	.	.	CA1*	.
HISPPD2A	ILMN_2333766	downAD*	.	.	.
HIST1H1A	ILMN_1692831	.	.	.	CA3
HIST1H1C	ILMN_1757406	.	.	CA1	.
HIST1H2BD	ILMN_1651496	upAD	.	.	.
HIST1H2BK	ILMN_1813314	upAD	.	.	.
HIST2H2AA3	ILMN_1659047	.	upAD*	CA1	.
HIST2H2AA3	ILMN_2144426	.	.	CA1	.
HIST2H2AC	ILMN_1768973	.	.	CA1	.
HLA-A	ILMN_2203950	.	.	CA1*	.
HLA-A29.1	ILMN_2165753	.	.	CA1	.
HLA-B	ILMN_1778401	.	.	CA1*	.
HLA-DPB1	ILMN_1749070	upAD*	.	.	.
HLA-DQA1	ILMN_1808405	upAD*	upAD	.	.
HLA-DRA	ILMN_2157441	.	upAD	CA1	.
HLA-DRB4	ILMN_2159694	upAD	.	.	.
HLA-E	ILMN_1765258	.	.	CA1*	.
HLA-F	ILMN_2186806	.	.	CA1*	.
HLA-H	ILMN_2130441	.	.	CA1	.
HMBOX1	ILMN_1720059	.	upAD	.	.
HMGB2	ILMN_1654268	upAD*	.	.	CA1
HMGCR	ILMN_1657395	.	downAD	CA3*	CA3
HMGCS1	ILMN_1797728	.	downAD	CA3*	CA3
HMGN1	ILMN_2151579	.	upAD	CA1	.
HMGN1	ILMN_1652123	.	.	CA1*	.
HMP19	ILMN_1728803	.	.	CA3*	.
HNRNPU	ILMN_1743677	.	downAD*	.	.
HNT	ILMN_2263086	downAD*	.	.	.
HOMER2	ILMN_1671486	.	.	CA3*	.
HOMER3	ILMN_1811579	.	.	CA3*	.
HOOK1	ILMN_1741406	.	.	CA3*	CA3*
HOXD13	ILMN_1706901	.	downAD*	CA3*	.
HPCA	ILMN_1815033	.	.	CA3*	.
HPR	ILMN_1809212	.	.	CA1	.
HRH3	ILMN_1694273	.	.	CA1*	.
HRK	ILMN_2193706	.	.	CA1*	.
HRSP12	ILMN_2057220	.	.	CA1	.
HRSP12	ILMN_1807633	.	.	CA1*	CA1
HS3ST2	ILMN_1712475	.	.	.	CA1*
HS3ST4	ILMN_1665998	.	downAD	CA3*	CA3
HSD11B1L	ILMN_1708987	downAD*	.	CA1	.
HSD17B14	ILMN_1809483	.	.	CA1	.
HSD17B6	ILMN_1779855	.	.	CA1*	.
HSDL1	ILMN_2112755	.	.	CA3*	.
HSDL2	ILMN_1787843	upAD	upAD	CA1	CA1
HSPA1B	ILMN_1660436	.	.	.	CA1
HSPB2	ILMN_1671046	upAD*	upAD*	.	.
HSPB6	ILMN_1721283	upAD	.	.	.
HSPB7	ILMN_2200836	upAD*	.	.	.
HSPB8	ILMN_1791280	upAD*	upAD	.	.
HSPH1	ILMN_1712888	.	.	CA3	.
HTR7	ILMN_1744217	.	.	CA3*	.
HTRA1	ILMN_1676563	.	.	CA1*	.
HVCN1	ILMN_1815168	upAD	.	.	.
HYAL3	ILMN_1667432	.	.	CA3*	CA3
HYOU1	ILMN_2141790	.	.	CA3*	.
ICA1	ILMN_1814787	.	downAD	.	.
ICAM5	ILMN_1802524	.	.	CA3*	.
ID1	ILMN_1664861	.	.	CA1	.
ID2	ILMN_2086095	.	.	CA1*	.
ID3	ILMN_1732296	.	upAD	CA1*	.
ID4	ILMN_1721758	upAD	.	.	.
IDH2	ILMN_1751753	.	.	CA1	.
IDH3A	ILMN_1698533	.	.	CA3*	.
IDS	ILMN_1758626	downAD	.	.	.
IFI16	ILMN_1710937	upAD*	.	.	.
IFI44	ILMN_1760062	.	.	CA1*	CA1*
IFI44L	ILMN_1723912	.	.	.	CA1
IFI6	ILMN_2347798	downAD	.	.	.
IFI6	ILMN_1687384	.	.	.	CA3*
IFIT1	ILMN_1707695	.	downAD*	CA1	.
IFIT2	ILMN_1739428	.	.	.	CA1*
IFIT3	ILMN_1701789	.	.	CA1	CA1
IFITM1	ILMN_1801246	.	.	CA1*	.
IFITM2	ILMN_1673352	.	upAD*	CA1*	.
IFITM3	ILMN_1805750	.	upAD*	CA1*	.
IFRD1	ILMN_1667561	upAD	.	.	.
IFRD2	ILMN_1742031	upAD*	.	.	.
IFT88	ILMN_1669366	upAD*	.	.	.
IGF2R	ILMN_1807662	upAD*	.	.	.
IGFBP7	ILMN_2062468	.	.	CA1*	.
IGSF11	ILMN_1753502	upAD	.	.	.
IGSF21	ILMN_1730039	.	.	CA3	.
IGSF5	ILMN_2344221	.	.	CA3*	.
IHPK1	ILMN_2392286	.	.	.	CA3
IL13RA1	ILMN_1768505	.	upAD	CA1	CA1
IL17D	ILMN_1753823	upAD*	upAD	.	.
IL18BP	ILMN_2334296	.	.	CA1	.
IL20RA	ILMN_1695107	upAD*	.	.	.
IL33	ILMN_1809099	.	.	CA1	.
IL7R	ILMN_2342579	upAD	.	.	.
IL7R	ILMN_1691341	upAD	.	.	.
IMPA2	ILMN_2094061	.	upAD	CA1*	CA1
INF2	ILMN_1727248	.	downAD	CA3*	.
INTU	ILMN_2183728	.	.	.	CA1
IPO11	ILMN_1684746	upAD*	.	.	.
IQCA	ILMN_1654598	.	.	CA1	.
IQCG	ILMN_1802377	upAD*	.	.	.
IQSEC1	ILMN_1808299	.	.	.	CA3
IRAK1	ILMN_2379130	upAD	upAD	.	.
IRF2BP2	ILMN_2394561	upAD	.	.	.
IRF9	ILMN_1745471	.	.	CA1*	CA1
IRS2	ILMN_2083469	upAD*	.	.	.
IRX3	ILMN_1811468	upAD	.	.	.
ISG20	ILMN_1659913	.	.	.	CA1*
ISLR	ILMN_1747593	upAD	upAD	.	.
ITGA10	ILMN_1700144	upAD*	.	.	.
ITGA2	ILMN_1665792	upAD	.	.	.
ITGA7	ILMN_1791409	.	.	.	CA3
ITGA8	ILMN_1660306	downAD*	.	CA1*	.
ITGAV	ILMN_2169439	.	.	CA1*	.
ITGB2	ILMN_2175912	.	.	CA1	.
ITGB4	ILMN_2334210	upAD	.	.	.
ITGB5	ILMN_1668374	upAD	upAD	.	.
ITGB8	ILMN_1732921	upAD*	.	.	.
ITM2C	ILMN_2366041	.	.	CA1	.
ITPKA	ILMN_1776516	.	.	CA1*	CA1*
ITPKB	ILMN_1700432	upAD*	upAD*	.	.
ITPR1	ILMN_1789505	.	.	CA3	.
ITPR2	ILMN_1736103	.	.	CA1	.
ITSN1	ILMN_1718769	upAD*	upAD	.	.
JAKMIP2	ILMN_1702320	upAD	.	.	.
JAM2	ILMN_1672350	.	.	.	CA1
JMJD1A	ILMN_1722532	upAD	upAD	.	.
JPH1	ILMN_1693985	downAD*	.	.	.
JPH4	ILMN_1758829	downAD*	.	CA1	.
JUN	ILMN_1806023	upAD*	upAD	.	.
JUNB	ILMN_2086077	upAD*	upAD*	.	.
KAL1	ILMN_1750373	.	.	CA1*	CA1*
KALRN	ILMN_2241750	.	downAD*	.	.
KANK1	ILMN_1773427	.	upAD	.	.
KCNA1	ILMN_1872462	.	.	CA3*	CA3
KCNA5	ILMN_1790508	upAD	.	CA3*	.
KCNAB1	ILMN_1744968	.	.	CA3*	.
KCNG1	ILMN_1673769	upAD*	.	CA3*	.
KCNG3	ILMN_2335319	.	.	CA3	.
KCNH3	ILMN_1704063	downAD*	.	CA1*	.
KCNIP1	ILMN_1744387	downAD*	downAD	CA1*	.
KCNIP1	ILMN_2368856	downAD*	.	.	.
KCNJ16	ILMN_1813741	.	.	CA1	.
KCNJ4	ILMN_1800179	downAD*	.	.	.
KCNJ6	ILMN_1805376	.	.	CA3*	CA3
KCNK12	ILMN_1711988	.	upAD*	CA1*	.
KCNK3	ILMN_1768483	downAD*	.	.	.
KCNMA1	ILMN_1740508	downAD*	.	.	CA3*
KCNMA1	ILMN_1794282	.	.	.	CA3*
KCNMB4	ILMN_1727466	.	.	CA3*	.
KCNN2	ILMN_1685636	.	.	CA3*	.
KCNQ2	ILMN_1788663	.	.	CA3*	.
KCNQ2	ILMN_1666776	downAD*	.	.	.
KCNS1	ILMN_1761903	.	downAD	CA3*	.
KCNS2	ILMN_2067596	.	.	CA3*	CA3*
KCNT1	ILMN_1702255	downAD*	.	.	.
KCNT2	ILMN_2053345	downAD*	.	CA3*	CA3*
KCTD12	ILMN_2229649	downAD*	downAD*	.	.
KCTD12	ILMN_1742332	upAD*	.	.	.
KCTD13	ILMN_1786843	.	.	CA3	.
KCTD6	ILMN_2146372	.	.	CA3*	CA3
KDELC2	ILMN_1651557	upAD	upAD	.	.
KHDRBS3	ILMN_1691747	.	.	CA3	.
KIAA0182	ILMN_1807767	.	.	CA3*	.
KIAA0363	ILMN_1652246	.	downAD*	.	.
KIAA0423	ILMN_1778876	.	.	CA3	.
KIAA0494	ILMN_1697597	upAD*	.	.	.
KIAA0513	ILMN_1693233	.	.	CA3*	.
KIAA0672	ILMN_2065022	.	downAD*	CA3*	.
KIAA0746	ILMN_1797822	downAD*	.	CA1*	.
KIAA0773	ILMN_1736127	.	.	CA3*	CA3*
KIAA1239	ILMN_1695679	.	.	CA3*	.
KIAA1324	ILMN_1771482	.	downAD*	CA3*	.
KIAA1394	ILMN_1725746	downAD	.	.	.
KIAA1576	ILMN_1749466	downAD*	.	.	.
KIAA1622	ILMN_1775965	.	.	CA3*	.
KIAA1641	ILMN_1699521	downAD*	.	.	.
KIAA1644	ILMN_1728885	downAD	.	CA1*	CA1*
KIAA1754	ILMN_1805192	upAD*	upAD*	.	.
KIAA1881	ILMN_1852022	upAD*	.	.	CA1
KIAA2022	ILMN_1788400	.	.	.	CA3
KIF17	ILMN_1666625	.	.	CA3*	.
KIF1B	ILMN_1659444	.	.	.	CA3*
KIF21B	ILMN_2163819	downAD*	downAD*	.	.
KIF3C	ILMN_1797277	.	.	CA3*	.
KIF5A	ILMN_2227120	.	.	.	CA3
KIF5A	ILMN_1812254	downAD	.	.	CA3
KIFAP3	ILMN_2119224	.	.	CA3*	.
KIFC2	ILMN_1803018	downAD*	.	.	.
KIT	ILMN_2229379	.	.	CA3*	.
KITLG	ILMN_2341595	upAD	.	.	.
KLC1	ILMN_1726901	.	.	CA3	.
KLC1	ILMN_1654653	.	.	CA3*	CA3
KLC2	ILMN_1779064	.	.	CA3*	CA3*
KLF12	ILMN_1714444	.	downAD*	.	.
KLF15	ILMN_1683133	.	.	CA1	.
KLF2	ILMN_1735930	.	.	CA1	.
KLF6	ILMN_1735014	upAD*	upAD*	CA1*	.
KLHL13	ILMN_2140510	.	.	CA1*	CA1*
KLHL2	ILMN_1701837	.	.	CA3*	.
KLHL21	ILMN_1692785	upAD	.	.	.
KLHL5	ILMN_1706687	upAD*	.	.	.
KLK7	ILMN_1745570	.	.	CA3*	.
KNDC1	ILMN_1702789	.	.	.	CA3*
KPNA4	ILMN_1664756	upAD*	.	.	.
KRT17	ILMN_1666845	.	.	.	CA3*
KRT222P	ILMN_1801090	.	.	CA3*	.
KSR2	ILMN_1885628	.	.	CA3	.
L1CAM	ILMN_1739238	.	.	CA3*	.
LAMA5	ILMN_1773567	.	.	CA1	.
LANCL1	ILMN_2081988	.	downAD*	.	.
LAP3	ILMN_1683792	.	.	CA1*	.
LAPTM4B	ILMN_1680196	.	.	CA1*	.
LAPTM5	ILMN_1772359	.	.	CA1	.
LARGE	ILMN_2408430	.	.	CA3*	.
LARP1	ILMN_1681590	.	.	CA3*	.
LARP4	ILMN_2347888	.	upAD	.	.
LATS2	ILMN_1703412	.	.	CA3*	CA3*
LBA1	ILMN_1750321	downAD*	.	.	.
LBH	ILMN_2315979	downAD	.	.	.
LCP1	ILMN_1662932	.	.	CA1	CA1
LDB2	ILMN_1800697	.	.	CA3	.
LDHA	ILMN_1807106	.	upAD*	.	.
LDHB	ILMN_1728132	.	.	CA1*	.
LDLR	ILMN_2053415	.	.	CA3*	CA3
LEF1	ILMN_2213136	.	.	CA1*	.
LEPREL1	ILMN_1657373	upAD*	.	.	.
LEPROT	ILMN_1661537	.	.	CA1	.
LGALS1	ILMN_1723978	.	upAD	CA1	.
LGALS3	ILMN_1803788	.	.	CA1*	.
LGALS8	ILMN_2356654	.	.	CA3*	.
LGI1	ILMN_2171023	.	.	CA3*	.
LGI3	ILMN_1737162	.	downAD*	.	.
LHFP	ILMN_1767448	.	upAD*	CA1*	.
LHFPL4	ILMN_1841495	.	.	CA3*	.
LHX6	ILMN_1715189	downAD	.	CA1*	.
LIFR	ILMN_1709094	upAD	upAD	.	.
LIMK1	ILMN_1797362	.	.	CA3*	CA3
LIMS1	ILMN_1733176	.	.	CA1*	.
LINGO1	ILMN_1756755	.	.	CA3*	.
LINGO2	ILMN_1695978	downAD*	.	.	CA3*
LIPG	ILMN_2189027	.	.	CA3*	CA3
LMO4	ILMN_1703487	.	.	CA3*	.
LMTK3	ILMN_1668194	downAD*	.	.	.
LOC130576	ILMN_1693119	downAD*	.	.	.
LOC134121	ILMN_1782447	upAD*	.	.	.
LOC144481	ILMN_1699188	.	.	CA3*	.
LOC153364	ILMN_1769449	.	.	CA3*	.
LOC202134	ILMN_1736819	.	.	CA1*	.
LOC202134	ILMN_1798557	downAD*	.	.	CA3
LOC219854	ILMN_2395856	upAD	.	.	CA1
LOC256223	ILMN_1672275	.	.	CA3*	.
LOC283683	ILMN_1748434	.	.	CA3*	CA3
LOC284988	ILMN_1733453	.	upAD	CA1	.
LOC284998	ILMN_1680902	.	.	.	CA1
LOC285016	ILMN_2089752	upAD*	.	.	.
LOC285382	ILMN_2135339	.	.	CA1*	.
LOC285382	ILMN_1660519	.	.	CA1*	.
LOC285929	ILMN_1790173	upAD	.	.	.
LOC286411	ILMN_1699113	.	.	CA3*	.
LOC338758	ILMN_1795835	downAD	.	.	.
LOC375295	ILMN_1674782	.	.	.	CA1*
LOC387763	ILMN_1677402	upAD*	upAD*	.	.
LOC387934	ILMN_1779852	upAD	.	.	.
LOC388135	ILMN_2141118	downAD*	.	.	.
LOC388419	ILMN_2286987	downAD*	.	CA1*	.
LOC388458	ILMN_1805654	.	.	.	CA3
LOC388481	ILMN_1709221	.	.	CA3	.
LOC388494	ILMN_1704987	.	.	CA3	.
LOC389286	ILMN_2170625	.	.	CA3	.
LOC399715	ILMN_1795467	upAD	upAD	.	.
LOC400451	ILMN_1652797	.	downAD*	CA3*	.
LOC401397	ILMN_1857915	.	.	CA1*	.
LOC401720	ILMN_1777759	downAD*	.	.	.
LOC402509	ILMN_1727049	downAD*	.	.	CA3*
LOC402560	ILMN_1769288	upAD*	.	.	.
LOC402573	ILMN_2226691	.	upAD	.	.
LOC407835	ILMN_2198893	.	.	CA3*	.
LOC440157	ILMN_2082893	.	.	.	CA3
LOC440160	ILMN_1715693	.	.	CA3	.
LOC440341	ILMN_1673933	downAD*	downAD*	.	.
LOC440348	ILMN_2147105	downAD*	.	.	.
LOC440359	ILMN_1706434	.	upAD*	.	.
LOC440928	ILMN_1713764	.	.	CA1*	CA1*
LOC441019	ILMN_1761281	.	upAD*	.	.
LOC441136	ILMN_1778980	.	.	.	CA3
LOC441377	ILMN_1677697	.	.	CA1*	.
LOC554235	ILMN_1757747	downAD	.	.	.
LOC63920	ILMN_1727553	upAD	.	.	.
LOC642031	ILMN_1655694	.	.	CA1*	.
LOC642333	ILMN_1696027	downAD*	.	.	.
LOC642489	ILMN_1757072	.	.	CA3*	.
LOC642989	ILMN_1655710	.	.	.	CA1
LOC643035	ILMN_1746716	downAD*	.	.	.
LOC643388	ILMN_1684974	.	.	.	CA3
LOC643985	ILMN_1746343	downAD	.	CA3	CA3
LOC644063	ILMN_1701753	.	upAD*	.	.
LOC644150	ILMN_1651253	.	.	CA3	.
LOC644278	ILMN_1668014	.	.	CA3*	CA3
LOC644596	ILMN_1661066	.	downAD	CA3*	.
LOC644615	ILMN_1784005	upAD	.	.	.
LOC644694	ILMN_1683354	.	.	.	CA3
LOC644935	ILMN_1795856	upAD	.	.	.
LOC645058	ILMN_1742887	.	.	CA1*	.
LOC645138	ILMN_1676792	.	.	CA1*	.
LOC645289	ILMN_1811193	.	.	.	CA3
LOC645317	ILMN_1704291	.	.	CA1*	.
LOC645362	ILMN_1723935	.	.	.	CA3
LOC645458	ILMN_1766875	upAD*	.	.	.
LOC645489	ILMN_1744302	upAD*	.	.	.
LOC646345	ILMN_1707965	.	.	CA1*	.
LOC646786	ILMN_1654915	.	.	.	CA3*
LOC647251	ILMN_1666323	downAD*	.	.	.
LOC647346	ILMN_1738554	.	.	CA1*	.
LOC648639	ILMN_1764301	downAD*	.	CA1*	.
LOC649095	ILMN_1728645	.	.	CA3	.
LOC649143	ILMN_1815895	.	.	CA1	.
LOC649362	ILMN_1711223	upAD	.	.	.
LOC649970	ILMN_1715476	.	.	CA3*	CA3
LOC649999	ILMN_1802834	.	.	CA3*	.
LOC650369	ILMN_1683664	upAD*	.	.	.
LOC650494	ILMN_1757183	.	.	CA1*	.
LOC650620	ILMN_1745107	.	.	.	CA3
LOC652377	ILMN_1808122	downAD*	.	.	.
LOC652730	ILMN_1755366	.	.	CA3	CA3*
LOC652968	ILMN_2098418	.	.	CA1*	.
LOC653034	ILMN_1682981	.	.	.	CA3
LOC653073	ILMN_1711122	.	.	.	CA3
LOC653316	ILMN_1733983	.	.	.	CA3*
LOC653381	ILMN_1692517	upAD*	.	CA3*	.
LOC653438	ILMN_1751195	downAD*	.	.	.
LOC653506	ILMN_1780861	.	.	CA1*	.
LOC653650	ILMN_1683903	downAD*	.	.	.
LOC653764	ILMN_1677946	upAD*	.	.	.
LOC653879	ILMN_1713182	.	upAD	.	.
LOC654096	ILMN_1713384	upAD	.	.	.
LOC654155	ILMN_1679617	.	.	.	CA3
LOC728554	ILMN_1691949	downAD*	.	.	CA3
LOC728734	ILMN_1758798	downAD*	.	.	.
LOC729137	ILMN_1722397	.	.	.	CA3*
LOC729446	ILMN_1719694	downAD*	.	.	.
LOC730024	ILMN_1659631	.	.	CA3*	CA3*
LOC730413	ILMN_1710410	.	.	CA3*	.
LOC730455	ILMN_1801864	.	.	.	CA1*
LOC731835	ILMN_1847363	downAD*	downAD	CA3*	CA3*
LOC90113	ILMN_1756393	downAD*	.	.	CA3
LONP2	ILMN_1691480	.	.	CA3*	.
LONRF2	ILMN_1751016	.	.	CA3*	.
LPAR4	ILMN_1670692	upAD*	upAD	.	.
LPAR5	ILMN_2044453	.	.	CA1	.
LPCAT1	ILMN_1702171	.	.	CA3*	CA3*
LPHN1	ILMN_1813175	.	downAD*	CA3*	.
LPHN2	ILMN_1697548	.	.	CA1*	.
LPIN1	ILMN_1671554	.	upAD	.	.
LPL	ILMN_1786444	.	.	CA3*	.
LRFN5	ILMN_2139125	.	.	CA3*	.
LRIG1	ILMN_2128795	.	upAD	CA1*	CA1
LRIT2	ILMN_2115677	upAD*	.	.	.
LRMP	ILMN_1804419	downAD*	.	.	.
LRP10	ILMN_1670272	.	.	CA1	.
LRP2BP	ILMN_1792057	upAD	.	.	.
LRP3	ILMN_2127605	downAD*	.	CA1*	.
LRP4	ILMN_1675268	.	.	CA1	CA1
LRP5	ILMN_1702775	.	.	CA1	.
LRRC1	ILMN_1755383	upAD*	.	.	.
LRRC16	ILMN_1736730	.	.	CA1	CA1*
LRRC3B	ILMN_2131447	.	.	CA1*	.
LRRC49	ILMN_1763941	.	.	CA3*	.
LRRC51	ILMN_2185339	.	.	.	CA1
LRRC7	ILMN_1810593	downAD*	.	.	.
LRRC8A	ILMN_1739840	upAD*	upAD	.	.
LRRC8D	ILMN_1763409	.	downAD*	CA3*	.
LRRN2	ILMN_1696657	.	.	CA3*	CA3
LRRN3	ILMN_1773650	downAD*	.	.	.
LRRTM1	ILMN_2179029	.	.	CA3*	.
LSAMP	ILMN_1739154	.	.	CA3*	CA3*
LSM11	ILMN_1702698	.	.	CA3*	CA3*
LSM4	ILMN_1788099	.	.	CA3*	.
LTBP3	ILMN_1805395	upAD	.	.	.
LUZP1	ILMN_1714159	.	.	CA3*	CA3
LY6E	ILMN_1695404	.	.	CA3*	.
LY6H	ILMN_2237252	.	.	CA3*	.
LY86	ILMN_1807825	.	.	CA1	.
LY96	ILMN_1724533	.	.	CA1	.
LYN	ILMN_1781155	.	.	CA1*	.
LYPD1	ILMN_1668863	.	.	CA1	.
LYPD6	ILMN_1776724	.	.	CA1*	.
LYSMD2	ILMN_1724493	.	.	CA3*	.
LYVE1	ILMN_1808114	upAD	upAD	CA1	.
LZTS1	ILMN_1677261	downAD*	downAD	.	.
MADD	ILMN_1743583	.	.	CA3*	CA3
MAF	ILMN_1719543	.	.	CA1	.
MAFB	ILMN_1764709	upAD*	upAD*	.	CA1
MAGEE1	ILMN_2205032	.	.	CA3*	.
MAL2	ILMN_1770653	.	.	CA3	.
MAOA	ILMN_1663640	.	.	CA1	.
MAOB	ILMN_1727360	upAD*	upAD	.	.
MAP1A	ILMN_1701558	.	.	CA3*	.
MAP1B	ILMN_2377900	.	.	CA3*	.
MAP1S	ILMN_1796336	.	.	.	CA3
MAP2	ILMN_2388484	.	.	CA3*	.
MAP2K1	ILMN_1694240	.	.	CA3	.
MAP2K4	ILMN_2100689	.	.	CA3*	.
MAP2K4	ILMN_2100693	.	.	CA3*	CA3*
MAP3K10	ILMN_1658152	downAD*	.	CA1*	.
MAP3K5	ILMN_1726547	upAD*	upAD*	.	.
MAP3K6	ILMN_1694539	.	upAD*	.	.
MAP3K9	ILMN_1735553	.	.	CA3*	.
MAP7D2	ILMN_2080080	.	.	CA3*	.
MAPK1	ILMN_1706677	.	.	CA3*	.
MAPK4	ILMN_2112128	upAD*	upAD	CA1	CA1
MAPK8IP2	ILMN_1785731	.	.	CA3*	CA3*
MAPK8IP3	ILMN_1811574	downAD	downAD	CA3*	CA3
MAPKAP1	ILMN_2268068	upAD	.	.	.
MAPRE3	ILMN_1734290	.	.	CA3*	.
MAPT	ILMN_2310814	.	downAD*	CA3*	.
MAPT	ILMN_1710903	.	.	CA3*	.
2011-03-03	ILMN_1655796	upAD*	upAD	.	.
2011-03-04	ILMN_1789991	downAD	.	.	.
MARCKS	ILMN_1807042	.	.	CA1*	.
MARCKSL1	ILMN_1714433	downAD*	.	.	.
MARK1	ILMN_1779800	.	.	CA3*	CA3
MASP1	ILMN_1809537	upAD*	.	.	.
MASP1	ILMN_2240866	upAD	.	.	.
MAST1	ILMN_1733366	downAD*	.	.	.
MATK	ILMN_2319000	downAD*	.	.	.
MATN2	ILMN_1694840	upAD	upAD	.	.
MATN2	ILMN_1698685	upAD*	.	.	.
MBOAT2	ILMN_2347424	upAD*	upAD	.	.
MBOAT2	ILMN_1777853	upAD*	.	.	.
MBOAT7	ILMN_1722218	.	.	CA3*	.
MBP	ILMN_2398939	downAD*	.	.	.
MCF2	ILMN_1752750	.	.	CA3*	.
MCL1	ILMN_1803988	upAD*	upAD*	.	.
MCM6	ILMN_1798654	.	.	.	CA1
MDGA1	ILMN_1720595	.	downAD	CA3*	.
MDH1	ILMN_1656913	.	.	CA3	.
MDK	ILMN_2349393	.	.	CA1*	.
ME3	ILMN_1793615	.	.	CA3*	.
MECR	ILMN_1683160	.	.	CA3*	.
MEF2C	ILMN_1742544	downAD*	.	.	.
MEG3	ILMN_1671149	downAD*	.	.	.
MEG3	ILMN_2061435	downAD*	.	.	.
MEGF9	ILMN_2290118	upAD*	.	.	.
MEIS2	ILMN_1695945	.	.	CA1*	CA1*
MEIS3	ILMN_1779997	downAD*	.	.	.
MEIS3P1	ILMN_2205896	upAD*	.	.	.
MERTK	ILMN_2138589	.	upAD	CA1*	CA1
MESP1	ILMN_1806603	.	.	CA3*	.
METRNL	ILMN_1688775	.	upAD	CA1*	.
METTL7A	ILMN_1656285	.	upAD	CA1*	.
METTL7B	ILMN_2064725	.	.	CA3*	CA3*
MEX3B	ILMN_1658989	.	.	.	CA3
MFAP4	ILMN_1766914	upAD	.	.	.
MFAP5	ILMN_1733415	upAD*	.	.	.
MFGE8	ILMN_1756071	.	.	CA1*	.
MFSD4	ILMN_2209238	.	.	CA3*	.
MGAT3	ILMN_1853824	downAD*	.	.	.
MGAT4C	ILMN_2117736	.	.	CA3*	CA3*
MGC13379	ILMN_1732577	.	.	.	CA1
MGC18216	ILMN_1744023	upAD	.	.	.
MGC29506	ILMN_2193233	.	.	.	CA3
MGC33846	ILMN_1735502	upAD*	.	.	.
MGC4677	ILMN_2143795	downAD	.	.	CA3*
MGLL	ILMN_1738589	downAD	.	.	.
MGST1	ILMN_2355168	upAD*	upAD	CA1	.
MIAT	ILMN_1864900	.	.	CA1	.
MIB2	ILMN_2385178	downAD*	.	.	.
MICAL2	ILMN_1785141	.	.	CA3*	.
MID1	ILMN_1761858	.	upAD	CA1*	.
MKL1	ILMN_1651767	.	.	CA3*	CA3
MKX	ILMN_1681780	upAD*	upAD	.	.
MLSTD1	ILMN_2202915	.	.	CA3*	.
MLSTD2	ILMN_2143250	.	downAD*	CA3*	.
MLXIPL	ILMN_2399919	downAD*	.	CA3*	CA3
MMD2	ILMN_1700240	downAD*	.	CA1	.
MMP28	ILMN_2399016	.	.	CA1*	.
MMRN1	ILMN_1660114	upAD	upAD	.	.
MN1	ILMN_2111237	.	.	CA1*	.
MOBKL2B	ILMN_1717046	upAD*	.	.	.
MOBP	ILMN_1750271	.	.	CA3	.
MORC1	ILMN_1808970	.	.	CA3*	.
MOXD1	ILMN_1687501	.	.	CA1	CA1*
MPP2	ILMN_1654217	downAD	.	.	.
MPP6	ILMN_1679995	upAD*	.	.	.
MPPED1	ILMN_1716362	.	.	CA1*	.
MPPED2	ILMN_2148193	downAD*	.	CA3*	.
MRAS	ILMN_1748881	upAD*	.	.	.
MRCL3	ILMN_1675848	.	upAD*	CA1*	.
MRGPRF	ILMN_2075603	.	upAD	.	.
MRPL13	ILMN_1671158	.	.	CA1*	.
MRPL15	ILMN_2103720	downAD	.	.	.
MRPL35	ILMN_2341952	downAD	.	.	.
MRPS6	ILMN_1723874	upAD	upAD	.	.
MRVI1	ILMN_1766157	.	.	CA1	.
MS4A6A	ILMN_1721035	.	upAD	CA1	.
MS4A6A	ILMN_1797731	.	.	CA1	.
MS4A7	ILMN_2331082	.	.	CA1	CA1
MSC	ILMN_1741404	.	.	CA3*	.
MSI2	ILMN_1804448	.	upAD	CA1*	.
MSN	ILMN_1659895	upAD	upAD	.	.
MSRB3	ILMN_1676088	upAD*	upAD	.	CA1
MST4	ILMN_1676159	downAD*	.	.	.
MT1A	ILMN_1691156	.	upAD	CA1*	CA1
MT1E	ILMN_2173611	.	.	CA1	CA1
MT1F	ILMN_1718766	.	.	CA1	CA1
MT1G	ILMN_1715401	.	.	CA1	CA1
MT1H	ILMN_2124802	.	.	CA1	CA1
MT1M	ILMN_1657435	.	upAD	CA1*	CA1
MT1X	ILMN_1775170	.	upAD*	CA1*	CA1
MT2A	ILMN_1686664	.	upAD	CA1*	CA1*
MTE	ILMN_2136089	.	upAD	CA1	CA1
MTMR11	ILMN_1769299	upAD	upAD	.	.
MTMR4	ILMN_1771019	.	.	CA3*	.
MTMR6	ILMN_1717180	.	.	CA3*	.
MTMR9	ILMN_1652521	.	.	CA3*	.
MTTP	ILMN_1774742	upAD*	.	.	.
MUC1	ILMN_2371911	upAD*	.	.	.
MUM1L1	ILMN_2124241	.	.	CA3*	.
MVD	ILMN_1657550	.	downAD*	CA3*	.
MX1	ILMN_1662358	.	downAD*	.	.
MX2	ILMN_2231928	.	downAD*	.	.
MXI1	ILMN_1794074	.	.	CA1*	.
MXRA7	ILMN_1692077	.	.	CA1*	.
MXRA7	ILMN_1743836	.	.	CA3*	.
MYBPC1	ILMN_2330170	upAD*	upAD	CA1	CA1
MYBPC1	ILMN_1708957	.	upAD	.	.
MYBPC1	ILMN_1752075	upAD*	upAD	CA1	CA1
MYCN	ILMN_2219767	downAD*	.	.	.
MYH10	ILMN_1815154	.	.	CA3*	.
MYL3	ILMN_1798992	upAD*	.	.	.
MYL9	ILMN_1675062	.	.	CA1	.
MYO10	ILMN_2232712	.	.	CA1*	.
MYO16	ILMN_1801889	.	.	CA1*	.
MYO1B	ILMN_2093027	downAD	.	.	.
MYO5C	ILMN_1808789	upAD*	.	.	.
MYOT	ILMN_1656395	upAD	.	.	.
MYRIP	ILMN_1668125	.	downAD	.	.
N4BP2L1	ILMN_1799487	.	.	CA1*	CA1*
NAALAD2	ILMN_1740024	downAD*	.	.	.
NAMPT	ILMN_1653871	upAD	.	.	.
NAP1L5	ILMN_1773307	.	.	CA3	.
NAPB	ILMN_2181125	.	.	CA3*	.
NAPG	ILMN_1788268	.	.	CA3*	CA3
NAPRT1	ILMN_1710752	downAD	.	.	.
NARF	ILMN_2334693	.	.	CA3*	.
NAT6	ILMN_1765001	.	downAD	.	.
NAV2	ILMN_2399300	upAD*	upAD*	.	.
NBL1	ILMN_1789599	.	.	.	CA3
NCALD	ILMN_2343097	downAD*	downAD*	CA3*	CA3*
NCAN	ILMN_1683211	downAD*	.	CA1*	.
NCDN	ILMN_1687316	.	.	CA3*	CA3
NCK2	ILMN_1724718	.	.	CA1*	.
NCOA7	ILMN_1687768	.	.	CA3	.
NDFIP1	ILMN_1751452	.	.	CA3*	.
NDP	ILMN_1794803	.	upAD	CA1*	.
NDRG2	ILMN_2361603	.	.	CA1*	.
NDRG3	ILMN_1738229	.	downAD*	CA3*	.
NDRG4	ILMN_2305225	.	.	CA3*	.
NDUFA4L2	ILMN_1756573	downAD*	.	CA1*	.
NDUFS4	ILMN_1812312	.	.	CA1*	.
NEBL	ILMN_1808824	.	upAD	CA1*	.
NECAB1	ILMN_1695941	.	downAD	.	.
NECAP1	ILMN_1726359	.	.	CA3*	.
NEDD9	ILMN_2261076	.	.	CA1*	.
NEFH	ILMN_1705153	.	.	CA3	CA3
NEK1	ILMN_2162234	upAD	.	.	CA1
NEK11	ILMN_1788149	upAD	.	.	.
NEK2	ILMN_2051373	.	.	CA3*	.
NELF	ILMN_1665095	downAD*	.	.	.
NELL1	ILMN_1745817	.	.	CA3	.
NELL2	ILMN_1725417	.	.	CA3*	.
NETO2	ILMN_1760849	.	.	CA3*	.
NEU4	ILMN_2219683	downAD*	.	.	.
NEURL	ILMN_1672081	downAD*	.	.	.
NEUROD2	ILMN_1702217	.	.	CA3*	CA3*
NEUROD6	ILMN_1722559	.	.	CA3*	.
NFE2L1	ILMN_1739450	upAD*	.	.	.
NFE2L2	ILMN_1790909	.	upAD	.	.
NFIL3	ILMN_1707312	upAD*	upAD*	.	.
NGB	ILMN_1800332	downAD*	.	.	CA3*
NHLH2	ILMN_2208777	.	.	CA3*	.
NHS	ILMN_1715864	.	.	CA1*	.
NINJ1	ILMN_1815086	.	upAD	CA1	.
NIPA1	ILMN_1689274	.	downAD	.	.
NKAIN4	ILMN_1813639	.	.	CA1*	.
NKD2	ILMN_1731206	.	downAD	CA3*	CA3*
NLGN1	ILMN_1739521	.	.	CA3*	CA3*
NLGN4X	ILMN_1728011	downAD*	.	.	.
NLGN4X	ILMN_2341067	downAD*	.	.	.
NME7	ILMN_1716583	upAD*	.	.	.
NMNAT2	ILMN_1803818	.	.	CA3*	.
NNAT	ILMN_1691413	.	.	CA3*	.
NOPE	ILMN_2139396	upAD	upAD	.	.
NOS1AP	ILMN_1710315	.	.	.	CA3
NOTCH3	ILMN_1658926	.	.	CA1*	.
NOVA1	ILMN_1811363	.	downAD	.	.
NPAS1	ILMN_1747067	downAD*	.	CA1*	.
NPC2	ILMN_1716678	upAD*	.	.	.
NPIP	ILMN_1676986	downAD*	.	.	.
NPIP	ILMN_2208802	downAD*	.	.	.
NPL	ILMN_2149494	.	.	.	CA1
NPR2	ILMN_1808898	.	.	CA1*	.
NPTN	ILMN_2336982	.	.	CA3*	.
NPTX1	ILMN_1814221	.	.	CA3*	CA3*
NPTXR	ILMN_1684143	.	.	CA3*	CA3
NQO1	ILMN_1720282	.	.	CA1	.
NR2E1	ILMN_2094294	.	.	CA1*	CA1
NR2F2	ILMN_2094360	.	upAD*	CA1*	.
NR3C2	ILMN_2210934	.	.	CA3*	.
NRGN	ILMN_1705686	downAD*	.	.	.
NRIP3	ILMN_1759563	.	downAD	CA3*	CA3*
NRP1	ILMN_1699574	.	.	CA3*	.
NRSN1	ILMN_1653762	.	.	CA1*	CA1*
NRXN3	ILMN_2338722	.	.	.	CA3*
NSBP1	ILMN_1749799	upAD	.	.	.
NSF	ILMN_1680353	.	.	CA3*	.
NT5C2	ILMN_1682165	upAD	upAD	.	.
NT5DC3	ILMN_1756049	.	.	CA3*	.
NT5E	ILMN_1697220	.	.	CA1*	.
NTF3	ILMN_1809364	downAD*	.	.	CA3
NTN4	ILMN_2113490	downAD*	.	CA1*	.
NTRK2	ILMN_1714067	.	upAD	CA1	.
NTRK2	ILMN_2357855	.	.	CA1*	.
NTSR2	ILMN_1761280	.	.	CA1	.
NTSR2	ILMN_1685719	.	.	CA1*	.
NUAK1	ILMN_2079786	downAD*	.	.	.
NUDCD3	ILMN_1796900	.	.	CA3*	.
NUDT18	ILMN_1787885	.	downAD	CA3*	.
NUDT5	ILMN_1711314	upAD	.	.	.
NUP62CL	ILMN_1756550	upAD	.	.	.
NUP93	ILMN_2196569	.	downAD*	CA3*	.
NUPR1	ILMN_2404688	upAD*	upAD	.	.
NXN	ILMN_1791226	.	.	CA1*	.
NXPH1	ILMN_1764271	downAD*	downAD	.	.
NXPH2	ILMN_1677624	.	downAD	.	.
OAF	ILMN_1668345	downAD*	.	CA1*	.
OAS2	ILMN_1674063	.	downAD*	.	.
OAS3	ILMN_1745397	.	downAD*	.	.
OCRL	ILMN_1760855	.	.	CA3	.
ODZ3	ILMN_2336094	.	.	CA3*	CA3*
OGDHL	ILMN_1714577	downAD*	.	CA3*	CA3
OGFOD1	ILMN_1772690	.	downAD*	.	.
OGFRL1	ILMN_2095759	upAD	.	.	.
OLFM1	ILMN_1742025	.	.	.	CA3
OLFML2B	ILMN_1765557	.	downAD*	CA3*	CA3
OLFML3	ILMN_1727532	.	.	CA1	.
OLIG2	ILMN_1727567	downAD*	.	.	.
OMG	ILMN_1739235	downAD*	.	.	.
OPA1	ILMN_1729775	.	.	CA3	.
OPA3	ILMN_2284591	.	.	.	CA3
OPCML	ILMN_1741698	.	.	CA3*	CA3
OPRK1	ILMN_1714782	downAD*	.	.	.
OPRL1	ILMN_2400922	.	.	CA3	CA3
OR11L1	ILMN_1785650	upAD*	.	.	.
OR7A5	ILMN_1711353	upAD	.	.	.
OR8H3	ILMN_1768161	.	.	CA3*	.
ORC5L	ILMN_1705093	.	.	CA3*	.
OSBP2	ILMN_1781966	.	.	CA3*	CA3*
OSBPL11	ILMN_1687410	upAD	.	.	CA1
OSGIN2	ILMN_1757732	upAD*	.	.	.
OSR1	ILMN_2197128	.	.	CA3*	CA3*
OTOF	ILMN_1663347	.	.	.	CA3*
OTUB1	ILMN_1723871	.	.	CA3*	.
P2RX2	ILMN_2299450	.	.	CA1*	.
P2RY12	ILMN_2320164	.	.	CA1	.
P2RY13	ILMN_1664094	downAD*	.	CA1	.
P4HA1	ILMN_1693334	.	.	CA1	.
P8	ILMN_1810560	upAD*	upAD	.	.
PAAF1	ILMN_1652753	.	downAD	.	.
PABPC1	ILMN_2136133	.	upAD	.	.
PACSIN1	ILMN_1751020	downAD*	.	.	.
PAICS	ILMN_2392546	.	.	CA1*	CA1*
PAIP1	ILMN_2312386	.	.	.	CA3
PAK2	ILMN_1712687	upAD*	.	.	.
PAK3	ILMN_2130218	.	.	CA3	.
PAK6	ILMN_1708223	downAD*	.	.	.
PALLD	ILMN_1698732	upAD	upAD	.	.
PALM	ILMN_1812031	downAD*	.	CA1*	.
PALM2	ILMN_2369403	.	downAD	CA3*	CA3
PANX2	ILMN_1694810	downAD*	.	.	.
PAP2D	ILMN_1705187	.	.	CA3*	.
PAPLN	ILMN_1710495	upAD	upAD	CA1*	.
PAPSS2	ILMN_2410929	.	.	CA1*	.
PARP4	ILMN_1776464	.	.	.	CA1
PARP9	ILMN_1731224	.	.	CA1*	CA1*
PAX6	ILMN_2314140	upAD	upAD	.	.
PBX3	ILMN_1810100	upAD	.	.	.
PBXIP1	ILMN_1814315	upAD*	upAD	.	.
PC	ILMN_1671489	upAD*	.	.	.
PCBP3	ILMN_1687216	downAD*	.	.	.
PCDH18	ILMN_2229877	upAD	.	.	.
PCDH20	ILMN_1703572	.	.	CA3*	CA3
PCDH8	ILMN_1740623	.	.	CA3*	.
PCDHA1	ILMN_1666659	.	.	CA3*	.
PCDHAC2	ILMN_2373592	.	.	CA3*	.
PCDHB4	ILMN_1722673	upAD*	upAD	.	.
PCNXL2	ILMN_2295918	.	.	CA3*	CA3
PCP4	ILMN_1682326	downAD	.	.	.
PCSK1N	ILMN_1755582	.	.	.	CA3
PDE1A	ILMN_1778924	.	downAD	CA3	.
PDE1B	ILMN_1805098	downAD*	downAD*	.	CA3
PDE4A	ILMN_1785768	downAD*	.	.	.
PDE5A	ILMN_1810836	.	.	CA1*	.
PDE7B	ILMN_1806533	.	.	CA1*	.
PDE8B	ILMN_2301722	downAD*	.	.	CA3*
PDGFRA	ILMN_1681949	downAD*	.	.	.
PDGFRB	ILMN_1815057	.	.	CA1*	.
PDIA3P	ILMN_2075440	.	upAD	.	.
PDIA6	ILMN_1680626	.	upAD	.	.
PDK4	ILMN_1684982	.	.	CA1	.
PDLIM7	ILMN_1690125	downAD	.	CA3*	CA3*
PDPN	ILMN_1670490	upAD*	upAD	.	.
PDS5A	ILMN_1670931	upAD*	.	.	.
PDYN	ILMN_1747019	downAD*	.	.	CA3*
PDZD2	ILMN_1729095	downAD*	.	CA1	.
PDZD4	ILMN_1708916	downAD*	.	.	.
PDZD7	ILMN_1712660	.	.	CA3*	CA3
PEBP4	ILMN_1734472	.	upAD	.	.
PECI	ILMN_1761131	.	.	CA1*	.
PECI	ILMN_2384536	.	.	CA1*	.
PEG3	ILMN_1675331	downAD	.	CA3*	CA3*
PELI1	ILMN_1679268	.	.	CA3*	.
PELI3	ILMN_2176931	.	.	CA3*	.
PENK	ILMN_1726711	.	.	CA1*	.
PEX16	ILMN_1745655	downAD	.	.	.
PFKFB3	ILMN_2186061	upAD*	upAD*	.	.
PFN2	ILMN_1775448	.	.	CA3*	.
PFTK1	ILMN_2171295	.	.	CA3*	.
PGAM2	ILMN_1668072	.	.	.	CA1
PGAP1	ILMN_2185665	.	.	CA3*	.
PGBD5	ILMN_1733831	.	.	CA3*	CA3
PGCP	ILMN_2058795	upAD	.	.	.
PGM1	ILMN_1800659	.	upAD*	CA1*	.
PGM2L1	ILMN_1716265	.	.	CA3*	.
PGM5	ILMN_1709590	.	.	.	CA1
PGRMC1	ILMN_1684771	.	.	CA3*	.
PH-4	ILMN_1672122	downAD*	.	.	.
PH-4	ILMN_2372136	.	.	.	CA3
PHACTR2	ILMN_1790533	.	.	CA3*	.
PHB	ILMN_1692651	upAD*	.	.	.
PHGDH	ILMN_1704537	upAD	.	.	.
PHKG1	ILMN_1682181	upAD*	.	.	.
PHYHD1	ILMN_2183692	upAD*	upAD	.	.
PHYHIP	ILMN_1713387	.	.	.	CA3
PI16	ILMN_1766264	upAD*	.	.	.
PIB5PA	ILMN_1777644	.	downAD	CA3*	CA3
PIGX	ILMN_1769508	.	.	.	CA3*
PIK3C2B	ILMN_2117323	.	downAD	.	.
PIM1	ILMN_1815023	upAD*	upAD*	.	.
PIM2	ILMN_1748283	.	.	CA3*	CA3
PIM3	ILMN_1707748	.	.	CA3*	.
PIP3-E	ILMN_1796497	.	.	CA1*	.
PIPOX	ILMN_1739050	.	.	CA1	.
PIR	ILMN_1761247	.	.	CA1	.
PITPNC1	ILMN_1670638	upAD	upAD	CA1	.
PKD1	ILMN_2339028	.	.	CA3*	.
PKIB	ILMN_2337263	.	.	CA3*	CA3*
PKNOX2	ILMN_1807689	downAD*	.	CA1*	.
PLA2G3	ILMN_1746769	.	.	CA3*	.
PLA2G5	ILMN_1807171	.	.	CA1	.
PLAC9	ILMN_1790859	.	.	CA1	.
PLAT	ILMN_1738742	.	.	CA1*	.
PLCB1	ILMN_1723969	downAD*	downAD	.	.
PLCD1	ILMN_1769394	upAD*	.	.	.
PLCD3	ILMN_1722798	upAD	.	.	.
PLCE1	ILMN_1784447	upAD	upAD	.	.
PLCG1	ILMN_2382906	.	.	CA1*	.
PLD2	ILMN_1697880	upAD	.	.	.
PLD3	ILMN_1666976	.	.	CA3*	CA3
PLEC1	ILMN_1744268	upAD	.	.	.
PLEKHA2	ILMN_1796339	.	.	.	CA3
PLEKHA4	ILMN_1755173	upAD*	.	.	CA1
PLEKHA5	ILMN_2096083	upAD	.	.	.
PLEKHA6	ILMN_1797557	.	.	CA3*	CA3*
PLEKHA7	ILMN_1702899	upAD*	.	.	.
PLEKHB2	ILMN_1697652	.	.	CA3*	.
PLEKHB2	ILMN_2297710	.	.	CA3*	CA3*
PLEKHG1	ILMN_2194561	upAD*	.	.	.
PLIN	ILMN_1665562	upAD	.	.	CA1
PLK2	ILMN_1717706	.	.	CA3	.
PLLP	ILMN_2082865	downAD	.	.	.
PLOD2	ILMN_1771599	upAD*	upAD*	CA1*	.
PLOD2	ILMN_2410924	upAD*	upAD*	.	.
PLSCR4	ILMN_1757338	upAD*	upAD	.	.
PLTP	ILMN_1773389	.	upAD	CA1	.
PLXDC2	ILMN_1753312	upAD	.	.	.
PLXNA1	ILMN_1791569	.	.	CA3*	CA3
PMPCA	ILMN_1764239	.	.	.	CA3*
PNCK	ILMN_1697189	.	.	CA3*	CA3
PNKD	ILMN_1774604	.	.	CA3	.
PNMA3	ILMN_1783805	.	.	CA3*	CA3
PNMT	ILMN_1710027	upAD*	.	.	.
PNN	ILMN_1721703	upAD*	upAD	.	.
PNO1	ILMN_1753607	.	downAD	CA3	.
PNPLA4	ILMN_1664348	.	upAD*	.	.
PODXL2	ILMN_1657347	downAD	downAD	.	.
POLR3A	ILMN_1681837	.	.	CA3*	CA3*
POLR3H	ILMN_1786024	upAD	.	.	.
POMT1	ILMN_1743663	.	downAD*	CA3*	.
POMT1	ILMN_2305721	.	.	CA3*	.
PON2	ILMN_2354381	.	upAD*	CA1*	.
PON3	ILMN_1701007	.	.	.	CA1
POPDC3	ILMN_1652244	.	.	CA3	.
POU3F1	ILMN_2086981	.	.	.	CA1*
POU3F1	ILMN_1670782	.	.	CA1*	.
POU3F2	ILMN_1725772	.	.	.	CA1
PPA2	ILMN_1687785	.	.	CA1*	.
PPAP2A	ILMN_2343278	.	upAD*	CA1*	.
PPAP2B	ILMN_2388800	.	.	CA1*	CA1
PPARD	ILMN_1674282	.	.	CA3*	CA3*
PPARG	ILMN_1800225	.	.	.	CA1*
PPFIA1	ILMN_1800164	upAD*	.	.	.
PPFIA2	ILMN_1803318	downAD*	.	.	.
PPFIA4	ILMN_1667791	downAD*	.	.	CA3
PPFIBP1	ILMN_1679460	.	.	CA3*	CA3
PPFIBP1	ILMN_1806320	downAD*	.	.	.
PPIL6	ILMN_1657058	upAD	.	.	.
PPM1D	ILMN_1670875	upAD	.	.	.
PPM1E	ILMN_1708508	.	.	CA3*	.
PPM1H	ILMN_1713846	.	downAD	CA3*	.
PPM1M	ILMN_1657810	.	.	CA1	.
PPME1	ILMN_1732772	.	downAD	CA3*	CA3
PPP1R13B	ILMN_1748831	.	.	.	CA3*
PPP1R13L	ILMN_1669390	upAD	.	.	.
PPP1R14C	ILMN_1664855	.	downAD*	CA3*	.
PPP1R16A	ILMN_1757882	.	.	CA1*	.
PPP1R16B	ILMN_1727098	downAD*	.	CA1*	.
PPP1R1B	ILMN_2304495	.	.	CA1	.
PPP1R3C	ILMN_1736670	.	.	CA1*	.
PPP2CA	ILMN_2196097	.	.	CA3*	.
PPP3CA	ILMN_1670970	.	.	CA3	.
PPP3CB	ILMN_1802669	.	.	CA3*	.
PPP3R1	ILMN_1796962	.	.	CA3	.
PPTC7	ILMN_1800855	.	.	CA3*	.
PQLC1	ILMN_1798620	.	.	CA3*	.
PRCP	ILMN_1769091	upAD*	upAD	.	.
PRDM16	ILMN_2343264	upAD	.	.	.
PRDM8	ILMN_1802082	.	downAD	CA3*	CA3
PRDX1	ILMN_2366388	upAD*	upAD	.	.
PRDX4	ILMN_2222234	.	.	CA1*	.
PRDX6	ILMN_1803180	upAD	upAD	.	CA1
PREPL	ILMN_1666615	.	.	CA3*	.
PRG-3	ILMN_1753026	downAD*	.	.	.
PRIC285	ILMN_1787509	.	.	.	CA1
PRICKLE2	ILMN_1683148	.	.	CA3*	.
PRKAR1B	ILMN_1674390	.	.	CA3	.
PRKCA	ILMN_1771800	.	.	CA3*	.
PRKCD	ILMN_1801105	.	.	CA1	CA1*
PRKCE	ILMN_1717799	.	.	CA3*	CA3
PRKCG	ILMN_1739812	.	.	CA3*	.
PRKCZ	ILMN_1697267	.	downAD	CA3	.
PRKCZ	ILMN_2386982	downAD*	.	.	.
PRKD1	ILMN_1785891	upAD	upAD	.	.
PRKX	ILMN_1786834	upAD*	.	.	.
PROK2	ILMN_1775257	upAD*	.	.	CA1*
ProSAPiP1	ILMN_1736154	.	.	CA1*	.
PROX1	ILMN_1752622	downAD*	.	.	.
PRPF4B	ILMN_1736021	upAD	.	.	.
PRPH	ILMN_1723678	upAD	.	CA3*	.
PRR4	ILMN_1753665	.	downAD*	.	.
PRR5	ILMN_1692664	.	.	CA1*	.
PRRG3	ILMN_1652938	.	.	.	CA3
PRRT1	ILMN_1780357	.	.	CA3*	.
PRRT2	ILMN_1724424	downAD*	.	.	CA3*
PRRT3	ILMN_1784985	.	.	CA3*	CA3
PRRX1	ILMN_1739496	upAD*	upAD	.	CA1
PRSS3	ILMN_1685699	.	.	CA3	CA3*
PSAT1	ILMN_1692938	.	upAD	.	.
PSD	ILMN_1806242	downAD	.	.	.
PSD4	ILMN_2154115	upAD*	.	.	.
PSMD8	ILMN_1733256	.	.	CA3*	.
PSME1	ILMN_1726698	upAD	.	.	.
PSMG3	ILMN_1802627	.	.	CA3*	.
PTCHD1	ILMN_1717393	upAD	upAD	.	.
PTGES2	ILMN_2345015	.	.	.	CA3
PTGS1	ILMN_2339835	.	.	CA3*	.
PTK2B	ILMN_2330966	.	.	CA3*	CA3
PTPDC1	ILMN_1810011	downAD	.	.	.
PTPLB	ILMN_1690806	upAD*	.	.	.
PTPN1	ILMN_1681591	.	.	CA3*	.
PTPN12	ILMN_2222074	upAD*	.	.	.
PTPRA	ILMN_1695461	.	.	.	CA3*
PTPRE	ILMN_2383611	.	.	CA3*	.
PTPRF	ILMN_2380163	upAD*	.	.	.
PTPRG	ILMN_1779674	.	.	.	CA3
PTPRK	ILMN_1810962	.	downAD	CA3*	.
PTPRN	ILMN_1658576	.	.	CA3*	CA3
PTPRO	ILMN_1720113	.	.	.	CA3
PTPRR	ILMN_1679051	.	.	.	CA3
PTPRZ1	ILMN_1676616	.	.	CA1*	.
PTTG1	ILMN_2042771	.	.	CA1*	CA1*
PTTG1IP	ILMN_1802251	upAD	upAD*	CA1*	.
PTTG1IP	ILMN_2128750	upAD*	upAD*	.	.
PTTG3	ILMN_2049021	.	.	CA1*	.
PUNC	ILMN_1744635	downAD*	.	.	.
PUS7	ILMN_1779353	.	.	CA3*	.
PVRL3	ILMN_1727633	.	.	CA3*	CA3
PVRL3	ILMN_2188521	.	.	CA3*	CA3*
PXMP2	ILMN_1681634	.	upAD	.	.
PXMP2	ILMN_1799015	.	.	CA1	.
PYCARD	ILMN_1698766	.	.	CA1	.
PYGL	ILMN_1696187	.	.	CA1*	CA1
QSOX1	ILMN_2411282	.	.	CA3*	.
RAB11FIP3	ILMN_1708328	.	.	CA1*	.
RAB11FIP5	ILMN_1740604	.	.	CA3*	.
RAB13	ILMN_1788180	upAD	.	.	.
RAB15	ILMN_1731699	.	.	CA3*	.
RAB23	ILMN_1667417	upAD	.	.	.
RAB23	ILMN_2346997	upAD	.	.	.
RAB26	ILMN_1790317	.	downAD*	CA3*	CA3
RAB34	ILMN_1810486	.	.	CA1*	.
RAB37	ILMN_2255579	.	.	CA3*	CA3
RAB37	ILMN_2243912	.	.	CA3*	CA3*
[truncated: 686 more rows]

## Sheet: Additional Statistics
		CA1 in controls			CA1 in AD			CA3 in controls			CA3 in AD			Control vs. AD in CA1		Control vs. AD in CA3		CA1 vs. CA3 in control		CA1 vs. CA3 in AD		|	Control vs. AD in CA1		Control vs. AD in CA3		CA1 vs. CA3 in control		CA1 vs. CA3 in AD
Probe	Gene	Mean	StDev	COV	Mean	StDev	COV	Mean	StDev	COV	Mean	StDev	COV	p-value	q-value	p-value	q-value	p-value	q-value	p-value	q-value	|	p-value	q-value	p-value	q-value	p-value	q-value	p-value	q-value
ILMN_1343291	EEF1A1	30004.7	2975.67	0.0991734	31144.8	3188.05	0.102362	29973.8	2799.58	0.0934009	29699.8	3730.06	0.125592	0.322477	0.741497	0.823966	0.769278	0.969986	0.668821	0.187861	0.420624	|	0.214299	0.513891	0.996194	0.84336	0.969986	0.688042	0.187861	0.429874
ILMN_1651209	SLC35E2	193.312	21.4276	0.110845	188.584	22.0789	0.117077	186.624	18.8962	0.101253	195.997	35.3571	0.180396	0.557942	0.802088	0.385907	0.665657	0.332986	0.436303	0.49254	0.556912	|	0.284678	0.561267	0.584717	0.759627	0.332986	0.447325	0.49254	0.570636
ILMN_1651228	RPS28	7428.77	1268.25	0.170722	7224.19	1350.83	0.186987	6541.04	1603.23	0.245104	7319.85	1299.53	0.177535	0.673656	0.827945	0.153174	0.571661	0.0833208	0.213897	0.827822	0.661841	|	0.715471	0.732445	0.115184	0.485053	0.0833208	0.219417	0.827822	0.679591
ILMN_1651229	IPO13	1608.94	265.427	0.16497	1505.79	187.853	0.124754	1777	312.141	0.175656	1498.35	185.086	0.123527	0.225795	0.70795	0.00583422	0.468542	0.0040371	0.0391648	0.882139	0.674655	|	0.449848	0.640024	0.0157259	0.340935	0.0040371	0.0400521	0.882139	0.693268
ILMN_1651232	LOC653113	163.067	13.2729	0.0813955	160.484	21.8472	0.136133	157.927	11.3947	0.0721513	164.144	18.4962	0.112683	0.704494	0.833081	0.28822	0.631708	0.226829	0.360996	0.55459	0.579062	|	0.957341	0.785546	0.0623567	0.421247	0.226829	0.370466	0.55459	0.593589
ILMN_1651253	LOC644150	305.593	112.423	0.367884	344.941	138.036	0.400174	385.15	161.984	0.420574	306.088	95.1614	0.310895	0.404219	0.767355	0.110907	0.549049	0.000523714	0.0150028	0.162436	0.403468	|	0.868095	0.7686	0.0189823	0.34906	0.000523714	0.0154093	0.162436	0.41307
ILMN_1651254	LPP	2469.97	766.019	0.310133	2894.34	736.521	0.25447	2059.87	648.48	0.314816	2680.29	857.667	0.31999	0.133628	0.664269	0.0368849	0.522304	0.00239553	0.0303943	0.206247	0.428955	|	0.129799	0.446157	0.0368616	0.379628	0.00239553	0.0310377	0.206247	0.44007
ILMN_1651259	FLJ36848	247.266	34.8554	0.140963	247.597	35.1017	0.141769	248.166	48.6244	0.195935	293.191	103.622	0.353428	0.979551	0.873056	0.153955	0.571661	0.948965	0.664327	0.168774	0.40742	|	0.590008	0.693016	0.221981	0.588653	0.948965	0.68332	0.168774	0.4176
ILMN_1651262	HNRNPAB	2865.23	506.923	0.176922	3158.17	625.89	0.198181	2819.28	428.24	0.151897	3128.13	509.87	0.162995	0.174993	0.682783	0.0865957	0.537029	0.577372	0.552661	0.800668	0.654587	|	0.137652	0.453865	0.0659648	0.426516	0.577372	0.567645	0.800668	0.672285
ILMN_1651268	LOH12CR1	219.162	25.5253	0.116468	217.57	20.5553	0.0944767	214.393	23.579	0.10998	208.491	25.0114	0.119964	0.851333	0.858553	0.513467	0.703075	0.488055	0.515819	0.203355	0.427931	|	0.802132	0.754248	0.471267	0.718074	0.488055	0.529735	0.203355	0.438559
ILMN_1651278	SNIP1	353.319	53.8723	0.152475	357.367	51.5536	0.144259	366.659	56.0114	0.152762	349.738	62.7849	0.17952	0.835106	0.856209	0.445705	0.685379	0.497381	0.520267	0.562464	0.581845	|	0.494162	0.657755	0.693629	0.789422	0.497381	0.534042	0.562464	0.596526
ILMN_1651282	COL17A1	338.693	43.6431	0.128857	333.971	44.3169	0.132697	336.515	51.3753	0.152668	318.439	42.6384	0.133898	0.77155	0.845712	0.301476	0.635685	0.900277	0.652591	0.194416	0.423465	|	0.979827	0.789431	0.390394	0.684062	0.900277	0.671814	0.194416	0.433674
ILMN_1651285	BCL6B	250.468	80.5994	0.321796	270.221	87.4968	0.323797	254.668	99.1072	0.389163	254.474	83.5929	0.328493	0.527676	0.797603	0.995411	0.798876	0.70616	0.598382	0.540461	0.573233	|	0.612924	0.701063	0.878549	0.826034	0.70616	0.616221	0.540461	0.588191
ILMN_1651296	LOC143666	281.429	27.4155	0.0974151	278.698	31.3667	0.112548	266.393	35.197	0.132124	250.04	53.3357	0.213308	0.802811	0.850314	0.339569	0.650729	0.0282505	0.116786	0.0108061	0.230777	|	0.826102	0.759665	0.331313	0.655521	0.0282505	0.119807	0.0108061	0.23312
ILMN_1651303	ATP13A4	231.927	28.4996	0.122881	219.359	21.9829	0.100214	205.28	22.3149	0.108705	209.227	31.0594	0.148449	0.184543	0.687004	0.696676	0.744754	0.0021372	0.0289979	0.314271	0.482695	|	0.196787	0.501152	0.65632	0.780083	0.0021372	0.0294453	0.314271	0.494967
ILMN_1651315	HMG20B	1434.05	416.479	0.290422	1658.9	460.132	0.277372	1428.13	504.422	0.353205	1719.69	544.299	0.316511	0.174466	0.682783	0.141635	0.565236	0.93953	0.661585	0.558438	0.58041	|	0.174932	0.484601	0.129156	0.502916	0.93953	0.681154	0.558438	0.595031
ILMN_1651316	CD69	156.094	17.8854	0.114581	153.363	13.4473	0.0876831	151.045	15.3056	0.101331	162.967	22.3306	0.137025	0.637767	0.820389	0.106401	0.545869	0.402876	0.477142	0.0933395	0.349677	|	0.745734	0.740485	0.0484495	0.399822	0.402876	0.488273	0.0933395	0.358453
ILMN_1651328	LAT1-3TM	281.647	72.3093	0.256737	294.283	133.307	0.452989	271.932	110.188	0.405206	320.166	129.993	0.406019	0.755157	0.842457	0.286757	0.631708	0.675596	0.588385	0.351314	0.499232	|	0.733589	0.737318	0.577131	0.757234	0.675596	0.605705	0.351314	0.512258
ILMN_1651329	LOC646360	162.245	13.1081	0.0807918	156.049	11.1686	0.0715713	155.835	14.9326	0.0958227	160.024	14.8281	0.0926617	0.173111	0.682639	0.44825	0.685875	0.254087	0.381893	0.349981	0.498715	|	0.31071	0.576152	0.258662	0.613839	0.254087	0.392076	0.349981	0.511646
ILMN_1651336	MLYCD	278.652	31.2137	0.112017	296.004	25.119	0.0848602	264.957	29.9064	0.112873	264.802	43.5103	0.164312	0.103045	0.64086	0.991166	0.798531	0.186425	0.327805	0.0203233	0.262391	|	0.155597	0.469322	0.835176	0.818638	0.186425	0.336413	0.0203233	0.265475
ILMN_1651341	LOC401010	278.605	30.8725	0.110811	280.664	32.919	0.11729	334.181	50.9181	0.152367	298.209	51.7726	0.173612	0.861675	0.860996	0.0662408	0.530731	0.00179487	0.0265734	0.175525	0.412579	|	0.825572	0.759548	0.0326641	0.371762	0.00179487	0.0271642	0.175525	0.422163
ILMN_1651343	ITGA11	179.634	19.2046	0.10691	188.572	27.7928	0.147386	170.92	24.4102	0.142816	185.015	40.6306	0.219606	0.322867	0.741619	0.270751	0.626657	0.328029	0.432628	0.765868	0.64495	|	0.301655	0.571179	0.244135	0.604002	0.328029	0.44408	0.765868	0.662421
ILMN_1651346	TICAM2	508.141	225.221	0.443225	557.584	176.423	0.316406	458.699	176.436	0.384644	509.549	124.912	0.245142	0.506371	0.791806	0.366143	0.658451	0.0160709	0.0837354	0.116964	0.371764	|	0.669573	0.719254	0.5266	0.739996	0.0160709	0.0859846	0.116964	0.380056
ILMN_1651347	SERTAD2	1162.96	211.707	0.182041	1191.38	182.786	0.153424	1182.56	252.293	0.213345	1129.09	143.487	0.127082	0.696198	0.83078	0.475726	0.693243	0.678309	0.589596	0.262505	0.458043	|	0.326993	0.584594	0.847028	0.820721	0.678309	0.606662	0.262505	0.469465
ILMN_1651354	SPP1	8122.42	2535.17	0.31212	10665.6	3473.78	0.325698	7575.17	2545.59	0.336044	9108.4	2325.66	0.255331	0.0332038	0.565592	0.09584	0.541922	0.485282	0.514699	0.104385	0.359992	|	0.0372909	0.310809	0.0846552	0.451789	0.485282	0.528445	0.104385	0.36889
ILMN_1651364	PCBD2	210.448	37.2239	0.17688	217.614	22.7479	0.104533	203.861	31.6812	0.155406	212.877	39.9274	0.187561	0.524957	0.796862	0.503742	0.700197	0.341955	0.44252	0.626085	0.603578	|	0.197297	0.501545	0.209608	0.579496	0.341955	0.453069	0.626085	0.618427
ILMN_1651378	AUP1	709.891	162.036	0.228255	663.094	114.37	0.172479	701.43	110.244	0.15717	676.9	88.7074	0.131049	0.364644	0.754436	0.505408	0.700197	0.745988	0.610333	0.615381	0.600322	|	0.208288	0.509689	0.266819	0.619019	0.745988	0.629112	0.615381	0.614955
ILMN_1651385	MFN2	1359.07	256.39	0.188652	1397.75	295.066	0.2111	1539.7	292.766	0.190145	1677.11	645.299	0.384768	0.706533	0.833557	0.472935	0.692484	0.00366155	0.0371933	0.0636704	0.321439	|	0.994671	0.79192	0.604619	0.765685	0.00366155	0.038061	0.0636704	0.329084
ILMN_1651405	BRD9	2302.93	370.566	0.160911	1948.84	397.617	0.204027	2313.01	406.17	0.175602	2038.91	393.742	0.193114	0.0183433	0.543757	0.071469	0.530731	0.890677	0.650752	0.413566	0.528644	|	0.0452885	0.32751	0.137962	0.512855	0.890677	0.669446	0.413566	0.541137
ILMN_1651415	DERL3	207.354	26.9306	0.129877	214.634	32.0968	0.149542	206.762	22.4965	0.108804	220.6	38.1152	0.17278	0.510408	0.792897	0.247978	0.619297	0.955548	0.665443	0.559925	0.580926	|	0.477049	0.651169	0.19701	0.569383	0.955548	0.684814	0.559925	0.595585
ILMN_1651429	SELM	2283.42	357.828	0.156707	2407.62	355.973	0.147853	2436.33	277.241	0.113795	2416.47	521.658	0.215876	0.349865	0.749571	0.899847	0.781835	0.186509	0.327816	0.942711	0.690493	|	0.201679	0.504867	0.988467	0.842329	0.186509	0.336489	0.942711	0.707206
ILMN_1651433	DCK	371.424	129.187	0.347816	387.779	110.908	0.286008	366.045	114.648	0.313207	345.318	104.557	0.302785	0.711884	0.833692	0.608688	0.724913	0.717994	0.602278	0.202739	0.427559	|	0.380511	0.61108	0.986912	0.84212	0.717994	0.620144	0.202739	0.438233
ILMN_1651437	FOXI1	183.188	23.1259	0.126242	173.303	18.7391	0.108129	179.526	19.0102	0.105891	180.628	24.4141	0.135162	0.206857	0.698944	0.892536	0.780357	0.580733	0.553978	0.401456	0.523801	|	0.0860935	0.390207	0.773288	0.806926	0.580733	0.569053	0.401456	0.535978
ILMN_1651438	ZFPM1	903.986	150.037	0.165972	812.749	158.432	0.194934	904.44	130.228	0.143988	828.351	92.7889	0.112016	0.118394	0.656734	0.0739406	0.530731	0.990748	0.674328	0.69295	0.623586	|	0.171227	0.481701	0.1271	0.500459	0.990748	0.692569	0.69295	0.639697
ILMN_1651464	FBXL10	274.162	72.403	0.264088	248.192	56.6191	0.228126	250.314	62.1262	0.248193	254.054	84.9266	0.334286	0.280478	0.732004	0.893	0.780357	0.0716057	0.197157	0.76328	0.64432	|	0.135813	0.452117	0.860714	0.823067	0.0716057	0.202194	0.76328	0.661664
ILMN_1651470	MMP17	166.791	24.8872	0.149211	163.218	18.1308	0.111084	155.547	13.3673	0.0859374	151.527	24.5587	0.162075	0.654018	0.825277	0.591423	0.720205	0.173691	0.316708	0.193576	0.423212	|	0.335262	0.588654	0.351442	0.665182	0.173691	0.324553	0.193576	0.433198
ILMN_1651492	WNT2B	259.748	30.0691	0.115763	271.909	31.5202	0.115922	289.475	23.4295	0.0809382	258.298	31.8311	0.123234	0.290933	0.735671	0.00600198	0.468874	0.0078361	0.055631	0.256024	0.455417	|	0.428007	0.631646	0.0027254	0.250021	0.0078361	0.0570268	0.256024	0.46633
ILMN_1651496	HIST1H2BD	731.305	275.749	0.377064	937.294	353.951	0.377631	690.746	213.632	0.309278	842.646	315.047	0.373878	0.0909271	0.632064	0.141635	0.565236	0.289655	0.406977	0.273337	0.462546	|	0.125467	0.441618	0.208078	0.578315	0.289655	0.417726	0.273337	0.474653
ILMN_1651498	GADD45G	412.06	66.3404	0.160997	610.298	242.846	0.397914	363.617	63.439	0.174466	519.261	192.89	0.37147	0.0099203	0.536417	0.0110504	0.502163	0.000874698	0.0188667	0.0177875	0.254571	|	0.0114829	0.221108	0.013201	0.33231	0.000874698	0.0193323	0.0177875	0.259528
ILMN_1651499	ERGIC1	394.846	123.613	0.313066	399.009	139.818	0.350413	408.179	187.08	0.458328	425.134	123.677	0.290912	0.932235	0.868932	0.769529	0.759019	0.607539	0.565341	0.370652	0.509399	|	0.721788	0.734164	0.951466	0.837196	0.607539	0.580083	0.370652	0.521861
ILMN_1651504	C4orf8	629.392	49.2439	0.0782404	610.632	65.0694	0.106561	618.15	101.934	0.164902	662.422	118.077	0.178251	0.387321	0.7642	0.285108	0.631617	0.682457	0.59079	0.133009	0.383992	|	0.140475	0.456484	0.427508	0.700689	0.682457	0.608115	0.133009	0.392398
ILMN_1651506	NCOA6IP	254.05	25.5219	0.10046	241.61	30.0755	0.124479	266.158	22.904	0.0860544	255.01	39.6688	0.155558	0.236484	0.715258	0.365804	0.658451	0.146856	0.289813	0.178665	0.415146	|	0.239366	0.530312	0.39936	0.688266	0.146856	0.29721	0.178665	0.4242
ILMN_1651508	LOC649500	181.128	19.3543	0.106855	179.422	19.9762	0.111336	176.978	18.2353	0.103037	179.442	19.8548	0.110648	0.81463	0.852255	0.727523	0.750718	0.401758	0.476495	0.998184	0.700628	|	0.783792	0.749935	0.755918	0.803362	0.401758	0.48768	0.998184	0.718904
ILMN_1651513	SKIV2L2	566.533	133.534	0.235703	530.104	108.373	0.204438	552.475	121.506	0.21993	471.595	114.183	0.242121	0.416799	0.771492	0.0708398	0.530731	0.648186	0.579064	0.0696063	0.326515	|	0.791442	0.751752	0.210166	0.579924	0.648186	0.595771	0.0696063	0.333875
ILMN_1651536	GEFT	184.501	22.8344	0.123763	187.207	21.132	0.112881	180.981	22.668	0.12525	187.301	30.9713	0.165356	0.738663	0.838763	0.534792	0.706591	0.646951	0.578771	0.99197	0.699639	|	0.896605	0.774298	0.794644	0.811135	0.646951	0.595312	0.99197	0.71764
ILMN_1651538	NUMBL	373.248	48.7502	0.130611	358.067	63.4157	0.177106	415.868	91.8516	0.220867	407.096	131.077	0.321982	0.474045	0.783951	0.83597	0.770677	0.0463152	0.1546	0.222849	0.440015	|	0.395994	0.618172	0.782719	0.808807	0.0463152	0.158463	0.222849	0.44959
ILMN_1651544	HDAC8	249.809	39.217	0.156988	232.125	30.2101	0.130146	254.857	39.5741	0.15528	223.023	39.9161	0.178978	0.174938	0.682783	0.0373653	0.522304	0.547437	0.541573	0.205339	0.428955	|	0.134324	0.450677	0.0243351	0.358436	0.547437	0.555736	0.205339	0.439599
ILMN_1651547	SEMA3E	152.664	19.0477	0.124769	147.739	15.8	0.106946	154.76	24.9348	0.161119	144.629	13.6052	0.0940693	0.445515	0.77854	0.1733	0.583471	0.711249	0.599748	0.60848	0.598007	|	0.660733	0.716562	0.294052	0.635141	0.711249	0.617918	0.60848	0.612673
ILMN_1651557	KDELC2	470.795	94.17	0.200023	578.312	194.132	0.335686	392.373	57.7452	0.147169	498.299	99.544	0.199767	0.0751731	0.619608	0.00222406	0.423048	0.00262323	0.031888	0.0969201	0.352736	|	0.0404797	0.318044	0.00069976	0.192278	0.00262323	0.0324648	0.0969201	0.361864
ILMN_1651568	MUC13	209.223	27.8293	0.133013	208.057	25.5228	0.122672	197.2	34.0709	0.172774	217.955	66.1287	0.303405	0.905606	0.865237	0.303449	0.635867	0.177765	0.320349	0.5948	0.593464	|	0.3828	0.612155	0.488719	0.725377	0.177765	0.328438	0.5948	0.608046
ILMN_1651569	XRCC2	171.239	11.1991	0.0654007	175.686	13.8895	0.0790589	175.994	13.7826	0.0783132	175.387	17.6004	0.100352	0.348048	0.748244	0.91805	0.785347	0.225353	0.359859	0.950598	0.691512	|	0.334402	0.588239	0.931176	0.834236	0.225353	0.369283	0.950598	0.708928
ILMN_1651574	AQP3	289.84	88.262	0.30452	276.019	43.8902	0.159011	273.335	66.5746	0.243564	300.562	114.364	0.3805	0.585651	0.80836	0.443057	0.684918	0.494527	0.518873	0.389611	0.518037	|	0.286519	0.562382	0.662081	0.781579	0.494527	0.53273	0.389611	0.530726
ILMN_1651604	MARK4	324.245	88.6332	0.273352	286.851	42.6374	0.148639	307.693	103.739	0.337152	299.915	123.313	0.411158	0.147515	0.66874	0.854327	0.774368	0.51047	0.526307	0.688963	0.622194	|	0.0520629	0.339413	0.704024	0.791884	0.51047	0.539953	0.688963	0.638366
ILMN_1651609	SPRED3	229.39	42.2786	0.184309	220.5	36.7376	0.16661	241.646	77.0309	0.318776	258.707	129.885	0.502055	0.542737	0.801416	0.671831	0.739618	0.451273	0.498907	0.243299	0.449419	|	0.435102	0.634435	0.719181	0.795372	0.451273	0.512272	0.243299	0.460149
ILMN_1651610	LOC730525	532.14	104.349	0.196093	615.198	180.398	0.293235	534.029	125.137	0.234325	602.744	232.807	0.386245	0.14521	0.668598	0.335985	0.650332	0.944848	0.662964	0.867747	0.671762	|	0.410722	0.624559	0.655329	0.779824	0.944848	0.682378	0.867747	0.689759
ILMN_1651628	EXOC6	580.688	148.065	0.254982	545.992	161.842	0.296418	711.659	214.97	0.302069	553.484	153.012	0.276452	0.547397	0.801566	0.0268032	0.522304	0.00473216	0.0427061	0.839169	0.664356	|	0.371827	0.606922	0.0110601	0.322476	0.00473216	0.0438547	0.839169	0.682548
ILMN_1651636	CYP2A13	161.856	11.4495	0.0707392	165.167	16.268	0.0984944	173.376	11.9087	0.0686871	178.905	23.0783	0.128998	0.530952	0.798855	0.429595	0.679892	0.0135012	0.0758423	0.101144	0.356785	|	0.433556	0.633833	0.352575	0.6657	0.0135012	0.0775673	0.101144	0.36588
ILMN_1651642	GPC2	365.7	105.79	0.289281	310.898	46.0911	0.148252	342.287	87.3641	0.255237	340.982	102.148	0.299569	0.0742419	0.619109	0.970511	0.794389	0.246467	0.376129	0.215744	0.435698	|	0.0437098	0.324573	0.838191	0.819172	0.246467	0.386119	0.215744	0.445584
ILMN_1651643	ASB11	190.184	23.3851	0.12296	201.288	32.3733	0.160831	201.745	40.3839	0.200174	200.727	43.1532	0.214984	0.298505	0.736273	0.947565	0.789345	0.342085	0.442532	0.973119	0.695734	|	0.29937	0.569892	0.937868	0.835224	0.342085	0.453152	0.973119	0.713736
ILMN_1651652	RTN3	143.24	13.4441	0.093857	146.979	11.2253	0.0763736	148.52	28.9193	0.194716	142.854	14.3349	0.100346	0.413654	0.770802	0.495702	0.698876	0.45523	0.500641	0.399022	0.522555	|	0.315538	0.57872	0.553406	0.749434	0.45523	0.514144	0.399022	0.534917
ILMN_1651664	SDHALP1	171.385	22.1169	0.129048	178.091	18.2407	0.102423	173.768	14.6581	0.0843547	172.66	20.4746	0.118583	0.370762	0.75736	0.867856	0.776283	0.740182	0.60861	0.415155	0.529353	|	0.501327	0.660507	0.670951	0.783843	0.740182	0.627287	0.415155	0.541798
ILMN_1651680	LOC649150	11971	3120.16	0.260644	12669	1987.18	0.156854	11124.3	2101.78	0.188935	12189.3	2769.68	0.227221	0.466176	0.781794	0.25217	0.620319	0.418686	0.484417	0.360893	0.504422	|	0.186317	0.492982	0.0679218	0.429597	0.418686	0.496449	0.360893	0.517061
ILMN_1651684	KIAA0586	289.532	33.4136	0.115406	277.373	38.804	0.139898	272.697	31.5339	0.115637	262.747	31.0464	0.118161	0.369612	0.756476	0.392179	0.666357	0.0742625	0.201169	0.162998	0.403579	|	0.217465	0.516037	0.192174	0.565253	0.0742625	0.206282	0.162998	0.413482
ILMN_1651685	C8ORFK32	229.301	52.6551	0.229633	252.255	50.4406	0.199959	277.976	59.5138	0.214097	269.44	68.2475	0.253294	0.233386	0.714419	0.719772	0.749193	0.000639308	0.0165723	0.180921	0.417572	|	0.608586	0.699572	0.289472	0.632466	0.000639308	0.0168781	0.180921	0.42563
ILMN_1651690	PGBD4	160.951	13.1579	0.0817508	154.919	12.7378	0.0822227	167.234	16.2495	0.0971665	156.914	18.1437	0.115629	0.213155	0.701189	0.114691	0.55338	0.26398	0.389483	0.732468	0.636073	|	0.218872	0.516977	0.10066	0.468463	0.26398	0.399547	0.732468	0.652379
ILMN_1651692	STK10	204.684	17.687	0.0864116	219.338	26.0729	0.11887	210.493	20.569	0.0977182	210.01	38.9033	0.185245	0.0893484	0.631205	0.967209	0.793416	0.186825	0.32801	0.427695	0.533736	|	0.14149	0.457408	0.826612	0.817103	0.186825	0.336773	0.427695	0.5469
ILMN_1651699	EPS8	384.292	76.3023	0.198553	405.786	80.5911	0.198605	317.919	52.2524	0.164357	355.652	85.0926	0.239258	0.461472	0.781033	0.164961	0.576893	0.0109419	0.0670654	0.0459092	0.302913	|	0.325554	0.583873	0.110228	0.478939	0.0109419	0.0687326	0.0459092	0.3102
ILMN_1651705	CAT	695.749	254.748	0.366149	881.331	324.591	0.368296	580.928	170.322	0.293189	738.101	295.642	0.400544	0.0971744	0.635205	0.0951199	0.541771	0.0896567	0.222394	0.0707529	0.327203	|	0.0114514	0.220953	0.0141238	0.335767	0.0896567	0.228141	0.0707529	0.334722
ILMN_1651708	RESP18	386.705	195.638	0.505911	363.963	179.475	0.493114	776.91	311.704	0.40121	677.752	420.263	0.620084	0.742385	0.838763	0.475327	0.693183	1.26241e-05	0.00420819	0.00235439	0.179	|	0.546112	0.677459	0.391326	0.684496	1.26241e-05	0.00425957	0.00235439	0.182022
ILMN_1651710	IQCD	162.384	20.1854	0.124306	190.527	30.3425	0.159255	168.96	24.645	0.145863	164.378	26.1803	0.159269	0.00743001	0.53264	0.627088	0.72932	0.346351	0.445023	0.0130967	0.240342	|	0.00212448	0.152793	0.922444	0.832929	0.346351	0.455828	0.0130967	0.244062
ILMN_1651712	RBM11	239.919	54.4271	0.226856	257.16	39.7259	0.15448	276.081	82.7845	0.299856	240.365	47.8743	0.199173	0.326632	0.742696	0.154853	0.571661	0.0246436	0.108055	0.219325	0.436899	|	0.171607	0.482003	0.19946	0.571422	0.0246436	0.110637	0.219325	0.447627
ILMN_1651715	RNF2	179.474	19.1112	0.106485	177.016	18.7544	0.105948	188.517	20.9597	0.111182	187.8	31.7689	0.169164	0.725379	0.836361	0.94332	0.78878	0.257156	0.38452	0.3182	0.485064	|	0.766599	0.745753	0.977839	0.840888	0.257156	0.394425	0.3182	0.496909
ILMN_1651719	MBTPS1	1283.28	207.812	0.161938	1232.19	142.379	0.11555	1460.92	286.287	0.195963	1376	248.204	0.180381	0.434556	0.776464	0.391571	0.666357	0.0254179	0.109714	0.0445412	0.301387	|	0.105361	0.417526	0.171368	0.545818	0.0254179	0.112589	0.0445412	0.308412
ILMN_1651735	TGOLN2	1812.85	164.586	0.0907884	1858.64	182.796	0.098349	1973.52	211.702	0.107271	1976.36	287.786	0.145614	0.479739	0.786088	0.975986	0.795958	0.00183252	0.0268211	0.146685	0.390981	|	0.243421	0.533391	0.743055	0.800636	0.00183252	0.0274302	0.146685	0.401254
ILMN_1651741	ARMCX3	169.729	13.9434	0.0821511	164.011	10.8141	0.0659353	166.465	13.1206	0.078819	163.746	19.1453	0.116921	0.217223	0.704083	0.658813	0.736784	0.457868	0.502029	0.966359	0.694304	|	0.243031	0.533098	0.692812	0.789225	0.457868	0.515381	0.966359	0.712309
ILMN_1651745	TMEM25	266.842	114.92	0.430666	219.373	45.7691	0.208636	301.837	172.809	0.572524	237.166	67.7671	0.285736	0.143984	0.668598	0.182643	0.588419	0.116834	0.257059	0.108051	0.363405	|	0.0124033	0.22571	0.0360796	0.378277	0.116834	0.263725	0.108051	0.372286
ILMN_1651752	CXorf21	201.114	23.3659	0.116183	202.546	31.1261	0.153674	201.824	37.7473	0.187031	206.432	37.6442	0.182357	0.889154	0.863615	0.740862	0.753273	0.950318	0.664688	0.747977	0.640409	|	0.837047	0.76206	0.937914	0.835231	0.950318	0.683628	0.747977	0.657115
ILMN_1651758	LOC645643	156.001	17.7008	0.113466	168.739	20.4768	0.121352	156.468	23.7172	0.151579	157.044	17.8611	0.113733	0.0819105	0.625124	0.940207	0.788216	0.954851	0.665288	0.15539	0.39818	|	0.126564	0.442787	0.851622	0.821515	0.954851	0.684656	0.15539	0.407809
ILMN_1651760	LOC646537	174.75	14.1359	0.0808919	173.556	18.8284	0.108486	173.014	16.0886	0.0929902	170.459	11.0615	0.0648923	0.84762	0.858279	0.612973	0.726196	0.756892	0.61385	0.681356	0.619681	|	0.831136	0.760772	0.597778	0.763637	0.756892	0.632491	0.681356	0.635799
ILMN_1651767	MKL1	475.857	102.259	0.214894	490.222	88.4947	0.18052	677.738	193.375	0.285324	584.567	160.904	0.275253	0.683137	0.829671	0.160977	0.576361	0.000563773	0.0154939	0.022071	0.265509	|	0.769454	0.746457	0.0718636	0.435413	0.000563773	0.0159027	0.022071	0.268897
ILMN_1651769	ZFYVE16	263.195	59.2668	0.225182	255.66	51.7037	0.202236	254.546	57.4705	0.225776	235.304	54.1124	0.229968	0.712745	0.833704	0.353333	0.655866	0.566053	0.548448	0.261198	0.457142	|	0.662959	0.717245	0.858118	0.822627	0.566053	0.563212	0.261198	0.468842
ILMN_1651771	RRAGB	151.349	17.1727	0.113464	140.996	14.1047	0.100036	146.161	24.2876	0.16617	133.022	14.075	0.10581	0.080744	0.62219	0.0779713	0.531034	0.417546	0.484024	0.111243	0.366523	|	0.182891	0.49054	0.15208	0.527035	0.417546	0.495871	0.111243	0.375107
ILMN_1651776	FHOD1	352.785	70.8164	0.200735	378.909	67.3876	0.177846	304.216	47.2218	0.155225	337.149	73.6507	0.218452	0.30986	0.737811	0.165653	0.576893	0.0295186	0.119899	0.0555306	0.314746	|	0.631407	0.707252	0.445427	0.707983	0.0295186	0.122953	0.0555306	0.321576
ILMN_1651787	MSH5	195.85	15.8441	0.080899	192.396	19.93	0.103588	200.705	12.6242	0.0628993	199.547	20.4129	0.102296	0.607441	0.812052	0.855944	0.77439	0.33	0.434247	0.266437	0.45945	|	0.316085	0.579008	0.472387	0.718554	0.33	0.445377	0.266437	0.471312
ILMN_1651788	MAP3K11	843.521	288.254	0.341727	725.421	163.713	0.22568	804.532	345.938	0.429987	812.596	283.367	0.348719	0.173909	0.682783	0.944575	0.788859	0.309906	0.420527	0.183432	0.418888	|	0.16103	0.473495	0.94295	0.835967	0.309906	0.43184	0.183432	0.427193
ILMN_1651792	RORC	168.571	24.9693	0.148124	170.016	21.9415	0.129055	164.519	18.9579	0.115232	162.918	23.3398	0.143261	0.867174	0.861553	0.839788	0.771095	0.657698	0.581821	0.354971	0.501005	|	0.720107	0.733709	0.449504	0.709581	0.657698	0.599275	0.354971	0.514065
ILMN_1651799	SLC38A2	2662.45	1226.94	0.460831	3300.71	1308.04	0.396292	2764.67	1166.01	0.421753	3245.35	1241.92	0.382676	0.181285	0.686509	0.286186	0.631708	0.466239	0.5058	0.774553	0.647443	|	0.297517	0.568837	0.442078	0.706654	0.466239	0.519359	0.774553	0.664938
ILMN_1651800	GSTM4	424.901	119.049	0.280181	442.924	75.2841	0.169971	383.659	56.771	0.147973	459.099	105.58	0.229973	0.620153	0.815275	0.0272629	0.522304	0.128757	0.270721	0.52196	0.566261	|	0.636872	0.709033	0.0203611	0.351814	0.128757	0.277692	0.52196	0.580929
ILMN_1651817	GRIK1	356.834	103.025	0.288721	265.803	52.3776	0.197054	347.012	134.203	0.386738	275.983	76.5643	0.277424	0.00500659	0.504778	0.0830673	0.537029	0.603098	0.563244	0.659868	0.613269	|	0.000229091	0.117614	0.0188016	0.348674	0.603098	0.578295	0.659868	0.628883
ILMN_1651819	GALNT11	1618.59	337.305	0.208394	1600.78	270.851	0.1692	1832.39	450.892	0.246068	2249.83	2082.78	0.92575	0.873779	0.861981	0.474418	0.693067	0.058027	0.175809	0.27087	0.461633	|	0.828004	0.760084	0.461557	0.714181	0.058027	0.180177	0.27087	0.473452
ILMN_1651826	BASP1	12133.5	5700.58	0.469823	10899	5538.4	0.508158	15774.9	6498.76	0.411968	12936.7	5479.58	0.423569	0.552868	0.801566	0.205025	0.600309	0.0365818	0.135211	0.0380766	0.294079	|	0.354165	0.598028	0.103692	0.471454	0.0365818	0.138621	0.0380766	0.299275
ILMN_1651828	CCT3	813.539	185.735	0.228304	829.381	218.599	0.263569	827.434	177.858	0.214951	830.517	184.008	0.221558	0.833564	0.855506	0.963249	0.792398	0.618023	0.568603	0.973035	0.695734	|	0.896183	0.774215	0.942856	0.835953	0.618023	0.584245	0.973035	0.713718
ILMN_1651832	EHD1	1931.29	489.54	0.253478	1633.54	302.466	0.185159	1829.59	501.981	0.274369	1916.2	424.187	0.221369	0.0529625	0.599759	0.612585	0.726175	0.343219	0.442928	0.0356008	0.292924	|	0.0220779	0.266349	0.850297	0.821287	0.343219	0.453867	0.0356008	0.295086
ILMN_1651838	RND1	323.923	93.5797	0.288895	305.298	67.357	0.220627	297.385	66.5293	0.223714	292.623	67.9163	0.232094	0.533376	0.799622	0.84806	0.773205	0.178418	0.320968	0.404979	0.525557	|	0.632774	0.707699	0.99407	0.843078	0.178418	0.329053	0.404979	0.537501
ILMN_1651850	RPS16	22147.6	1684.24	0.0760458	23540.3	2686.73	0.114134	21020.6	1924.45	0.0915506	22092.7	1731.42	0.0783707	0.108957	0.646837	0.119505	0.555911	0.0472149	0.156151	0.0538622	0.313448	|	0.087063	0.391746	0.103678	0.47144	0.0472149	0.16026	0.0538622	0.319842
ILMN_1651865	KIAA1257	187.717	20.2904	0.108091	186.717	30.4941	0.163318	185.515	18.8103	0.101395	176.791	17.4895	0.0989276	0.917982	0.86725	0.19895	0.597418	0.770496	0.617864	0.307958	0.480172	|	0.849682	0.764765	0.150749	0.525781	0.770496	0.636622	0.307958	0.491936
ILMN_1651872	UBIAD1	390.909	39.1615	0.100181	397.876	43.6399	0.109682	396.089	53.253	0.134447	399.543	60.0765	0.150363	0.651071	0.824295	0.869718	0.776381	0.78843	0.623164	0.922383	0.685202	|	0.626288	0.705564	0.850947	0.821399	0.78843	0.641928	0.922383	0.702672
ILMN_1651878	EVC	220.535	28.148	0.127635	217.095	31.1233	0.143362	223.495	26.7577	0.119724	217.372	38.0074	0.17485	0.754646	0.842457	0.619437	0.72754	0.778586	0.619706	0.981763	0.6976	|	0.516289	0.666399	0.411356	0.693714	0.778586	0.639035	0.981763	0.715539
ILMN_1651886	CWF19L1	1446.17	231.918	0.160368	1399.27	245.389	0.175369	1533.65	232.244	0.151432	1401.11	264.176	0.188547	0.596551	0.811058	0.158962	0.575534	0.0879594	0.219867	0.965753	0.694304	|	0.671208	0.719746	0.174341	0.548781	0.0879594	0.225746	0.965753	0.712181
ILMN_1651899	LOC653314	11215.8	1100	0.0980757	11271.4	1292.93	0.114709	10577.1	1007.55	0.0952571	10326.3	1390.56	0.134662	0.900787	0.864574	0.581713	0.717654	0.0708185	0.195983	0.0187558	0.25974	|	0.640322	0.710146	0.82042	0.815976	0.0708185	0.200967	0.0187558	0.261956
ILMN_1651900	KCNA4	172.42	21.8302	0.126611	158.076	21.046	0.133139	177.792	33.0692	0.185999	169.968	28.3251	0.16665	0.0779967	0.619608	0.49092	0.697396	0.532696	0.536412	0.0593565	0.317908	|	0.0143157	0.23539	0.20087	0.572578	0.532696	0.549597	0.0593565	0.325244
ILMN_1651902	RASL11A	186.371	23.4979	0.126081	180.949	22.2288	0.122846	204.787	36.8654	0.180018	184.879	30.4901	0.164919	0.521666	0.795901	0.116848	0.554647	0.0113716	0.068472	0.506956	0.562298	|	0.687251	0.724486	0.143614	0.518772	0.0113716	0.0702039	0.506956	0.575757
ILMN_1651916	OCLN	197.952	33.5937	0.169707	197.941	26.2054	0.13239	200.123	40.4721	0.202236	196.076	20.5446	0.104779	0.99924	0.875369	0.728356	0.750857	0.84819	0.640652	0.815597	0.657773	|	0.985529	0.790394	0.715323	0.794495	0.84819	0.658542	0.815597	0.676342
ILMN_1651936	SETD8	584.111	135.553	0.232067	638.708	91.4983	0.143255	598.794	111.901	0.186877	642.567	138.797	0.216004	0.202654	0.696448	0.35514	0.655866	0.322473	0.429129	0.883253	0.674782	|	0.53651	0.673993	0.771032	0.80647	0.322473	0.440385	0.883253	0.693536
ILMN_1651940	OR6C76	176.204	21.022	0.119305	162.856	29.9179	0.183708	169.286	17.9641	0.106117	174.567	39.4487	0.22598	0.17636	0.682783	0.650547	0.734654	0.345731	0.444777	0.484041	0.553145	|	0.152517	0.466859	0.69387	0.789479	0.345731	0.455441	0.484041	0.567519
ILMN_1651943	ANK3	204.92	15.7939	0.0770737	207.917	24.9713	0.120103	208.648	30.4028	0.145714	202.556	35.9244	0.177356	0.702942	0.8327	0.623065	0.728535	0.714947	0.601154	0.677545	0.618454	|	0.826891	0.759839	0.548657	0.747812	0.714947	0.619142	0.677545	0.634499
ILMN_1651949	SCYL3	218.062	23.7361	0.10885	217.454	18.8428	0.0866518	212.469	19.5313	0.0919251	207.649	29.2347	0.140789	0.938228	0.869689	0.605998	0.724391	0.381241	0.465939	0.273465	0.462596	|	0.703966	0.729257	0.890462	0.827961	0.381241	0.47648	0.273465	0.474715
ILMN_1651950	TPST1	688.354	143.531	0.208514	1089.7	336.717	0.308998	742.873	169.858	0.22865	988.765	217.429	0.219899	0.000674228	0.314344	0.00221611	0.423048	0.0725004	0.198276	0.128875	0.380363	|	0.000527621	0.122054	0.00111591	0.212212	0.0725004	0.203575	0.128875	0.389441
ILMN_1651964	ABCC5	920.764	232.049	0.252018	792.347	146.996	0.185519	878.275	264.986	0.301712	867.219	364.623	0.420451	0.0784407	0.619608	0.926048	0.786509	0.298826	0.413173	0.474744	0.550119	|	0.0413912	0.319962	0.754763	0.80312	0.298826	0.424168	0.474744	0.564337
ILMN_1651966	FGFR3	229.387	30.5422	0.133147	241.011	28.8552	0.119726	235.318	45.7805	0.194547	262.893	82.1812	0.312604	0.293337	0.735671	0.278914	0.630393	0.661182	0.583287	0.245703	0.450438	|	0.569404	0.685515	0.379849	0.679041	0.661182	0.600543	0.245703	0.461304
ILMN_1651967	TP53I3	173.557	10.6277	0.061235	169.419	16.1314	0.0952162	172.651	15.2488	0.0883215	176.144	20.4303	0.115986	0.422687	0.771927	0.604701	0.724187	0.858152	0.642806	0.35501	0.501005	|	0.555048	0.680606	0.462201	0.714422	0.858152	0.661163	0.35501	0.514085
ILMN_1651980	LOC283767	166.548	13.0664	0.0784541	171.992	9.34992	0.0543624	165.404	13.4226	0.0811502	168.192	26.3663	0.156763	0.196708	0.694293	0.724956	0.75051	0.709752	0.599106	0.554158	0.578771	|	0.162713	0.474843	0.695536	0.789878	0.709752	0.61742	0.554158	0.593426
ILMN_1651984	LOC653648	173.244	20.1283	0.116185	173.604	21.3107	0.122755	172.854	16.8972	0.0977542	181.986	26.1907	0.143916	0.962614	0.872554	0.276224	0.628209	0.951264	0.664773	0.415349	0.529353	|	0.953155	0.784807	0.278919	0.626289	0.951264	0.683843	0.415349	0.541879
ILMN_1651987	C6orf129	634.718	110.368	0.173886	662.27	163.171	0.246381	636.201	137.964	0.216857	662.412	166.077	0.250715	0.598677	0.811618	0.644977	0.733454	0.965349	0.667519	0.994718	0.699941	|	0.227743	0.522705	0.277044	0.625193	0.965349	0.687012	0.994718	0.7182
ILMN_1652003	GNG10	207.214	44.9031	0.216699	195.313	27.3336	0.139948	198.106	53.2341	0.268715	206.163	36.4829	0.176962	0.382643	0.763656	0.629338	0.730059	0.446682	0.496633	0.289004	0.470987	|	0.639462	0.709869	0.395247	0.686343	0.446682	0.51009	0.289004	0.482544
ILMN_1652006	SMC1A	165.838	21.2434	0.128097	166.846	13.9314	0.0834987	171.023	30.1273	0.176159	160.208	24.6996	0.154172	0.87767	0.862139	0.289449	0.631708	0.503754	0.523647	0.39778	0.52195	|	0.92139	0.779027	0.267715	0.619573	0.503754	0.536942	0.39778	0.534371
ILMN_1652008	C15orf23	149.415	23.1996	0.15527	152.533	15.6871	0.102844	149.495	16.5506	0.11071	153.901	22.7969	0.148127	0.666575	0.82678	0.555463	0.712118	0.984469	0.672413	0.8234	0.660722	|	0.443743	0.637744	0.377645	0.677966	0.984469	0.691214	0.8234	0.678423
ILMN_1652017	PPEF1	243.863	78.2848	0.321019	224.767	54.614	0.242981	240.31	46.9156	0.195229	206.331	39.3339	0.190634	0.440979	0.778232	0.0397254	0.522304	0.77706	0.61925	0.221427	0.439033	|	0.254686	0.541601	0.00707766	0.292616	0.77706	0.638582	0.221427	0.448804
ILMN_1652024	CSNK1G3	325.374	64.6487	0.19869	335.289	84.384	0.251676	356.21	100.688	0.282665	308.008	64.4449	0.209231	0.723931	0.836361	0.12621	0.558789	0.121147	0.262229	0.228358	0.443001	|	0.61829	0.702886	0.156301	0.530909	0.121147	0.268925	0.228358	0.452571
ILMN_1652037	UPP2	250.621	47.1926	0.188303	239.355	66.8136	0.27914	267.686	63.7438	0.238129	242.282	38.8266	0.160254	0.603664	0.812052	0.193537	0.595604	0.270329	0.394133	0.866269	0.671206	|	0.245533	0.534968	0.0443222	0.392033	0.270329	0.404194	0.866269	0.689394
ILMN_1652065	KCNMB1	307.793	87.1797	0.283241	292.421	62.7629	0.214632	270.164	43.9442	0.162658	293.567	64.5856	0.220003	0.580792	0.807424	0.264743	0.625323	0.0254398	0.109777	0.931803	0.687421	|	0.676886	0.721442	0.142818	0.517959	0.0254398	0.112643	0.931803	0.70479
ILMN_1652066	SNED1	187.052	21.1591	0.113118	179.728	17.1079	0.0951881	180.93	21.1691	0.117002	162.606	13.9136	0.0855667	0.303828	0.737433	0.00877114	0.493998	0.445321	0.496059	0.024672	0.26838	|	0.443262	0.637562	0.0128074	0.330709	0.445321	0.50945	0.024672	0.273214
ILMN_1652072	MGC42105	934.644	136.255	0.145783	1054.09	265.557	0.25193	981.586	193.747	0.197381	956.011	320.09	0.334818	0.145828	0.668598	0.797301	0.764732	0.275486	0.397033	0.147444	0.391505	|	0.180662	0.488915	0.674552	0.784748	0.275486	0.407885	0.147444	0.401728
ILMN_1652073	LOC653658	6495.14	1129.89	0.173959	6517	1065.21	0.16345	5794.75	1886.74	0.325595	6644.29	1317.82	0.198338	0.956931	0.872428	0.160578	0.576361	0.0690025	0.193291	0.751869	0.64155	|	0.635785	0.70868	0.0800427	0.446136	0.0690025	0.198088	0.751869	0.658284
ILMN_1652082	ELF4	281.294	35.8492	0.127444	285.854	30.0283	0.105047	280.957	51.2878	0.182547	277.651	51.2117	0.184446	0.707507	0.833557	0.861402	0.775668	0.9746	0.669978	0.527994	0.568791	|	0.652525	0.714017	0.895568	0.828774	0.9746	0.689059	0.527994	0.583334
ILMN_1652085	MPHOSPH10	1023.75	154.15	0.150574	1004.8	92.8143	0.0923711	1125.33	194.772	0.173079	1017.48	112.302	0.110373	0.682782	0.829606	0.0712731	0.530731	0.00574844	0.0480967	0.71675	0.630525	|	0.788599	0.75108	0.0808111	0.447113	0.00574844	0.0488869	0.71675	0.647443
ILMN_1652110	DDX12	200.19	30.0329	0.150021	202.871	30.0612	0.148179	209.363	40.4155	0.193041	210.689	47.2842	0.224427	0.809251	0.851427	0.935304	0.787771	0.251798	0.38023	0.654252	0.611283	|	0.929104	0.780459	0.888899	0.827711	0.251798	0.390306	0.654252	0.627192
ILMN_1652113	LOC641989	194.273	21.7463	0.111937	194.941	39.68	0.203549	195.755	28.4679	0.145426	195.615	47.9035	0.244887	0.955855	0.872428	0.992438	0.798531	0.842155	0.638481	0.926917	0.686324	|	0.876605	0.770331	0.946135	0.836428	0.842155	0.656934	0.926917	0.703695
ILMN_1652123	HMGN1	816.043	235.985	0.289183	876.873	266.557	0.303986	650.003	150.411	0.2314	795.262	310.99	0.391054	0.516497	0.794774	0.128532	0.560051	0.0154735	0.0817555	0.214302	0.434874	|	0.231842	0.525244	0.0366358	0.379243	0.0154735	0.0839943	0.214302	0.444748
ILMN_1652128	LMBRD1	2960.31	798.048	0.269583	3249.33	799.448	0.246035	2662.78	665.147	0.249794	2945.84	762.73	0.258918	0.331448	0.743698	0.291786	0.632706	0.112298	0.25152	0.226042	0.441837	|	0.0511615	0.337954	0.0375672	0.380815	0.112298	0.258095	0.226042	0.451331
ILMN_1652132	LOC649945	153.178	17.3284	0.113125	159.493	16.3432	0.10247	163.005	19.9577	0.122436	154.489	13.621	0.0881684	0.313512	0.739617	0.179452	0.587155	0.132078	0.27416	0.281639	0.467402	|	0.454103	0.641791	0.104477	0.472206	0.132078	0.281407	0.281639	0.478767
ILMN_1652144	LOC653751	173.287	21.9185	0.126487	174.851	21.5127	0.123034	184.978	40.6103	0.219542	186.066	33.7463	0.181367	0.845258	0.857725	0.936674	0.787771	0.342195	0.442597	0.386917	0.51726	|	0.550305	0.678945	0.681013	0.786354	0.342195	0.453221	0.386917	0.529502
ILMN_1652147	MRPL43	222.982	28.9181	0.129688	253.639	66.0962	0.260592	232.514	52.0147	0.223706	263.218	93.0561	0.353532	0.126336	0.658266	0.287061	0.631708	0.314758	0.423738	0.485122	0.553623	|	0.382939	0.61222	0.559701	0.751552	0.314758	0.435156	0.485122	0.56792
ILMN_1652160	LRBA	194.43	16.0093	0.0823396	195.723	20.0275	0.102326	189.072	18.5357	0.0980355	186.027	28.6048	0.153767	0.848199	0.858279	0.736714	0.752408	0.420851	0.485442	0.267889	0.459911	|	0.983907	0.790121	0.629075	0.772724	0.420851	0.497541	0.267889	0.471984
ILMN_1652161	PNKD	166.996	8.82829	0.0528654	176.548	15.165	0.0858975	174.868	19.4221	0.111067	178.86	15.0292	0.0840275	0.0514271	0.599759	0.531625	0.706516	0.0987605	0.234632	0.569212	0.584909	|	0.0811415	0.383563	0.594212	0.762556	0.0987605	0.240539	0.569212	0.599001
ILMN_1652163	DVL2	436.288	64.3863	0.147577	422.394	85.606	0.202669	427.498	80.7629	0.18892	434.813	73.2664	0.168501	0.623937	0.816991	0.796716	0.76465	0.640816	0.576594	0.584106	0.58995	|	0.732165	0.736941	0.663573	0.781963	0.640816	0.593014	0.584106	0.604329
ILMN_1652170	LOC649159	216.17	24.4626	0.113164	212.636	20.9541	0.0985446	214.252	30.7131	0.14335	222.843	49.6962	0.22301	0.673209	0.827945	0.581406	0.717577	0.853932	0.642146	0.45861	0.54523	|	0.295944	0.567934	0.799114	0.811992	0.853932	0.660057	0.45861	0.558641
ILMN_1652171	CDKN2C	197.403	26.0625	0.132026	197.701	28.0007	0.141632	202.266	26.1758	0.129413	211.484	48.5414	0.229528	0.976282	0.872957	0.533255	0.706591	0.458713	0.502093	0.193561	0.423212	|	0.768726	0.746278	0.678857	0.785821	0.458713	0.515776	0.193561	0.43319
ILMN_1652178	FLJ41733	180.511	18.2035	0.100844	178.851	10.9794	0.0613889	179.965	21.2303	0.117969	184.804	44.5273	0.240943	0.761699	0.844099	0.714671	0.747897	0.930221	0.659753	0.613981	0.599785	|	0.560995	0.682661	0.799797	0.812123	0.930221	0.678987	0.613981	0.614495
ILMN_1652185	IL4R	474.505	190.293	0.401035	504.608	185.165	0.366948	397.852	149.101	0.374765	545.848	312.142	0.571849	0.664414	0.82678	0.122606	0.557949	0.0227664	0.103516	0.594118	0.593428	|	0.852501	0.765361	0.244067	0.603954	0.0227664	0.105678	0.594118	0.607812
ILMN_1652205	LOC645785	147.718	12.8994	0.0873245	147.5	13.346	0.0904817	146.269	25.4227	0.173808	156.469	18.4703	0.118045	0.964171	0.872554	0.215746	0.603953	0.834297	0.636604	0.186495	0.419369	|	0.860443	0.767022	0.236484	0.598776	0.834297	0.654819	0.186495	0.429057
ILMN_1652207	COX4I1	19561.9	2288.16	0.11697	18076.4	2430.7	0.134468	19311.5	2714.43	0.14056	17919.9	1428.51	0.0797163	0.0976045	0.635205	0.0869199	0.537029	0.630468	0.573136	0.752287	0.641703	|	0.0544707	0.34313	0.0720442	0.435668	0.630468	0.589079	0.752287	0.658409
ILMN_1652215	LOC644310	261.189	53.1739	0.203584	254.066	42.9693	0.169126	248.272	67.2933	0.271047	250.546	66.1725	0.264113	0.688235	0.83015	0.926452	0.786522	0.428062	0.488711	0.849394	0.666258	|	0.911073	0.777083	0.748815	0.801866	0.428062	0.501132	0.849394	0.685166
ILMN_1652219	C20orf112	225.582	33.7551	0.149636	222.086	35.8088	0.161239	228.747	37.8118	0.1653	248.564	112.182	0.451321	0.786192	0.84778	0.537571	0.707394	0.720055	0.602945	0.30636	0.479872	|	0.508266	0.66327	0.643041	0.776557	0.720055	0.620819	0.30636	0.491176
ILMN_1652223	WDR91	273.198	52.6872	0.192853	269.646	43.996	0.163162	282.174	69.555	0.246497	268.026	52.7426	0.196781	0.842044	0.857248	0.532591	0.706591	0.409983	0.480367	0.91526	0.683719	|	0.917805	0.778355	0.696816	0.790183	0.409983	0.491992	0.91526	0.70105
ILMN_1652230	LOC647361	22586.2	2553.39	0.113051	21424.5	1705.76	0.0796174	21197.8	1740.49	0.0821071	21020.4	2245.51	0.106825	0.150492	0.669637	0.812954	0.767205	0.0446353	0.150996	0.571647	0.585605	|	0.285413	0.561713	0.801663	0.812478	0.0446353	0.155068	0.571647	0.599884
ILMN_1652237	CBR3	469.013	76.6099	0.163343	505.102	159.055	0.314896	356.327	72.1405	0.202456	408.791	136.006	0.332702	0.448866	0.779469	0.211386	0.601991	0.000223964	0.0102334	0.000164611	0.139056	|	0.343759	0.592821	0.138176	0.513084	0.000223964	0.0105098	0.000164611	0.132971
ILMN_1652242	LOC643206	235.414	35.5377	0.150958	225.677	52.6375	0.233243	260.138	97.9621	0.376578	247.746	82.9716	0.334905	0.56427	0.803327	0.710445	0.74698	0.215029	0.352506	0.155171	0.398129	|	0.419938	0.62839	0.625168	0.771628	0.215029	0.360978	0.155171	0.407643
ILMN_1652244	POPDC3	534.273	254.883	0.477065	580.235	207.229	0.357147	670.621	209.173	0.311909	563.243	187.497	0.332888	0.590491	0.810182	0.149366	0.571041	0.0245884	0.107955	0.713029	0.629364	|	0.932981	0.781172	0.0372901	0.380347	0.0245884	0.110496	0.713029	0.646254
ILMN_1652246	KIAA0363	4311.71	713.968	0.165588	4057.71	542.241	0.133632	4866.76	945.991	0.194378	4069.8	489.037	0.120162	0.27884	0.731489	0.00717785	0.47783	0.0165986	0.0856786	0.944408	0.690732	|	0.851192	0.765085	0.0241589	0.358184	0.0165986	0.0877107	0.944408	0.707578
ILMN_1652277	SECTM1	233.693	28.6035	0.122398	223.107	22.9311	0.102781	233.857	43.1699	0.1846	243.559	31.5658	0.129602	0.270598	0.727663	0.484815	0.69557	0.990578	0.674293	0.0688862	0.32612	|	0.255937	0.542483	0.501139	0.730348	0.990578	0.692533	0.0688862	0.333331
ILMN_1652280	FBXO32	267.879	53.6614	0.20032	306.759	54.5187	0.177725	287.243	48.7878	0.169849	310.299	55.6986	0.1795	0.0598842	0.607971	0.241656	0.616032	0.222844	0.357681	0.87136	0.672316	|	0.00765855	0.199794	0.0690595	0.431328	0.222844	0.367251	0.87136	0.690647
ILMN_1652297	LOC642468	210.439	34.0804	0.161949	224.593	27.6458	0.123093	218.208	27.014	0.123799	208.779	39.1795	0.187661	0.219876	0.705333	0.456984	0.687829	0.443467	0.495612	0.146554	0.390981	|	0.356464	0.599221	0.300936	0.639168	0.443467	0.508575	0.146554	0.401175
ILMN_1652300	ZNF507	180.888	15.4906	0.0856364	180.746	12.4251	0.0687435	189.491	20.0053	0.105574	177.39	16.4792	0.092898	0.978038	0.872957	0.0801617	0.532232	0.0316298	0.124911	0.536999	0.572183	|	0.213111	0.513074	0.345913	0.662613	0.0316298	0.127952	0.536999	0.586857
ILMN_1652306	MEGF10	358.216	72.8673	0.203417	339.151	85.644	0.252525	353.186	107.879	0.305444	393.591	207.006	0.525942	0.520365	0.795805	0.519401	0.703764	0.792371	0.624393	0.209422	0.431455	|	0.535945	0.673786	0.510775	0.734082	0.792371	0.643073	0.209422	0.441856
ILMN_1652309	TTC8	381.897	56.0319	0.14672	381.533	36.3518	0.0952783	402.37	59.8805	0.148819	423.86	73.5184	0.17345	0.98311	0.873258	0.392546	0.666357	0.152159	0.294545	0.0789103	0.335618	|	0.918686	0.778521	0.378652	0.678458	0.152159	0.302501	0.0789103	0.343003
ILMN_1652313	RNF215	312.715	50.8987	0.162764	295.333	63.88	0.216298	323.408	74.9007	0.231598	297.035	57.2492	0.192736	0.422085	0.771927	0.284889	0.631617	0.349863	0.446979	0.910959	0.682326	|	0.699013	0.72786	0.485385	0.724011	0.349863	0.458005	0.910959	0.700061
ILMN_1652314	SPAG1	193.412	23.5101	0.121555	214.258	21.7241	0.101392	204.473	32.6049	0.159459	235.512	44.2623	0.187941	0.0176091	0.543757	0.0410825	0.522304	0.240171	0.371285	0.111013	0.366166	|	0.0052841	0.181448	0.0258624	0.360489	0.240171	0.381059	0.111013	0.374907
ILMN_1652331	KCTD5	254.837	77.8003	0.305294	239.752	38.7357	0.161566	260.688	50.3517	0.193149	221.347	44.5531	0.201281	0.500533	0.789863	0.0310747	0.522304	0.67239	0.587087	0.109904	0.364565	|	0.487796	0.655344	0.0310132	0.368264	0.67239	0.604568	0.109904	0.373938
ILMN_1652333	FN3KRP	1831.98	374.808	0.204591	1943.18	314.041	0.161612	1793.53	392.641	0.21892	1831.05	354.779	0.193756	0.384267	0.763656	0.785399	0.762448	0.502795	0.523143	0.251694	0.452759	|	0.0914466	0.398437	0.329426	0.65457	0.502795	0.536508	0.251694	0.464169
ILMN_1652348	FLJ46481	182.049	18.4797	0.101509	177.901	16.1331	0.0906856	180.539	17.7667	0.0984095	178.616	10.0026	0.0560005	0.516903	0.794808	0.71396	0.74773	0.83428	0.636604	0.905002	0.680756	|	0.527129	0.670521	0.725504	0.796793	0.83428	0.654814	0.905002	0.698682
ILMN_1652357	PDHX	1034.09	271.077	0.26214	1023.3	251.185	0.245465	1112.74	313.898	0.282094	1001.98	249.205	0.248712	0.910746	0.866292	0.291151	0.632706	0.168431	0.311723	0.718975	0.631309	|	0.899698	0.774899	0.234928	0.597734	0.168431	0.319404	0.718975	0.64815
ILMN_1652368	LOC647247	181.317	24.2931	0.133981	181.484	10.5504	0.0581341	179.772	22.5679	0.125536	176.592	25.7741	0.145953	0.980323	0.873056	0.723834	0.750297	0.878607	0.648114	0.535569	0.571714	|	0.983838	0.790109	0.722648	0.796154	0.878607	0.66642	0.535569	0.586303
ILMN_1652371	KIAA1324L	407	88.8614	0.218333	374.912	57.0001	0.152036	408.178	135.09	0.330959	338.32	61.176	0.180823	0.244405	0.720155	0.0763643	0.531034	0.971893	0.669466	0.111962	0.366523	|	0.825931	0.759627	0.212875	0.581977	0.971893	0.688463	0.111962	0.375725
ILMN_1652378	IPO7	182.444	21.4469	0.117554	197.077	21.4346	0.108763	188.144	29.3804	0.156159	187.561	21.397	0.11408	0.0729012	0.617441	0.950545	0.789876	0.476411	0.510932	0.122646	0.377013	|	0.0185261	0.25266	0.71223	0.793787	0.476411	0.524264	0.122646	0.384703
ILMN_1652379	SUCLG2	1013.35	253.049	0.249714	1091.27	293.613	0.269058	819.357	186.515	0.227636	977.575	260.445	0.266419	0.446536	0.77854	0.0715158	0.530731	0.00069751	0.0172231	0.0678088	0.32428	|	0.116835	0.431891	0.00650856	0.286491	0.00069751	0.0175655	0.0678088	0.332498
ILMN_1652381	SIGLEC5	240.898	41.2459	0.171217	336.396	188.007	0.558885	271.066	82.7643	0.305329	310.527	105.689	0.340355	0.0836122	0.626825	0.270629	0.626657	0.123547	0.264802	0.366381	0.507197	|	0.045821	0.328467	0.128302	0.501902	0.123547	0.271745	0.366381	0.519781
ILMN_1652394	RAB2A	401.534	39.4592	0.0982712	398.453	39.6888	0.0996071	399.801	41.9833	0.105011	393.044	66.838	0.170052	0.833157	0.855412	0.747501	0.753741	0.889555	0.650344	0.779565	0.648893	|	0.719606	0.733573	0.666531	0.782721	0.889555	0.669167	0.779565	0.666373
ILMN_1652409	SPATA7	716.309	180.341	0.251764	647.369	151.469	0.233976	783.051	194.866	0.248855	656.24	191.553	0.291895	0.264876	0.727339	0.0837103	0.537029	0.0671807	0.190113	0.871525	0.672316	|	0.537625	0.6744	0.205077	0.575962	0.0671807	0.195166	0.871525	0.690688
ILMN_1652412	PHKB	235.442	19.903	0.0845347	215.719	22.4064	0.103869	237.027	56.1792	0.237016	225.573	49.9903	0.221615	0.0175995	0.543757	0.559328	0.713076	0.918018	0.656828	0.51911	0.565455	|	0.0598629	0.352027	0.6802	0.786153	0.918018	0.676102	0.51911	0.579921
ILMN_1652413	UCN2	172.398	13.654	0.0792007	173.865	20.3977	0.117319	173.864	22.4095	0.128891	172.247	23.741	0.137832	0.821641	0.853834	0.849873	0.773663	0.837277	0.637466	0.871465	0.672316	|	0.68641	0.724241	0.947847	0.836676	0.837277	0.655624	0.871465	0.690673
ILMN_1652431	CA1	150.482	20.5597	0.136626	153.409	31.1227	0.202874	151.654	17.8853	0.117935	150.184	29.819	0.19855	0.767463	0.84508	0.873716	0.776667	0.724587	0.604232	0.428184	0.533848	|	0.862957	0.767543	0.491477	0.726497	0.724587	0.622295	0.428184	0.547095
ILMN_1652434	MTHFD2L	547.062	79.9723	0.146185	550.692	78.2485	0.142091	562.416	76.7419	0.13645	541.668	75.1943	0.13882	0.901075	0.864702	0.461508	0.688913	0.412704	0.481695	0.622189	0.602512	|	0.871559	0.769308	0.424387	0.699372	0.412704	0.493397	0.622189	0.617173
ILMN_1652439	KRTAP3-1	189.328	19.4513	0.102739	182.618	17.9166	0.0981101	190.627	24.524	0.128649	190.198	28.1611	0.148062	0.333927	0.74477	0.965118	0.792884	0.792577	0.624393	0.434759	0.536758	|	0.119369	0.434846	0.739677	0.799908	0.792577	0.643133	0.434759	0.549685
ILMN_1652445	RAC1	185.323	18.6219	0.100484	180.065	23.3465	0.129656	189.372	25.1713	0.132919	184.73	37.0353	0.200484	0.50563	0.791625	0.695976	0.744666	0.569472	0.549728	0.670959	0.616307	|	0.267557	0.550407	0.470475	0.717734	0.569472	0.564553	0.670959	0.632313
ILMN_1652450	LOC647509	197.412	18.1725	0.0920536	196.674	10.9281	0.0555642	183.121	18.6256	0.101712	196.151	39.7351	0.202574	0.892488	0.86389	0.275988	0.628209	0.0362866	0.134468	0.963905	0.693779	|	0.337585	0.589768	0.457969	0.712831	0.0362866	0.138023	0.963905	0.711788
ILMN_1652456	TMEM98	212.59	48.4326	0.227822	197.648	27.9898	0.141615	222.987	72.4801	0.325041	203.451	50.9256	0.250309	0.304019	0.737433	0.396292	0.66679	0.496018	0.519534	0.507316	0.562298	|	0.836412	0.761922	0.918173	0.832282	0.496018	0.533416	0.507316	0.575882
ILMN_1652459	LOC654161	218.939	25.346	0.115767	222.481	22.2807	0.100146	216.765	17.4327	0.0804224	227.329	30.1626	0.132683	0.686828	0.83015	0.262438	0.62397	0.774346	0.618761	0.675677	0.617598	|	0.974703	0.788558	0.465297	0.715572	0.774346	0.637774	0.675677	0.633859
ILMN_1652464	TUBA3E	327.522	50.5234	0.15426	334.462	43.3614	0.129645	359.948	49.1773	0.136623	339.591	71.0657	0.209269	0.688651	0.83015	0.377687	0.663327	0.063656	0.184899	0.770223	0.646093	|	0.450468	0.640253	0.507267	0.732735	0.063656	0.189629	0.770223	0.663688
ILMN_1652465	SLC26A4	183.747	21.5706	0.117393	177.668	12.9828	0.0730734	164.36	15.8816	0.096627	165.344	19.0948	0.115486	0.352151	0.750883	0.880294	0.77783	0.00296727	0.0335297	0.0726307	0.328365	|	0.0997404	0.410002	0.660362	0.781135	0.00296727	0.0343951	0.0726307	0.33606
ILMN_1652466	LOC644366	236.071	90.4876	0.383306	217.138	106.413	0.490071	272.188	147.06	0.540288	236.506	169.021	0.714658	0.606823	0.812052	0.545424	0.708929	0.114687	0.254252	0.428732	0.534049	|	0.533468	0.672877	0.486162	0.724331	0.114687	0.26107	0.428732	0.547313
ILMN_1652469	LOC648302	171.023	16.5871	0.0969872	170.236	12.6502	0.0743099	165.341	14.6331	0.0885026	163.561	10.697	0.0654007	0.884065	0.863154	0.704401	0.745622	0.364486	0.455904	0.229859	0.443675	|	0.993315	0.791695	0.823247	0.816492	0.364486	0.466828	0.229859	0.453365
ILMN_1652472	BRAF	221.593	32.2963	0.145746	204.298	27.6168	0.135179	230.564	42.228	0.183151	217.865	32.3627	0.148545	0.125105	0.657778	0.360191	0.656733	0.331574	0.435425	0.211593	0.432447	|	0.0359285	0.307442	0.175405	0.549824	0.331574	0.446406	0.211593	0.443155
ILMN_1652486	THAP7	370.635	47.5057	0.128174	364.646	39.9729	0.109621	404.381	65.8891	0.162938	362.117	66.6066	0.183937	0.710539	0.833667	0.0926199	0.541025	0.0653372	0.187463	0.887179	0.676121	|	0.811007	0.756282	0.0912064	0.459038	0.0653372	0.192304	0.887179	0.694478
ILMN_1652487	RIOK1	184.512	13.4324	0.0727994	176.728	15.4836	0.0876131	174.326	10.4742	0.0600836	166.9	15.4038	0.092294	0.156073	0.671114	0.141917	0.565236	0.0303131	0.121744	0.0903792	0.347922	|	0.215339	0.514601	0.194295	0.567082	0.0303131	0.124868	0.0903792	0.355584
ILMN_1652490	MANSC1	227.085	44.1174	0.194277	222.02	33.4693	0.150749	221.928	32.6643	0.147184	210.295	43.4927	0.206818	0.724077	0.836361	0.420914	0.677306	0.495802	0.519534	0.20211	0.427144	|	0.985626	0.79041	0.651419	0.778795	0.495802	0.533317	0.20211	0.437898
ILMN_1652505	APEX2	390.722	29.7521	0.0761465	405.455	42.2578	0.104223	405.317	47.9478	0.118297	389.071	33.4091	0.0858688	0.287229	0.734112	0.286775	0.631708	0.228809	0.362692	0.29524	0.47375	|	0.133821	0.450185	0.478992	0.721354	0.228809	0.372042	0.29524	0.485726
ILMN_1652512	C2CD2	2443.95	899.715	0.36814	2680.38	555.246	0.207152	2171.73	741.549	0.341456	2380.97	695.268	0.292011	0.388521	0.764261	0.432101	0.681292	0.0609192	0.180731	0.0613397	0.318633	|	0.784761	0.750167	0.874484	0.825367	0.0609192	0.185131	0.0613397	0.326994
ILMN_1652521	MTMR9	1407.81	344.829	0.244939	1387.15	309.792	0.22333	1795.08	488.52	0.272144	1392.2	473.661	0.340225	0.863992	0.861553	0.02983	0.522304	0.000869676	0.0187912	0.942361	0.69043	|	0.983578	0.790066	0.0333097	0.373076	0.000869676	0.0192849	0.942361	0.707129
ILMN_1652525	FAM125B	2532.37	557.877	0.220299	2360.62	453.921	0.192289	2656.84	708.962	0.266844	2341.71	358.235	0.15298	0.360799	0.753952	0.13152	0.56024	0.417114	0.483819	0.858427	0.669004	|	0.870115	0.769013	0.358815	0.668514	0.417114	0.495651	0.858427	0.687443
ILMN_1652533	DKFZp434K191	820.98	366.018	0.44583	744.715	417.333	0.560394	761.554	410.024	0.538404	896.845	442.109	0.492961	0.60152	0.812052	0.394779	0.666357	0.11736	0.257595	0.151036	0.395054	|	0.405594	0.622373	0.53845	0.744254	0.11736	0.264369	0.151036	0.404448
ILMN_1652540	RELL2	305.282	129.675	0.424771	292.233	83.5094	0.285763	407.018	116.656	0.286611	313.499	107.394	0.342567	0.742906	0.838763	0.0300842	0.522304	0.0061967	0.0499386	0.271226	0.461677	|	0.594797	0.694734	0.0162999	0.342572	0.0061967	0.0508524	0.271226	0.473627
ILMN_1652577	USP32	209.437	27.6523	0.132032	232.794	44.8495	0.192657	220.99	24.5847	0.111248	258.309	113.35	0.438814	0.106166	0.643571	0.247213	0.618707	0.175253	0.31765	0.289891	0.471341	|	0.279393	0.558012	0.355911	0.667214	0.175253	0.326052	0.289891	0.483002
ILMN_1652580	POLD1	243.126	22.1212	0.0909867	250.012	37.4181	0.149665	227.345	19.5659	0.0860625	227.309	31.6293	0.139147	0.55337	0.801566	0.997065	0.799203	0.0669802	0.189978	0.116581	0.371297	|	0.372374	0.607188	0.686864	0.787788	0.0669802	0.194858	0.116581	0.379731
ILMN_1652594	ACTR5	335.051	39.7424	0.118616	319.791	30.8081	0.0963384	321.763	49.0522	0.152448	309.41	38.6778	0.125005	0.247036	0.72114	0.447698	0.685857	0.428617	0.488844	0.517959	0.565124	|	0.323999	0.583088	0.540553	0.744996	0.428617	0.501405	0.517959	0.579532
ILMN_1652602	C11orf35	155.787	16.1845	0.103888	158.359	13.9679	0.0882042	154.524	10.5201	0.0680806	156.926	20.0729	0.127913	0.643948	0.822072	0.692138	0.743444	0.759085	0.61498	0.785869	0.650135	|	0.500696	0.660253	0.585326	0.759817	0.759085	0.633163	0.785869	0.668162
ILMN_1652609	RGNEF	204.79	15.8138	0.0772197	214.652	20.3513	0.0948107	210.091	17.9519	0.0854481	210.971	27.2484	0.129157	0.155217	0.671114	0.918968	0.785639	0.280663	0.400742	0.531992	0.570384	|	0.0443081	0.325705	0.623556	0.771172	0.280663	0.411539	0.531992	0.584908
ILMN_1652631	C9orf19	1537.81	532.279	0.346127	1417.37	439.779	0.310278	1507.86	668.742	0.443504	1300.25	364.025	0.279965	0.503117	0.790338	0.293945	0.633654	0.800062	0.626809	0.193112	0.422867	|	0.742591	0.739673	0.841497	0.819755	0.800062	0.645287	0.193112	0.432934
ILMN_1652638	LRRC58	305.565	102.852	0.336597	373.711	111.862	0.299329	322.97	142.382	0.440851	383.614	103.472	0.269731	0.0955168	0.632249	0.189628	0.593586	0.197544	0.336987	0.623523	0.602852	|	0.0881903	0.393508	0.177787	0.552129	0.197544	0.346125	0.623523	0.617604
ILMN_1652647	INPP4A	200.799	15.0681	0.0750407	194.094	17.5901	0.0906263	202.845	23.5361	0.11603	199.786	26.9261	0.134775	0.275975	0.730076	0.744733	0.753611	0.688375	0.592798	0.476977	0.551032	|	0.22245	0.519327	0.670935	0.783838	0.688375	0.610171	0.476977	0.565104
ILMN_1652650	SH3KBP1	159.057	10.3676	0.0651821	175.541	15.6447	0.089123	165.765	11.0091	0.0664137	168.449	18.5843	0.110326	0.00287966	0.48206	0.641451	0.732562	0.123487	0.264759	0.33119	0.491098	|	0.00419265	0.169684	0.852683	0.821698	0.123487	0.271676	0.33119	0.503101
ILMN_1652662	GRB10	154.8	13.4635	0.0869738	158.08	15.455	0.0977673	176.823	24.8113	0.140318	162.174	18.8315	0.116119	0.543501	0.801566	0.0775261	0.531034	0.00951412	0.0622137	0.582815	0.589288	|	0.299806	0.570138	0.115474	0.485453	0.00951412	0.0634614	0.582815	0.603875
ILMN_1652685	LOC642595	151.82	15.6978	0.103397	148.611	11.0173	0.0741351	156.758	22.3329	0.142467	149.536	16.6713	0.111487	0.518595	0.795233	0.320873	0.64357	0.49223	0.517722	0.792631	0.651801	|	0.976846	0.788924	0.544523	0.746383	0.49223	0.531667	0.792631	0.670059
ILMN_1652693	SHH	172.544	19.7098	0.114231	175.772	21.5876	0.122816	177.843	20.0591	0.112791	164.455	20.0319	0.121808	0.673934	0.828017	0.078867	0.531037	0.482604	0.513713	0.137142	0.386023	|	0.791624	0.751795	0.0512484	0.404852	0.482604	0.527193	0.137142	0.395218
ILMN_1652694	FAM131B	234.368	23.1556	0.0988002	237.717	22.3833	0.0941595	242.433	32.7563	0.135115	237.865	18.9632	0.0797227	0.69058	0.830206	0.639447	0.731989	0.424387	0.487054	0.985474	0.698296	|	0.884804	0.771974	0.487325	0.724808	0.424387	0.499311	0.985474	0.716307
ILMN_1652700	LOC647102	168.924	11.4558	0.0678163	171.982	14.9171	0.0867361	183.746	15.3132	0.0833392	169.93	23.4143	0.137788	0.539111	0.800936	0.0730092	0.530731	0.00287989	0.0330766	0.812164	0.657236	|	0.399507	0.619726	0.0988544	0.466633	0.00287989	0.0339275	0.812164	0.675418
ILMN_1652711	LOC648815	211.821	32.8734	0.155194	216.906	38.7963	0.178862	236.119	53.6574	0.227248	242.179	52.3314	0.216085	0.703913	0.832943	0.756828	0.756856	0.0920765	0.225422	0.13429	0.384387	|	0.954627	0.785067	0.928802	0.833883	0.0920765	0.231486	0.13429	0.393286
ILMN_1652719	TMCO5	305.271	67.3328	0.220567	311.166	45.1206	0.145005	334.699	107.361	0.32077	332.982	142.055	0.426614	0.778097	0.846143	0.970856	0.794512	0.343369	0.442943	0.540445	0.573233	|	0.974896	0.788591	0.861051	0.823124	0.343369	0.453961	0.540445	0.588185
ILMN_1652721	LOC648758	280.082	64.4706	0.230185	251.474	42.341	0.168371	269.327	66.9139	0.248448	313.644	146.477	0.467017	0.158236	0.673122	0.311914	0.640623	0.614776	0.567619	0.12972	0.381053	|	0.0578579	0.348306	0.407478	0.691979	0.614776	0.582965	0.12972	0.390057
ILMN_1652722	C14orf2	2091.99	620.641	0.296675	1874.51	667.024	0.355839	2306.29	925.05	0.401098	1816.14	455.868	0.25101	0.365677	0.754936	0.0738193	0.530731	0.184878	0.326154	0.602087	0.595396	|	0.17573	0.485214	0.0315689	0.369475	0.184878	0.335016	0.602087	0.610529
ILMN_1652732	HTR7	174.844	11.4273	0.0653572	175.117	15.2127	0.0868718	174.997	13.3351	0.0762019	180.48	31.5743	0.174946	0.956621	0.872428	0.553642	0.711381	0.975323	0.670066	0.570536	0.58512	|	0.749138	0.741359	0.683398	0.786941	0.975323	0.689218	0.570536	0.599482
ILMN_1652735	RFXAP	275.465	40.7827	0.14805	264.647	28.8293	0.108935	273.725	25.5246	0.0932491	264.701	34.7835	0.131407	0.404715	0.767355	0.431495	0.681032	0.843802	0.639099	0.995397	0.700068	|	0.344807	0.593339	0.308009	0.64318	0.843802	0.657375	0.995397	0.718338
ILMN_1652736	RPS6KA3	294.189	67.3395	0.228899	298.191	57.005	0.19117	288.237	85.4802	0.296563	318.314	78.0201	0.245104	0.861382	0.860996	0.322403	0.643824	0.738133	0.608155	0.338244	0.493849	|	0.90196	0.775337	0.428709	0.701192	0.738133	0.626639	0.338244	0.506324
ILMN_1652749	ERF	509.345	119.237	0.234099	508.864	91.3778	0.179572	475.104	111.552	0.234796	504.284	122.17	0.242265	0.990126	0.874182	0.50265	0.700197	0.0524052	0.165934	0.876041	0.673241	|	0.978605	0.789224	0.478028	0.720949	0.0524052	0.170171	0.876041	0.691791
ILMN_1652753	PAAF1	1444.99	199.061	0.13776	1229.77	199.089	0.161891	1464.57	354.986	0.242383	1233.1	258.382	0.209539	0.00636301	0.51288	0.049253	0.522304	0.837684	0.63753	0.944622	0.690781	|	0.0469182	0.330532	0.109401	0.477904	0.837684	0.655734	0.944622	0.707625
ILMN_1652754	ZNF428	8109.09	826.998	0.101984	7409.87	891.104	0.120259	7811.31	827.822	0.105977	7516.8	943.378	0.125502	0.035296	0.570407	0.374845	0.661755	0.0718294	0.197314	0.686744	0.62157	|	0.0716145	0.370855	0.59718	0.763456	0.0718294	0.202541	0.686744	0.637621
ILMN_1652762	HIC2	446.989	115.058	0.257406	416.882	77.8143	0.186658	432.205	96.2817	0.222769	450.436	82.9361	0.184124	0.403944	0.767355	0.581848	0.717654	0.515024	0.52847	0.18017	0.416541	|	0.0924135	0.399856	0.808944	0.813852	0.515024	0.541968	0.18017	0.425157
ILMN_1652763	LOC389203	179.134	22.8715	0.127678	188.539	23.6557	0.125469	164.923	15.9429	0.0966691	160.622	21.8942	0.136309	0.279574	0.731689	0.549365	0.70995	0.0193661	0.0937448	7.36214e-06	0.055973	|	0.107134	0.419875	0.987963	0.842261	0.0193661	0.0961077	7.36214e-06	0.0574442
ILMN_1652777	CDC42EP2	311.185	55.2744	0.177626	306.675	40.414	0.131781	323.989	91.8634	0.283538	297.09	42.9924	0.144712	0.799029	0.849506	0.306323	0.637861	0.559297	0.54605	0.436713	0.537127	|	0.61371	0.701331	0.573517	0.756077	0.559297	0.560533	0.436713	0.550444
ILMN_1652787	PIK3AP1	196.989	17.591	0.0892992	197.454	31.2375	0.158202	179.533	26.0264	0.144967	192.349	20.7832	0.10805	0.961246	0.872554	0.145399	0.569788	0.0265015	0.112495	0.516282	0.564289	|	0.912916	0.777433	0.183676	0.557649	0.0265015	0.11532	0.516282	0.578964
ILMN_1652790	CLK1	222.891	29.8448	0.133899	253.164	37.6993	0.148913	219.539	29.3938	0.133889	252.758	45.6231	0.180501	0.0234892	0.555258	0.0293175	0.522304	0.705197	0.59816	0.982671	0.697727	|	0.0349471	0.304904	0.0484964	0.399906	0.705197	0.615899	0.982671	0.715728
ILMN_1652797	LOC400451	653.472	202.975	0.31061	576.54	177.849	0.308477	845.833	218.672	0.258528	635.752	182.858	0.287625	0.277937	0.730498	0.00782996	0.486752	0.00167994	0.0256133	0.125101	0.378959	|	0.205017	0.50733	0.00476021	0.27118	0.00167994	0.0263147	0.125101	0.386613
ILMN_1652806	ATP5J	907.636	235.617	0.259594	887.139	181.284	0.204346	918.268	255.992	0.278777	876.562	198.464	0.226412	0.790135	0.848759	0.619814	0.727559	0.805075	0.628109	0.875788	0.673241	|	0.769521	0.746474	0.992316	0.842845	0.805075	0.646716	0.875788	0.691729
ILMN_1652819	OPA3	197.699	19.185	0.0970412	199.885	36.4799	0.182505	213.728	14.423	0.067483	202.099	26.5244	0.131245	0.842698	0.857253	0.15964	0.575534	0.00825228	0.056959	0.861847	0.67002	|	0.882857	0.771586	0.146932	0.522093	0.00825228	0.0585176	0.861847	0.688297
ILMN_1652825	IL10RA	221.669	32.4971	0.146602	244.934	45.1619	0.184384	218.428	21.8195	0.0998934	235.159	36.3762	0.154688	0.123289	0.657778	0.148492	0.570805	0.785138	0.621869	0.363335	0.505641	|	0.11269	0.426915	0.144094	0.519259	0.785138	0.640966	0.363335	0.518278
ILMN_1652826	LRRC17	226.704	68.0456	0.300151	206.361	52.1679	0.252799	227.824	54.3232	0.238444	193.292	56.4349	0.291968	0.363049	0.75408	0.100286	0.542897	0.886275	0.649978	0.119655	0.374014	|	0.509691	0.663831	0.139322	0.51431	0.886275	0.668349	0.119655	0.382298
ILMN_1652846	PCYT2	809.859	202.67	0.250254	704.95	200.621	0.284588	887.999	216.749	0.244087	856.113	233.52	0.272768	0.166224	0.678434	0.702706	0.745235	0.0846422	0.215744	0.0157819	0.249391	|	0.123299	0.439264	0.667699	0.783018	0.0846422	0.221229	0.0157819	0.253739
ILMN_1652865	BAIAP2	197.738	11.1658	0.0564674	205.179	24.2409	0.118145	192.573	20.4006	0.105937	198.439	39.4159	0.19863	0.305683	0.737433	0.622052	0.728162	0.354814	0.44999	0.518207	0.565221	|	0.221422	0.518657	0.507199	0.732709	0.354814	0.461036	0.518207	0.579616
ILMN_1652872	UBOX5	199.06	14.648	0.0735857	191.757	25.997	0.135573	197.973	15.3137	0.0773524	204.864	23.6303	0.115346	0.363559	0.754327	0.360998	0.657131	0.855625	0.642507	0.174948	0.412442	|	0.360864	0.601473	0.356292	0.667385	0.855625	0.660502	0.174948	0.421783
ILMN_1652906	GBGT1	271.217	40.9945	0.151151	301.222	60.3428	0.200327	247.809	50.0829	0.202103	260.912	48.9892	0.187761	0.130335	0.662033	0.475588	0.693201	0.0903168	0.223461	0.0169442	0.254214	|	0.143328	0.459057	0.48878	0.725402	0.0903168	0.229062	0.0169442	0.25723
ILMN_1652907	CDC5L	560.131	122.144	0.218064	578.046	103.635	0.179285	542.429	108.876	0.200718	507.449	95.2577	0.187719	0.667217	0.82678	0.355969	0.655866	0.596949	0.560471	0.0628414	0.320598	|	0.509729	0.663846	0.470976	0.717949	0.596949	0.575794	0.0628414	0.328355
ILMN_1652928	ORAI2	188.353	29.8028	0.158228	190.56	23.9643	0.125757	225.341	38.82	0.172273	210.601	43.4943	0.206525	0.823937	0.853902	0.339208	0.650729	0.00141013	0.0238279	0.0563009	0.315059	|	0.738041	0.738488	0.367328	0.67281	0.00141013	0.0243236	0.0563009	0.322347
ILMN_1652929	POGZ	237.565	55.3066	0.232806	229.636	43.58	0.189779	227.101	47.7864	0.210419	240.888	60.605	0.25159	0.664388	0.82678	0.499713	0.699976	0.355268	0.450299	0.421622	0.531819	|	0.267866	0.550611	0.781816	0.808629	0.355268	0.461311	0.421622	0.544455
ILMN_1652931	LOC644672	234.711	46.3083	0.197299	231.217	24.4714	0.105837	240.605	37.9917	0.157901	262.995	55.9285	0.21266	0.795026	0.84925	0.219111	0.606178	0.728573	0.605141	0.082966	0.341159	|	0.493372	0.657458	0.326869	0.653268	0.728573	0.623583	0.082966	0.347743
ILMN_1652938	PRRG3	328.148	72.3816	0.220576	301.146	69.815	0.231831	362.991	126.653	0.348916	365.237	86.7591	0.237542	0.307865	0.737433	0.954799	0.79081	0.225922	0.360287	0.0019007	0.17269	|	0.0208004	0.261794	0.440011	0.705825	0.225922	0.369739	0.0019007	0.175773
ILMN_1652940	MGC16703	178.552	18.3058	0.102524	182.055	19.8984	0.109299	187.739	27.9607	0.148934	179.651	33.7753	0.188005	0.621711	0.816354	0.485152	0.695582	0.190451	0.331688	0.783511	0.649673	|	0.775922	0.748038	0.396783	0.687065	0.190451	0.339996	0.783511	0.667495
ILMN_1652955	LOC648622	6052.17	818.791	0.135289	5893.17	1216.31	0.206393	5269.54	1584.31	0.300655	5610.33	1005.44	0.179211	0.682914	0.829665	0.482867	0.695447	0.0199506	0.0953731	0.179678	0.416012	|	0.701517	0.728568	0.450022	0.709783	0.0199506	0.097752	0.179678	0.424845
ILMN_1652977	LOC652191	161.72	16.2428	0.100438	158.654	14.654	0.0923645	166.583	13.5711	0.0814675	163.259	12.9083	0.0790661	0.591169	0.810182	0.497749	0.699045	0.359297	0.453051	0.381754	0.514712	|	0.446312	0.638709	0.29645	0.636559	0.359297	0.463742	0.381754	0.527123
ILMN_1652989	NUP160	391.495	47.1145	0.120345	422.114	95.0721	0.225228	381.523	48.4443	0.126976	384.971	72.4708	0.18825	0.288334	0.734551	0.881362	0.778216	0.476837	0.511061	0.0848964	0.343279	|	0.0985251	0.40839	0.426442	0.700241	0.476837	0.524467	0.0848964	0.349882
ILMN_1653001	CABLES1	675.691	133.048	0.196907	652.017	343.543	0.526893	516.205	117.3	0.227235	598.76	278.047	0.464371	0.811455	0.851946	0.315899	0.642044	0.000867174	0.0187873	0.596227	0.59385	|	0.339416	0.590655	0.766034	0.805453	0.000867174	0.0192611	0.596227	0.608536
ILMN_1653028	COL4A1	1069.58	582.351	0.544469	1047.53	336.627	0.321355	874.084	466.309	0.533483	1078.76	484.26	0.448905	0.898532	0.8641	0.250183	0.620234	0.0246914	0.108136	0.843922	0.665238	|	0.476704	0.651032	0.528011	0.74051	0.0246914	0.110759	0.843922	0.68377
ILMN_1653039	LOC642934	2471.74	415.154	0.16796	2388.55	745.94	0.312298	2553.9	549.483	0.215154	2399.61	597.559	0.249024	0.715251	0.834153	0.470268	0.691941	0.480008	0.512474	0.925471	0.685888	|	0.571343	0.686164	0.301401	0.639435	0.480008	0.52597	0.925471	0.70337
ILMN_1653042	HSD3B7	205.842	23.2587	0.112993	213.894	27.7149	0.129573	203.721	27.9905	0.137396	215.388	24.7557	0.114935	0.400498	0.767146	0.235833	0.613994	0.754467	0.612966	0.865842	0.671102	|	0.394337	0.617432	0.234998	0.597781	0.754467	0.631745	0.865842	0.689288
ILMN_1653047	DHX40	173.697	15.2835	0.0879893	175.634	25.8801	0.147353	175.821	19.622	0.111602	177.278	23.707	0.133728	0.808817	0.851427	0.857148	0.77439	0.685239	0.591769	0.854386	0.668182	|	0.540052	0.675282	0.625749	0.771791	0.685239	0.609085	0.854386	0.686429
ILMN_1653055	SOX3	207.616	34.9471	0.168326	196.203	40.0841	0.204299	242.516	57.1985	0.235854	217.301	36.7904	0.169306	0.416546	0.771425	0.158241	0.574984	0.00934882	0.0616828	0.0959771	0.352064	|	0.905987	0.776112	0.370882	0.67461	0.00934882	0.0628087	0.0959771	0.360968
ILMN_1653098	SLC30A4	162.737	19.6826	0.120947	152.318	18.6157	0.122216	151.502	14.3032	0.0944093	153.038	17.8474	0.11662	0.147753	0.668982	0.798786	0.764796	0.0650126	0.187081	0.929319	0.687099	|	0.0744986	0.374951	0.951847	0.83725	0.0650126	0.191793	0.929319	0.704234
ILMN_1653115	ECH1	2785.97	498.556	0.178953	2964.13	421.124	0.142073	2396.26	349.179	0.145719	2659.94	360.63	0.135578	0.297813	0.735671	0.0524823	0.522304	0.0183158	0.0909608	0.00305077	0.192035	|	0.195699	0.500308	0.031897	0.370173	0.0183158	0.0930441	0.00305077	0.189742
ILMN_1653120	ST6GAL1	182.855	15.6091	0.0853632	171.188	17.6751	0.103249	180.548	34.9159	0.193389	168.265	13.5925	0.0807805	0.0679324	0.611247	0.208696	0.601663	0.798684	0.626676	0.588287	0.591186	|	0.224685	0.520768	0.350765	0.66487	0.798684	0.644893	0.588287	0.605793
ILMN_1653125	PER1	325.398	84.4692	0.259587	336.706	56.368	0.16741	323.244	57.8703	0.17903	367.333	142.581	0.388151	0.666446	0.82678	0.294762	0.633949	0.922195	0.657654	0.332313	0.49145	|	0.965256	0.78693	0.450924	0.710133	0.922195	0.677095	0.332313	0.50362
ILMN_1653127	HERC2P2	180.998	29.6801	0.163981	190.241	22.7456	0.119562	176.346	29.5584	0.167615	179.337	23.5009	0.131043	0.343611	0.746526	0.760126	0.757247	0.610375	0.56622	0.13946	0.387111	|	0.84277	0.763293	0.612822	0.768094	0.610375	0.581217	0.13946	0.396742
ILMN_1653129	CSTF2	423.963	72.1998	0.170298	410.288	43.5648	0.106181	427.522	58.4482	0.136714	366.515	84.2788	0.229946	0.530132	0.798667	0.0328475	0.522304	0.812868	0.631016	0.0486771	0.306906	|	0.728164	0.735877	0.0587764	0.416507	0.812868	0.648914	0.0486771	0.313843
ILMN_1653133	SH3D19	458.335	79.1223	0.17263	423.501	84.2684	0.19898	413.721	112.086	0.270923	421.656	195.115	0.462734	0.255397	0.722423	0.894698	0.780766	0.187348	0.328466	0.974321	0.695916	|	0.77589	0.74803	0.533002	0.742314	0.187348	0.337242	0.974321	0.713988
ILMN_1653134	TMEM188	717.841	99.3131	0.13835	723.255	152.245	0.2105	713.678	115.507	0.161848	669.772	140.838	0.210278	0.910606	0.86622	0.363482	0.65762	0.875423	0.647176	0.137951	0.386499	|	0.727871	0.735799	0.473301	0.718945	0.875423	0.665612	0.137951	0.395754
ILMN_1653143	ECD	151.631	21.7347	0.143339	149.242	12.6929	0.085049	148.299	15.3085	0.103227	153.276	24.4319	0.159398	0.712314	0.833704	0.517858	0.703075	0.485711	0.514742	0.616943	0.600588	|	0.600111	0.696617	0.601186	0.764662	0.485711	0.528645	0.616943	0.615467
ILMN_1653161	SNCG	669.439	205.848	0.307493	550.315	284.215	0.516458	757.579	312.204	0.412107	605.462	318.4	0.52588	0.206819	0.698944	0.198655	0.597418	0.258163	0.385351	0.43956	0.53787	|	0.159871	0.472623	0.166288	0.540589	0.258163	0.395189	0.43956	0.551542
ILMN_1653165	AAMP	563.008	75.4761	0.134059	572.602	61.7629	0.107864	569.368	48.076	0.0844374	554.671	56.0778	0.101101	0.704866	0.833312	0.451183	0.686751	0.722653	0.604017	0.528305	0.568964	|	0.630046	0.706805	0.525341	0.739535	0.722653	0.621666	0.528305	0.583457
ILMN_1653180	TPM4	281.486	53.8343	0.191251	298.557	30.6057	0.102512	279.935	46.7817	0.167116	287.473	37.7179	0.131205	0.289037	0.734812	0.629224	0.730059	0.900956	0.652591	0.367271	0.507441	|	0.502994	0.661175	0.926727	0.833573	0.900956	0.67198	0.367271	0.520217
ILMN_1653185	LOC731196	165.083	22.7556	0.137844	151.462	14.5482	0.0960515	167.143	28.8894	0.172843	171.376	34.4547	0.201047	0.0588607	0.606063	0.720526	0.749302	0.820574	0.633128	0.079464	0.336125	|	0.0849137	0.388303	0.623999	0.771298	0.820574	0.65106	0.079464	0.343671
ILMN_1653200	SLC22A17	8364.48	1897.67	0.226873	7842.31	1414.95	0.180425	9303.81	2059.82	0.221396	8552.17	1385.77	0.162037	0.39689	0.766066	0.246595	0.618315	0.0119652	0.0703928	0.20246	0.427371	|	0.580094	0.6894	0.406476	0.691526	0.0119652	0.0722422	0.20246	0.438084
ILMN_1653203	EFEMP2	1114.4	298.557	0.267908	1284.6	364.419	0.283683	933.879	307.897	0.329697	1177.33	375.525	0.318963	0.177582	0.682945	0.0656044	0.530731	0.0169956	0.0870381	0.188976	0.420806	|	0.116452	0.431436	0.0320456	0.370486	0.0169956	0.0889814	0.188976	0.430534
ILMN_1653205	C8orf59	1373.46	197.937	0.144116	1393.74	317.454	0.227771	1246.32	254.974	0.204581	1310.39	382.971	0.292256	0.838322	0.856679	0.600467	0.723231	0.0745252	0.201412	0.353817	0.50042	|	0.364676	0.603393	0.258096	0.613471	0.0745252	0.206683	0.353817	0.513474
ILMN_1653220	PITPNM1	2036.97	490.248	0.240675	1744.46	442.521	0.253672	1818.77	449.756	0.247286	1899.04	460.759	0.242627	0.096962	0.634842	0.63409	0.730663	0.0185143	0.0913328	0.136289	0.385587	|	0.00259732	0.157002	0.585667	0.759923	0.0185143	0.093634	0.136289	0.394646
ILMN_1653228	C3orf22	170.892	13.1145	0.0767413	172.977	11.5668	0.0668688	179.544	15.5009	0.0863348	177.304	17.6726	0.0996738	0.647173	0.822996	0.716876	0.748377	0.127462	0.26942	0.415637	0.529516	|	0.539183	0.674967	0.786689	0.809588	0.127462	0.276235	0.415637	0.541998
ILMN_1653263	GPRIN1	643.712	244.689	0.380122	545.008	211.713	0.388458	653.483	286.594	0.438563	583.438	199.501	0.34194	0.246167	0.72077	0.439764	0.684163	0.895944	0.651502	0.529844	0.569492	|	0.0639782	0.359149	0.149008	0.524116	0.895944	0.670749	0.529844	0.584064
ILMN_1653266	DNAJB14	913.292	248.82	0.272443	887.575	258.701	0.29147	984.088	311.723	0.316763	850.57	267.9	0.314966	0.784251	0.847417	0.217486	0.60501	0.315688	0.424483	0.554288	0.578866	|	0.872224	0.769443	0.256225	0.612245	0.315688	0.435791	0.554288	0.593475
ILMN_1653267	GPR26	282.138	63.9837	0.226781	377.783	179.53	0.47522	287.08	76.6268	0.266918	309.178	132.258	0.427772	0.0770041	0.619608	0.588584	0.719272	0.737732	0.60813	0.218013	0.436877	|	0.223381	0.51993	0.600048	0.76432	0.737732	0.626511	0.218013	0.446884
ILMN_1653274	NUDT10	153.5	24.5845	0.16016	150.29	15.6996	0.104462	148.793	13.8994	0.0934147	153.614	21.7903	0.141851	0.669774	0.827179	0.48472	0.69557	0.372975	0.460674	0.571467	0.585605	|	0.61947	0.703285	0.527106	0.74018	0.372975	0.471777	0.571467	0.599819
ILMN_1653276	LOC645276	182.939	20.0037	0.109346	177.482	25.9147	0.146013	172.803	23.7316	0.137333	174.054	19.1656	0.110113	0.528908	0.798062	0.874368	0.776667	0.129121	0.271113	0.71599	0.630384	|	0.56073	0.682571	0.822893	0.816428	0.129121	0.278098	0.71599	0.647201
ILMN_1653283	APP	186.734	26.6831	0.142893	182.854	19.25	0.105275	174.229	17.1369	0.0983584	174.211	22.7295	0.130471	0.648714	0.823685	0.998065	0.799253	0.110457	0.249092	0.283493	0.467545	|	0.572911	0.686725	0.900441	0.829543	0.110457	0.255767	0.283493	0.479668
ILMN_1653292	PFKFB4	590.773	143.764	0.243349	570.719	99.4783	0.174303	620.548	119.735	0.192951	611.347	93.3438	0.152686	0.65736	0.825406	0.815061	0.767241	0.23251	0.365208	0.174952	0.412442	|	0.744531	0.740175	0.937013	0.835099	0.23251	0.374951	0.174952	0.421785
ILMN_1653310	ZNF580	306.614	78.1853	0.254996	296.414	56.302	0.189944	331.3	137.047	0.413664	320.798	122.109	0.380642	0.682479	0.829561	0.825963	0.769372	0.343815	0.443281	0.41266	0.528165	|	0.330763	0.586464	0.632375	0.773641	0.343815	0.454241	0.41266	0.540758
ILMN_1653319	MC1R	465.041	216.297	0.465114	389.476	79.0668	0.203008	459.341	178.793	0.389237	479.895	139.718	0.291143	0.208298	0.698978	0.726831	0.750718	0.877103	0.647701	0.0140647	0.243303	|	0.0556742	0.344895	0.818079	0.815547	0.877103	0.666039	0.0140647	0.24784
ILMN_1653337	USP32	168.508	20.0506	0.118989	171.118	15.5545	0.0908992	171.946	24.38	0.141789	159.96	17.4023	0.108791	0.691595	0.830206	0.129639	0.560051	0.451025	0.498813	0.153523	0.397077	|	0.457303	0.643139	0.216865	0.584933	0.451025	0.512154	0.153523	0.406385
ILMN_1653342	DUS1L	327.07	62.1382	0.189984	317.3	52.627	0.165859	328.388	49.4693	0.150643	299.767	64.9997	0.216834	0.644657	0.822146	0.192028	0.594607	0.914637	0.655957	0.439894	0.538079	|	0.25666	0.54299	0.0537747	0.40905	0.914637	0.675293	0.439894	0.55167
ILMN_1653355	A26C3	173.891	26.38	0.151705	171.346	21.6001	0.126061	171.625	15.9934	0.0931879	180.688	22.23	0.12303	0.773736	0.845839	0.218232	0.605766	0.740917	0.609078	0.26861	0.460338	|	0.673665	0.720483	0.278897	0.626276	0.740917	0.627519	0.26861	0.472339
ILMN_1653367	TAF12	347.718	71.1993	0.204761	364.043	71.2831	0.19581	318.252	56.309	0.176932	333.072	79.5272	0.238768	0.536409	0.799821	0.566642	0.715779	0.0891718	0.221545	0.201724	0.427144	|	0.264013	0.54804	0.285475	0.630135	0.0891718	0.227461	0.201724	0.437692
ILMN_1653376	KIAA1946	259.846	24.4731	0.0941831	265.988	37.7117	0.14178	272.782	38.6028	0.141515	270.57	45.9211	0.16972	0.607694	0.812052	0.888439	0.779269	0.285593	0.404526	0.749276	0.640627	|	0.813846	0.756925	0.72293	0.796217	0.285593	0.414956	0.749276	0.657506
ILMN_1653385	KIF3A	201.474	38.4022	0.190606	194.957	20.3043	0.104148	210.858	41.6768	0.197654	199.867	32.1131	0.160672	0.560239	0.80277	0.422518	0.678084	0.500749	0.521892	0.527617	0.568702	|	0.965404	0.786956	0.698896	0.790676	0.500749	0.53558	0.527617	0.583184
ILMN_1653386	SULT6B1	207.382	35.1369	0.169431	190.745	39.0995	0.204984	189.793	25.4838	0.134271	219.843	97.7343	0.444565	0.233714	0.714785	0.281839	0.631096	0.0344027	0.130791	0.123079	0.377013	|	0.149836	0.464655	0.340134	0.65986	0.0344027	0.134097	0.123079	0.385044
ILMN_1653390	SDHALP1	197.245	29.4575	0.149345	190.739	15.9432	0.0835863	196.393	14.3773	0.073207	192.121	20.2744	0.10553	0.45205	0.779964	0.517653	0.703075	0.923404	0.658008	0.862208	0.670028	|	0.459282	0.643965	0.500847	0.730233	0.923404	0.677382	0.862208	0.688387
ILMN_1653404	NKIRAS2	414.87	93.1432	0.224511	430.252	72.1779	0.167757	454.188	94.1676	0.207332	448.152	129.864	0.289776	0.615011	0.813997	0.886792	0.778792	0.0405223	0.142907	0.649239	0.610077	|	0.70424	0.729333	0.813054	0.814618	0.0405223	0.146596	0.649239	0.62567
ILMN_1653412	RAXL1	1982.62	860.616	0.434079	1799.04	939.204	0.522057	1837.53	1008.21	0.548677	2147.15	947.491	0.441278	0.583326	0.807897	0.393569	0.666357	0.223127	0.358017	0.0879396	0.34517	|	0.402382	0.620984	0.513997	0.735308	0.223127	0.367482	0.0879396	0.353112
ILMN_1653429	SLC35A3	340.206	64.6297	0.189972	352.013	51.4382	0.146126	327.674	39.6023	0.120859	328.453	128.697	0.391827	0.582309	0.807897	0.982924	0.797297	0.362824	0.454994	0.412711	0.528165	|	0.236879	0.52839	0.721038	0.795792	0.362824	0.465845	0.412711	0.540779
ILMN_1653432	HNRPDL	558.358	95.3923	0.170844	554.864	147.98	0.266696	635.665	132.917	0.209099	575.687	154.918	0.269101	0.940396	0.870085	0.268951	0.626641	0.0497444	0.161066	0.519607	0.565455	|	0.730237	0.73643	0.181915	0.556025	0.0497444	0.1652	0.519607	0.580088
ILMN_1653434	DMD	213.584	19.7479	0.0924595	234.713	30.4935	0.129918	215.196	23.976	0.111415	233.941	40.6239	0.17365	0.037359	0.584789	0.145948	0.570223	0.780897	0.620319	0.928455	0.686694	|	0.0585838	0.349673	0.189497	0.562903	0.780897	0.639718	0.928455	0.704041
ILMN_1653438	PHF14	382.673	80.6454	0.210742	451.699	115.029	0.254659	408.302	69.5688	0.170386	400.328	78.2194	0.195388	0.0732329	0.618596	0.771659	0.75975	0.179348	0.321752	0.0726857	0.328365	|	0.0752746	0.376014	0.631986	0.773533	0.179348	0.329924	0.0726857	0.336098
ILMN_1653443	CDK2	187.985	16.9395	0.0901109	183.028	14.0736	0.0768932	174.908	19.6048	0.112086	182.953	20.3568	0.111268	0.388858	0.764407	0.28157	0.631096	0.0860028	0.217392	0.990574	0.699251	|	0.507839	0.663101	0.21724	0.585206	0.0860028	0.223068	0.990574	0.717355
ILMN_1653463	SULT1C3	162.174	16.6342	0.10257	176.45	17.2642	0.0978419	160.144	12.4585	0.0777959	171.564	11.4865	0.0669518	0.0294687	0.563204	0.0143498	0.511061	0.705916	0.598278	0.462454	0.54645	|	0.014452	0.236009	0.0147771	0.33799	0.705916	0.61614	0.462454	0.560024
ILMN_1653466	HES4	2326.41	1102.51	0.473912	2106.42	779.358	0.369991	1852.19	1128.31	0.609174	2003.46	823.303	0.410941	0.52966	0.798352	0.675745	0.740497	0.00166857	0.0255919	0.509603	0.562598	|	0.374142	0.608044	0.859215	0.822813	0.00166857	0.0262382	0.509603	0.576676
ILMN_1653469	RPL12	3440.88	525.817	0.152814	3244.03	600.099	0.184986	3261.27	744.343	0.228237	3473.01	817.639	0.235427	0.351187	0.750455	0.467156	0.690881	0.212344	0.350388	0.309242	0.480242	|	0.448609	0.639565	0.332046	0.655888	0.212344	0.358776	0.309242	0.492543
ILMN_1653470	KLC2	297.786	83.2014	0.2794	256.04	42.0972	0.164416	312.659	104.509	0.334259	273.553	85.8317	0.313766	0.090905	0.632064	0.270281	0.626641	0.585569	0.55572	0.491774	0.556503	|	0.0673971	0.364592	0.229996	0.594363	0.585569	0.571086	0.491774	0.570358
ILMN_1653494	S100A1	1759.37	597.742	0.339747	1794.31	539.229	0.300522	1286.5	307.062	0.23868	1485	395.723	0.266481	0.867588	0.861553	0.141626	0.565236	0.00169961	0.0257793	0.0433172	0.300658	|	0.742824	0.739733	0.0934523	0.461337	0.00169961	0.0264643	0.0433172	0.306853
ILMN_1653496	GLUL	225.93	51.9763	0.230055	196.8	27.6292	0.140392	177.761	36.2399	0.203869	178.289	24.0034	0.134631	0.0633608	0.610148	0.962404	0.792252	0.00429234	0.0404921	0.026621	0.269329	|	0.0876487	0.392665	0.762035	0.804631	0.00429234	0.0413978	0.026621	0.275967
ILMN_1653498	IGSF6	336.158	84.2035	0.250488	314.081	109.331	0.348098	301.243	57.1869	0.189837	274.318	78.0999	0.284706	0.545541	0.801566	0.298007	0.634493	0.072078	0.197532	0.0907428	0.347922	|	0.942671	0.782933	0.764587	0.805157	0.072078	0.202925	0.0907428	0.355944
ILMN_1653501	SEMA3B	716.199	206.669	0.288564	722.938	205.001	0.283566	757.598	331.126	0.437073	695.441	261.894	0.376587	0.929337	0.868456	0.571014	0.716195	0.489647	0.516553	0.562327	0.581787	|	0.162109	0.474353	0.846198	0.820576	0.489647	0.530471	0.562327	0.596475
ILMN_1653504	EDG1	934.69	243.906	0.260948	907.257	165.543	0.182465	647.407	182.84	0.282419	800.72	230.654	0.288058	0.718647	0.835157	0.0568519	0.528217	9.38724e-05	0.00760474	0.133795	0.384387	|	0.558442	0.681783	0.0861505	0.45352	9.38724e-05	0.00769171	0.133795	0.392944
ILMN_1653514	RBBP4	405.27	138.031	0.340591	351.175	82.5815	0.235158	384.589	117.839	0.306402	421.767	206.682	0.49004	0.198614	0.694293	0.559247	0.713076	0.346509	0.445023	0.0866721	0.344538	|	0.159311	0.472198	0.614216	0.768498	0.346509	0.455927	0.0866721	0.351787
ILMN_1653529	TEX10	331.081	52.469	0.158478	328.333	32.1257	0.097845	340.259	62.5923	0.183955	312.758	61.2154	0.195728	0.862218	0.861251	0.234737	0.613892	0.51899	0.530573	0.315143	0.483449	|	0.949329	0.784127	0.269526	0.620687	0.51899	0.543707	0.315143	0.495401
ILMN_1653553	C14orf80	437.205	100.1	0.228954	378.159	81.5459	0.215639	418.483	71.4191	0.170662	358.188	62.4974	0.174482	0.0860935	0.6287	0.0200472	0.522304	0.379002	0.46448	0.452739	0.543253	|	0.0394992	0.315909	0.00880901	0.308107	0.379002	0.475217	0.452739	0.556498
ILMN_1653575	IL18BP	250.016	95.0201	0.380056	217.061	48.6442	0.224103	245.59	84.9739	0.346	256.302	66.5716	0.259739	0.235991	0.715043	0.702013	0.745235	0.729953	0.605529	0.029048	0.274363	|	0.135759	0.452065	0.919638	0.832505	0.729953	0.624027	0.029048	0.28142
ILMN_1653577	C21orf41	190.044	34.3927	0.180973	179.792	13.4873	0.0750163	199.917	26.6538	0.133324	184.894	23.2242	0.125608	0.284541	0.733601	0.110174	0.54864	0.177845	0.320414	0.53339	0.570805	|	0.233425	0.526207	0.114053	0.483614	0.177845	0.328513	0.53339	0.585454
ILMN_1653599	ATP5D	4956.81	788.966	0.159168	4401.57	1025.85	0.233065	5099.78	1131.04	0.221783	4669.15	904.508	0.19372	0.113066	0.651188	0.256881	0.621292	0.397892	0.474353	0.114581	0.369283	|	0.13742	0.453647	0.327392	0.653535	0.397892	0.48562	0.114581	0.378007
ILMN_1653601	LOC646144	161.996	13.0622	0.0806329	164.561	16.8138	0.102174	159.191	14.1807	0.08908	164.183	18.127	0.110408	0.648274	0.823679	0.413725	0.674378	0.6361	0.574531	0.960727	0.693292	|	0.54476	0.676976	0.341904	0.66071	0.6361	0.59123	0.960727	0.71111
ILMN_1653603	LOC645084	187.93	26.5483	0.141267	184.504	30.6743	0.166253	183.781	27.3114	0.148608	206.326	77.9986	0.378035	0.747921	0.840532	0.319557	0.643284	0.691689	0.593873	0.207957	0.42987	|	0.402805	0.621168	0.436821	0.704536	0.691689	0.611313	0.207957	0.44097
ILMN_1653612	KCTD9	385.027	90.499	0.235045	369.218	50.022	0.135481	421.715	95.6621	0.226841	444.071	99.7329	0.224588	0.553106	0.801566	0.537662	0.707394	0.102375	0.239395	0.0043525	0.195228	|	0.513996	0.665512	0.550528	0.748454	0.102375	0.245311	0.0043525	0.198465
ILMN_1653613	PIGO	303.096	45.3597	0.149655	302.394	32.9718	0.109036	286.579	34.3164	0.119745	284.909	41.037	0.144036	0.961342	0.872554	0.905483	0.783347	0.2038	0.342717	0.188448	0.420624	|	0.574757	0.687417	0.618139	0.769629	0.2038	0.351573	0.188448	0.430222
ILMN_1653618	ZZZ3	609.012	76.8288	0.126153	675.208	122.377	0.181244	664.885	55.1126	0.0828904	597.203	125.264	0.20975	0.0953422	0.632064	0.0785255	0.531037	0.0209446	0.0981777	0.0623296	0.320079	|	0.0368779	0.309807	0.137063	0.511882	0.0209446	0.100557	0.0623296	0.327897
ILMN_1653646	UBL7	257.939	25.1671	0.0975699	242.808	32.7189	0.134752	246.851	33.7515	0.136728	250.715	30.7189	0.122525	0.172803	0.682639	0.745234	0.753611	0.295957	0.41123	0.578379	0.588019	|	0.172057	0.482358	0.704324	0.791954	0.295957	0.422135	0.578379	0.602302
ILMN_1653652	PTPRC	166.532	19.2481	0.115582	172.257	25.662	0.148975	166.577	12.9934	0.0780022	165.1	21.4464	0.1299	0.500993	0.789867	0.824752	0.769372	0.994018	0.674609	0.406865	0.52603	|	0.447386	0.63911	0.879392	0.826172	0.994018	0.69327	0.406865	0.538308
ILMN_1653667	LOC643423	186.473	22.8399	0.122483	205.082	64.1951	0.313021	185.584	20.3341	0.109568	195.085	31.8388	0.163205	0.318845	0.740832	0.348447	0.653404	0.908638	0.654511	0.349134	0.498432	|	0.348357	0.595073	0.46606	0.715882	0.908638	0.673849	0.349134	0.511255
ILMN_1653670	CUL3	272.056	84.8532	0.311896	269.732	42.792	0.158646	293.754	74.7068	0.254318	250.711	56.4256	0.225062	0.924022	0.867628	0.0839834	0.537029	0.235589	0.367482	0.22392	0.440472	|	0.969436	0.787653	0.102994	0.470778	0.235589	0.377334	0.22392	0.450178
ILMN_1653687	GALNT9	2947.22	860.48	0.291963	2780.72	1131.78	0.40701	3234.79	1002.85	0.31002	3086.82	1160.49	0.375951	0.657752	0.825406	0.713629	0.747693	0.342502	0.442681	0.411488	0.528087	|	0.127051	0.443303	0.233848	0.597005	0.342502	0.453415	0.411488	0.540266
ILMN_1653708	CORO1B	859.867	234.718	0.27297	899.643	147.372	0.163812	831.684	171.568	0.20629	857.541	127.533	0.148719	0.57846	0.806693	0.640692	0.732448	0.573308	0.551348	0.192269	0.422604	|	0.335884	0.588953	0.336125	0.657909	0.573308	0.566046	0.192269	0.432451
ILMN_1653709	TIMM9	538.369	75.4626	0.140169	560.85	92.7974	0.165459	514.812	71.7475	0.139366	499.961	100.621	0.201258	0.477302	0.785686	0.650195	0.734654	0.405011	0.478394	0.039144	0.29583	|	0.203144	0.505955	0.993283	0.842973	0.405011	0.489398	0.039144	0.30095
ILMN_1653711	FZD2	311.77	83.2897	0.267151	303.752	90.4008	0.297614	277.798	49.7155	0.178963	337.261	196.711	0.583261	0.803442	0.85045	0.289015	0.631708	0.108378	0.246943	0.531431	0.570217	|	0.847753	0.764356	0.250695	0.608545	0.108378	0.253097	0.531431	0.584688
ILMN_1653712	UAP1L1	313.547	49.4834	0.157818	333.87	68.8873	0.20633	306.105	57.6277	0.188261	289.048	41.7801	0.144544	0.368948	0.756036	0.357643	0.655866	0.643976	0.577465	0.0464535	0.303791	|	0.41861	0.627846	0.288583	0.631951	0.643976	0.594201	0.0464535	0.310943
ILMN_1653716	LOC645565	211.018	37.577	0.178075	210.459	30.3701	0.144304	234.976	54.8209	0.233305	204.083	28.9204	0.141709	0.964399	0.872554	0.0616271	0.529237	0.134606	0.277588	0.518049	0.565124	|	0.545123	0.677105	0.0279569	0.36297	0.134606	0.284227	0.518049	0.579563
ILMN_1653718	ZFAND2B	912.954	101.174	0.11082	946.133	102.66	0.108505	928.019	126.65	0.136473	901.12	108.513	0.12042	0.381698	0.763195	0.536079	0.706708	0.597138	0.560569	0.0562384	0.315059	|	0.316	0.578963	0.607784	0.76662	0.597138	0.575871	0.0562384	0.322285
ILMN_1653719	ITGBL1	219.919	33.1509	0.150742	222.142	24.8805	0.112003	220.002	25.1951	0.114522	228.386	67.3986	0.295108	0.835818	0.856291	0.666216	0.738586	0.993134	0.674609	0.702292	0.626231	|	0.703388	0.729094	0.89967	0.829422	0.993134	0.693081	0.702292	0.642778
ILMN_1653728	ERBB4	192.712	18.7461	0.0972753	184.605	15.4561	0.0837253	195.107	23.5654	0.120782	193.255	34.52	0.178624	0.205018	0.697929	0.867149	0.776283	0.674402	0.588186	0.402411	0.524061	|	0.267085	0.550094	0.939065	0.8354	0.674402	0.605282	0.402411	0.536393
ILMN_1653730	OXCT2	205.318	28.2911	0.137792	187.952	21.3249	0.113459	227.35	31.4597	0.138376	210.448	23.6356	0.112311	0.0663837	0.610701	0.105203	0.544595	0.0385449	0.138974	0.00707672	0.208227	|	0.0728596	0.372652	0.0714522	0.434829	0.0385449	0.142486	0.00707672	0.211125
ILMN_1653750	SOX10	1940.59	576.735	0.297197	1712.1	488.204	0.28515	1871.01	840.702	0.44933	1691.23	413.873	0.244718	0.249896	0.721217	0.456926	0.687829	0.693545	0.59477	0.910202	0.682151	|	0.662477	0.717097	0.887964	0.82756	0.693545	0.611949	0.910202	0.699887
ILMN_1653761	MYCN	178.888	16.3697	0.0915083	170.431	18.2425	0.107037	177.354	21.0383	0.118623	183.835	22.1104	0.120273	0.195374	0.694293	0.419826	0.677167	0.844918	0.63955	0.099503	0.355141	|	0.1592	0.472113	0.475936	0.720066	0.844918	0.657672	0.099503	0.36435
ILMN_1653762	NRSN1	1328.06	1153.04	0.868213	942.84	551.826	0.585281	717.871	611.991	0.852508	639.658	457.79	0.715679	0.246771	0.721113	0.692806	0.743595	0.000962994	0.0196719	0.0138486	0.242565	|	0.165963	0.477437	0.48687	0.724621	0.000962994	0.0201273	0.0138486	0.247032
ILMN_1653771	WDR63	216.253	52.9022	0.244631	259.019	104.696	0.4042	208.023	26.1585	0.125748	234.778	108.722	0.463082	0.183358	0.687004	0.383876	0.665556	0.537148	0.537595	0.523318	0.566975	|	0.106231	0.418685	0.254864	0.611345	0.537148	0.551472	0.523318	0.581473
ILMN_1653783	MLC1	220.359	51.731	0.234758	252.446	69.8848	0.276831	201.726	39.2318	0.19448	237.265	69.8998	0.294606	0.170813	0.682158	0.107777	0.547716	0.0927963	0.226504	0.330611	0.490741	|	0.0580937	0.348752	0.0288228	0.3639	0.0927963	0.232466	0.330611	0.502832
ILMN_1653788	RNF208	223.592	29.4941	0.13191	210.744	36.2412	0.171968	228.904	46.1545	0.201632	217.806	45.3962	0.208425	0.301245	0.737093	0.512924	0.703075	0.595328	0.559838	0.545528	0.575609	|	0.0471615	0.330984	0.170698	0.545141	0.595328	0.57513	0.545528	0.590141
ILMN_1653793	PDPK1	329.658	103.299	0.313353	322.714	87.866	0.272272	339.45	101.722	0.299668	286.533	71.0659	0.24802	0.843757	0.85731	0.107129	0.546757	0.620409	0.569702	0.0987252	0.354895	|	0.940324	0.782509	0.177582	0.551932	0.620409	0.585181	0.0987252	0.363611
ILMN_1653794	C6orf160	2687.46	745.82	0.277519	2763.99	581.688	0.210452	2831.06	1246.4	0.440261	2798.16	668.618	0.238949	0.754934	0.842457	0.927809	0.786826	0.506505	0.52473	0.769466	0.645804	|	0.464613	0.646168	0.857692	0.822554	0.506505	0.538181	0.769466	0.663468
ILMN_1653797	C6orf62	2337.89	491.15	0.210082	2631.7	637.074	0.242077	2241.38	404.585	0.180508	2306.07	335.8	0.145616	0.174253	0.682783	0.636083	0.731321	0.243494	0.373895	0.0110272	0.233396	|	0.0664097	0.363061	0.32977	0.654743	0.243494	0.383746	0.0110272	0.234324
ILMN_1653801	LOC388282	251.99	42.3238	0.167958	232.698	43.9223	0.188753	253.123	64.0289	0.252955	267.767	90.7884	0.339058	0.23268	0.714129	0.619226	0.72754	0.937632	0.660984	0.0668558	0.323671	|	0.1344	0.45075	0.7525	0.802645	0.937632	0.680714	0.0668558	0.331743
ILMN_1653821	ADRA1A	151.303	24.691	0.163189	142.469	9.58062	0.0672471	147.208	20.5317	0.139474	147.997	25.9912	0.17562	0.201168	0.696033	0.928006	0.786916	0.642544	0.577152	0.442489	0.539563	|	0.40703	0.622989	0.635514	0.774507	0.642544	0.593664	0.442489	0.552661
ILMN_1653824	LAMC2	166.617	14.5072	0.087069	162.881	11.4688	0.070412	174.617	25.9295	0.148494	171.014	29.7494	0.173959	0.438086	0.778211	0.728281	0.750823	0.313422	0.422972	0.336995	0.493549	|	0.425162	0.630508	0.70695	0.792566	0.313422	0.43424	0.336995	0.50576
ILMN_1653826	FGF13	164.121	13.9372	0.08492	160.192	21.8655	0.136495	156.265	14.3768	0.0920025	161.381	19.3346	0.119807	0.56962	0.804312	0.424473	0.678084	0.180474	0.322457	0.889506	0.676563	|	0.534638	0.673307	0.453831	0.711254	0.180474	0.330973	0.889506	0.695034
ILMN_1653828	CHFR	836.692	144.6	0.172823	787.302	138.96	0.176501	840.541	131.162	0.156045	798.909	153.334	0.191929	0.34884	0.749018	0.43487	0.682521	0.849242	0.640923	0.772595	0.646889	|	0.286195	0.562186	0.369955	0.674143	0.849242	0.658821	0.772595	0.664374
ILMN_1653836	C11orf41	3675.39	1171.8	0.318824	3335.99	1292.32	0.387387	3691.72	1526.27	0.41343	3311.85	1501.89	0.453488	0.460198	0.781033	0.498492	0.699343	0.955163	0.665348	0.950499	0.691512	|	0.0835496	0.386432	0.138368	0.513291	0.955163	0.684727	0.950499	0.708907
ILMN_1653856	STS-1	465.996	123.507	0.265038	403.589	165.696	0.410557	567.29	248.392	0.437858	475.952	266.114	0.55912	0.259146	0.72494	0.341981	0.65123	0.0803389	0.209695	0.15714	0.398823	|	0.277559	0.556863	0.374816	0.676573	0.0803389	0.215232	0.15714	0.409122
ILMN_1653861	SCMH1	840.923	194.542	0.231343	824.646	126.485	0.153381	714.801	164.707	0.230423	802.31	182.577	0.227565	0.785643	0.847665	0.182015	0.588186	0.00431706	0.0405113	0.715342	0.630162	|	0.135148	0.451476	0.65226	0.779017	0.00431706	0.0415376	0.715342	0.646994
ILMN_1653867	ZNF483	193.141	21.3094	0.110331	192.588	15.0867	0.0783367	185.745	15.4993	0.0834443	193.545	34.3042	0.177242	0.934709	0.869214	0.443682	0.684918	0.145276	0.28849	0.90813	0.681423	|	0.633322	0.707879	0.224531	0.590501	0.145276	0.295596	0.90813	0.699408
ILMN_1653871	NAMPT	236.614	40.8922	0.172822	289.606	76.4029	0.263816	230.017	39.3437	0.171047	269.078	73.9131	0.27469	0.0314146	0.565592	0.0925738	0.541025	0.487168	0.515429	0.105642	0.361398	|	0.0489222	0.334157	0.137762	0.512638	0.487168	0.529324	0.105642	0.370075
ILMN_1653876	SPG21	176.306	9.31718	0.0528467	173.415	17.2653	0.0995603	184.005	19.1458	0.104051	183.928	30.9082	0.168045	0.58245	0.807897	0.993623	0.798625	0.103191	0.240086	0.319687	0.485472	|	0.415653	0.626625	0.853996	0.821923	0.103191	0.246368	0.319687	0.497635
ILMN_1653878	CACNB2	304.376	106.015	0.348304	306.309	125.561	0.409916	345.243	136.918	0.396586	289.009	91.311	0.315945	0.964295	0.872554	0.19246	0.595017	0.168767	0.312094	0.559867	0.580926	|	0.826075	0.759659	0.107084	0.475154	0.168767	0.319738	0.559867	0.595563
ILMN_1653896	ATRIP	282.515	28.6004	0.101235	286.212	40.8093	0.142584	287.116	36.2208	0.126154	283.961	42.3209	0.149038	0.779373	0.846451	0.829333	0.769403	0.66649	0.585172	0.82628	0.661641	|	0.835054	0.761627	0.736995	0.799326	0.66649	0.60246	0.82628	0.679184
ILMN_1653940	USP2	230.61	29.2254	0.126731	210.315	15.462	0.0735182	239.09	55.0253	0.230144	235.52	55.5453	0.235841	0.0237994	0.556321	0.86128	0.775668	0.557413	0.545045	0.050262	0.31131	|	0.0286469	0.285969	0.870743	0.824748	0.557413	0.559779	0.050262	0.315783
ILMN_1653965	ITGB4	220.279	39.8877	0.181078	199.318	32.7287	0.164203	207.346	24.3991	0.117673	198.847	33.6569	0.16926	0.125332	0.657778	0.442032	0.684534	0.163299	0.306755	0.959562	0.693161	|	0.127678	0.443961	0.47339	0.718983	0.163299	0.314231	0.959562	0.710861
ILMN_1653980	METTL8	166.121	7.97562	0.048011	169.524	13.7392	0.0810457	171.549	15.0525	0.0877445	170.576	17.8632	0.104722	0.424785	0.771927	0.874155	0.776667	0.217655	0.354508	0.8601	0.669398	|	0.390697	0.615791	0.902645	0.829888	0.217655	0.363106	0.8601	0.687862
ILMN_1654001	SMC6	222.35	28.7994	0.129523	233.434	30.9782	0.132707	217.444	26.7204	0.122884	241.175	56.5154	0.234334	0.321438	0.741232	0.167919	0.57791	0.476473	0.510932	0.570166	0.585115	|	0.305511	0.573322	0.161358	0.535761	0.476473	0.524294	0.570166	0.599348
ILMN_1654010	AGPAT3	204.069	25.4558	0.124741	208.817	27.6394	0.132362	202.371	29.1191	0.14389	187.09	21.1428	0.113009	0.630252	0.818165	0.108795	0.548286	0.812518	0.630968	0.012297	0.239158	|	0.138017	0.454208	0.436883	0.704561	0.812518	0.648816	0.012297	0.240597
ILMN_1654013	C17orf28	490.571	70.79	0.144301	400.222	92.1757	0.230312	527.414	96.8858	0.1837	438.2	46.8991	0.107027	0.00647943	0.51288	0.00345428	0.441791	0.137503	0.280849	0.117799	0.37239	|	0.00140757	0.143293	0.00137433	0.220719	0.137503	0.287398	0.117799	0.38076
ILMN_1654016	MRLC2	5822.07	1020.46	0.175274	5751	833.208	0.144881	6270.73	988.179	0.157586	5487.41	777.255	0.141643	0.835288	0.85629	0.0219911	0.522304	0.041839	0.145604	0.149224	0.393074	|	0.873372	0.769676	0.0154553	0.340127	0.041839	0.149383	0.149224	0.403009
ILMN_1654032	ZER1	902.385	167.321	0.18542	843.383	194.112	0.230158	967.025	265.024	0.274062	916.933	208.991	0.227923	0.384111	0.763656	0.567908	0.716095	0.195981	0.335975	0.34065	0.494704	|	0.044209	0.325519	0.154893	0.529634	0.195981	0.344794	0.34065	0.507402
ILMN_1654063	HYDIN	182.484	19.1496	0.104938	181.939	23.0853	0.126885	184.866	24.1	0.130364	178.439	26.4382	0.148164	0.944922	0.870634	0.494837	0.698649	0.776408	0.619033	0.694596	0.62365	|	0.637894	0.709364	0.794452	0.811097	0.776408	0.638388	0.694596	0.640244
ILMN_1654065	ATOH8	456.099	217.506	0.476882	535.36	222.898	0.416351	412.386	197.409	0.478699	531.972	258.855	0.486595	0.334401	0.744772	0.172095	0.58284	0.196067	0.335999	0.935716	0.688609	|	0.527376	0.670614	0.264288	0.617436	0.196067	0.344867	0.935716	0.705661
ILMN_1654068	NUDT1	182.859	13.9861	0.0764856	189.488	23.5275	0.124163	192.066	20.9446	0.109049	186.718	29.0105	0.155371	0.367538	0.755563	0.572984	0.716623	0.11936	0.260208	0.758072	0.64293	|	0.0588227	0.350118	0.952745	0.837379	0.11936	0.266792	0.758072	0.660129
ILMN_1654072	CX3CL1	1657.68	506.226	0.305383	1544.71	580.146	0.375571	1956.03	711.165	0.363575	1698.08	463.796	0.27313	0.577276	0.806474	0.244719	0.617588	0.0795987	0.208741	0.250683	0.451799	|	0.178299	0.48716	0.0634193	0.42257	0.0795987	0.214176	0.250683	0.463657
ILMN_1654099	LRIG2	217.512	22.1879	0.102008	211.395	24.52	0.115992	219.402	18.6937	0.0852029	209.876	22.1026	0.105313	0.482362	0.787005	0.217333	0.60501	0.803182	0.627469	0.861329	0.669755	|	0.692832	0.726097	0.382196	0.680176	0.803182	0.646178	0.861329	0.688168
ILMN_1654109	EGFLAM	248.576	73.0572	0.293903	310.152	112.265	0.361969	190.911	30.4614	0.159558	256.268	103.158	0.40254	0.0936377	0.632064	0.0373054	0.522304	0.00299444	0.0336585	0.181607	0.417572	|	0.146284	0.461644	0.0514537	0.405205	0.00299444	0.0345376	0.181607	0.426061
ILMN_1654112	PARD6A	1308.9	503.139	0.384399	1251.53	438.117	0.350065	1368.92	506.077	0.369691	1389.1	483.248	0.347886	0.741004	0.838763	0.911929	0.784631	0.442631	0.495438	0.230091	0.44377	|	0.276684	0.556311	0.551748	0.74887	0.442631	0.508179	0.230091	0.453487
ILMN_1654118	BCL2L1	4104.81	869.33	0.211783	4319.4	934.37	0.216319	4065.62	742.561	0.182644	4586.25	1598.57	0.348558	0.522354	0.795901	0.278554	0.630155	0.629312	0.572744	0.511105	0.563042	|	0.655887	0.715065	0.319495	0.649429	0.629312	0.588635	0.511105	0.577194
ILMN_1654141	ZDHHC20	167.289	20.6834	0.123639	170.072	17.1062	0.100582	171.948	18.8145	0.10942	175.39	13.9887	0.0797575	0.689932	0.83015	0.571409	0.716195	0.406431	0.479192	0.453785	0.543552	|	0.472435	0.649335	0.357054	0.667728	0.406431	0.490142	0.453785	0.556882
ILMN_1654151	COX6C	10723.9	1724.57	0.160815	10366.3	1545.78	0.149115	11371.2	1917.92	0.168664	10599.4	1204.36	0.113625	0.554103	0.801566	0.193182	0.595604	0.0157835	0.0828262	0.593357	0.593237	|	0.771712	0.747011	0.30282	0.640247	0.0157835	0.0850333	0.593357	0.60755
ILMN_1654170	HERC2P2	167.205	18.0034	0.107673	179.65	24.9272	0.138754	163.336	15.9281	0.0975173	172.528	18.619	0.107919	0.135101	0.664978	0.161236	0.576568	0.46719	0.506307	0.332436	0.49145	|	0.301159	0.570901	0.467133	0.716318	0.46719	0.519822	0.332436	0.503677
ILMN_1654187	LOC644360	170.165	15.2613	0.0896857	165.17	17.8129	0.107845	167.572	18.041	0.107661	166.458	24.2046	0.14541	0.420496	0.771927	0.888842	0.779387	0.511825	0.526996	0.852557	0.667473	|	0.392716	0.616704	0.834425	0.818505	0.511825	0.540555	0.852557	0.685967
ILMN_1654200	LOC653489	164.22	12.8537	0.0782709	167.757	18.3064	0.109124	166.33	17.2218	0.10354	168.583	19.1059	0.113332	0.551595	0.801566	0.738507	0.7528	0.671539	0.586879	0.906637	0.68116	|	0.285843	0.561974	0.442578	0.706853	0.671539	0.604266	0.906637	0.699062
ILMN_1654212	DOK7	250.427	34.4988	0.13776	240.137	20.1738	0.0840097	252.339	24.7556	0.0981048	256.198	56.6618	0.221164	0.321502	0.741232	0.816289	0.767478	0.847564	0.64043	0.339757	0.494516	|	0.416399	0.626934	0.724797	0.796635	0.847564	0.658376	0.339757	0.507003
ILMN_1654217	MPP2	644.538	137.84	0.213858	537.904	158.175	0.294058	663.896	153.467	0.231161	560.209	164.698	0.293994	0.0613737	0.610148	0.0871205	0.537029	0.527532	0.534575	0.512352	0.56337	|	0.0521011	0.339474	0.0898878	0.457646	0.527532	0.547399	0.512352	0.577623
ILMN_1654246	SIRT6	184.555	19.9691	0.108201	190.29	11.752	0.0617581	186.841	23.7469	0.127097	190.809	37.0719	0.194288	0.340234	0.745905	0.734528	0.752184	0.797475	0.626029	0.962127	0.693707	|	0.270106	0.552083	0.688941	0.788292	0.797475	0.644546	0.962127	0.711409
ILMN_1654250	MRPL21	226.722	23.6755	0.104425	228.626	34.2351	0.149743	247.995	45.0744	0.181755	260.668	72.2034	0.276994	0.862866	0.86138	0.576573	0.717058	0.113304	0.252659	0.145541	0.390892	|	0.926951	0.780061	0.600986	0.764602	0.113304	0.259352	0.145541	0.400563
ILMN_1654262	ZMAT3	1688.46	294.949	0.174686	1662.82	424.962	0.255567	1473.6	368.603	0.250138	1398.25	271.556	0.194212	0.851539	0.858553	0.525998	0.7052	0.0264515	0.112357	0.0257912	0.269329	|	0.864921	0.767948	0.805883	0.813277	0.0264515	0.115195	0.0257912	0.274839
ILMN_1654268	HMGB2	328.877	73.4238	0.223256	439.338	146.824	0.334194	299.755	48.8174	0.162858	357.329	109.182	0.305551	0.0198077	0.543757	0.0858825	0.537029	0.0852072	0.216437	0.0427405	0.300085	|	0.00345898	0.162293	0.0216523	0.354204	0.0852072	0.221996	0.0427405	0.306093
ILMN_1654287	ADCY9	518.874	134.185	0.258609	534.357	119.72	0.224045	656.814	198.609	0.302383	641.524	212.232	0.330824	0.740875	0.838763	0.840797	0.771448	0.00265005	0.0319908	0.0992118	0.355043	|	0.631775	0.707373	0.48933	0.725626	0.00265005	0.0326245	0.0992118	0.364074
ILMN_1654289	ELK1	2772.3	908.409	0.327673	3070.86	1422.06	0.463081	2283.79	714.534	0.312872	2954.57	1193.57	0.403973	0.507262	0.792074	0.0809841	0.534288	0.0449968	0.151677	0.677775	0.618506	|	0.65629	0.71519	0.482922	0.722994	0.0449968	0.155789	0.677775	0.634578
ILMN_1654313	LOC730995	161.351	13.8092	0.0855851	163.865	13.3947	0.0817419	165.219	14.6988	0.0889653	165.623	21.9076	0.132274	0.617142	0.814918	0.953968	0.790537	0.323008	0.429249	0.765226	0.644858	|	0.358737	0.600389	0.693251	0.789331	0.323008	0.440743	0.765226	0.662233
ILMN_1654318	PTPN23	374.444	41.8904	0.111874	360.465	39.3047	0.109039	385.211	70.6508	0.183408	377.2	50.0978	0.132815	0.3541	0.751233	0.720583	0.749302	0.521278	0.531504	0.408168	0.526511	|	0.12981	0.446168	0.425037	0.699647	0.521278	0.544703	0.408168	0.538863
ILMN_1654319	HAPLN3	163.024	24.7107	0.151577	166.811	21.2011	0.127097	150.435	16.1878	0.107607	170.107	21.3731	0.125645	0.654898	0.825406	0.00968409	0.502163	0.0366709	0.135217	0.631822	0.60523	|	0.892739	0.773541	0.0264447	0.361215	0.0366709	0.138801	0.631822	0.620256
ILMN_1654320	LOC644250	2933.83	1191.83	0.406237	2760.09	1370.38	0.496498	2747.18	1605.37	0.584371	3260.18	1470.73	0.451119	0.715865	0.834373	0.368961	0.659281	0.321268	0.428295	0.0943677	0.350381	|	0.539324	0.675018	0.462312	0.714463	0.321268	0.439574	0.0943677	0.359437
ILMN_1654322	ATP1B3	245.594	30.0786	0.122473	253.477	49.2029	0.194112	226.806	32.2275	0.142093	250.622	42.4295	0.169297	0.608267	0.812257	0.0997078	0.542897	0.0158268	0.0829943	0.823424	0.660722	|	0.778229	0.748597	0.154862	0.529606	0.0158268	0.0851774	0.823424	0.678429
ILMN_1654323	UBE3A	192.374	15.5138	0.0806442	182.273	13.9046	0.0762842	184.141	20.0811	0.109053	186.893	25.1447	0.134541	0.0705005	0.613902	0.74559	0.753611	0.221196	0.356793	0.518968	0.565455	|	0.0368746	0.309799	0.832249	0.818116	0.221196	0.365932	0.518968	0.579873
ILMN_1654324	HEYL	603.502	283.433	0.469647	601.07	252.02	0.419286	523.388	299.116	0.571499	573.986	252.296	0.439551	0.980332	0.873056	0.619243	0.72754	0.00296648	0.0335297	0.555227	0.579347	|	0.968881	0.787558	0.618277	0.769669	0.00296648	0.0343909	0.555227	0.593828
ILMN_1654357	ZNF24	227.548	48.5833	0.213508	209.783	16.4521	0.0784243	215.819	35.2252	0.163216	230.575	77.8712	0.337727	0.185185	0.687632	0.522242	0.703881	0.451021	0.498813	0.34342	0.495839	|	0.259651	0.545068	0.443621	0.707268	0.451021	0.512152	0.34342	0.50863
ILMN_1654370	TESK2	398.893	55.3582	0.13878	414.258	57.3066	0.138335	441.883	116.819	0.264366	411.317	123.569	0.300422	0.463048	0.78105	0.494041	0.698649	0.124824	0.266275	0.913727	0.683278	|	0.361713	0.601903	0.54017	0.744861	0.124824	0.273224	0.913727	0.700698
ILMN_1654378	LOC642110	158.832	22.8476	0.143848	163.07	15.87	0.0973206	161.659	21.4262	0.132539	161.286	32.0669	0.198821	0.556402	0.801859	0.970855	0.794512	0.770026	0.617712	0.8717	0.672316	|	0.646765	0.712203	0.882315	0.826648	0.770026	0.636481	0.8717	0.690731
ILMN_1654385	ASB13	434.29	67.9965	0.156569	418.883	42.5187	0.101505	476.439	80.9659	0.16994	433.085	77.2572	0.178388	0.458047	0.780481	0.145063	0.569788	0.0553088	0.170892	0.489118	0.555485	|	0.882817	0.771578	0.231063	0.595101	0.0553088	0.17535	0.489118	0.56939
ILMN_1654389	LOC728744	216.734	26.3822	0.121726	208.191	18.5906	0.0892959	211.39	33.121	0.156682	206.125	37.0646	0.179816	0.310083	0.737811	0.686732	0.742518	0.553006	0.543563	0.858586	0.669004	|	0.338427	0.59017	0.711985	0.793731	0.553006	0.558004	0.858586	0.687483
ILMN_1654392	KIAA0323	374.23	79.0345	0.211193	403.972	100.772	0.249452	351.708	80.0298	0.227546	399.227	89.5242	0.224244	0.381877	0.763401	0.139525	0.563613	0.217423	0.354508	0.783213	0.649576	|	0.3599	0.600982	0.121992	0.494107	0.217423	0.362919	0.783213	0.66741
ILMN_1654398	RGL1	4786.13	573.403	0.119805	5464.4	753.278	0.137852	5064.96	941.133	0.185812	5020.72	633.241	0.126125	0.0112564	0.537158	0.879839	0.77783	0.138756	0.282492	0.000608784	0.158315	|	0.0119982	0.223558	0.691592	0.788932	0.138756	0.28875	0.000608784	0.156424
ILMN_1654402	IL18BP	206.887	25.5879	0.123681	206.077	39.6428	0.192369	203.042	30.9182	0.152275	216.048	62.0638	0.287268	0.948431	0.871285	0.486112	0.696022	0.7413	0.609131	0.510833	0.562905	|	0.660854	0.7166	0.647435	0.777736	0.7413	0.62764	0.510833	0.5771
ILMN_1654411	CCL18	228.896	53.9104	0.235524	213.918	26.0187	0.12163	233.669	57.0337	0.244079	221.177	32.3523	0.146273	0.333967	0.74477	0.460968	0.688757	0.76307	0.616203	0.494977	0.55794	|	0.177594	0.48663	0.318219	0.648751	0.76307	0.634379	0.494977	0.571516
ILMN_1654413	C10orf108	166.89	22.9756	0.137669	164.619	17.1611	0.104247	158.703	13.2928	0.0837591	160.07	24.4309	0.152626	0.759647	0.843387	0.853919	0.774368	0.126744	0.268508	0.599174	0.594587	|	0.887509	0.772511	0.704198	0.791924	0.126744	0.275421	0.599174	0.609541
ILMN_1654414	ACSL3	172.867	15.8573	0.0917312	172.735	13.6272	0.078891	170.676	11.9021	0.069735	162.17	13.9932	0.0862872	0.980542	0.873056	0.0868986	0.537029	0.686284	0.592232	0.0139051	0.242565	|	0.995996	0.792139	0.0946089	0.462487	0.686284	0.609447	0.0139051	0.247245
ILMN_1654421	MPHOSPH9	193.431	18.9797	0.0981216	184.082	16.4148	0.0891708	190.07	18.1245	0.0953572	188.677	24.3951	0.129295	0.159111	0.673501	0.862221	0.775866	0.531831	0.536266	0.631182	0.604911	|	0.162509	0.474678	0.882782	0.826724	0.531831	0.54923	0.631182	0.620053
ILMN_1654422	ACTN2	279.488	52.0839	0.186355	263.178	28.9663	0.110063	283.523	49.4406	0.174379	264.151	39.8095	0.150707	0.292318	0.735671	0.244921	0.61762	0.758979	0.61498	0.916489	0.684301	|	0.184849	0.491943	0.166301	0.540604	0.758979	0.633131	0.916489	0.701331
ILMN_1654445	LOC347292	862.527	149.352	0.173157	793.558	110.299	0.138993	799.987	164.689	0.205865	878.925	153.847	0.175041	0.158515	0.673334	0.1858	0.589513	0.158909	0.302105	0.0234556	0.267306	|	0.0509236	0.337563	0.353473	0.66611	0.158909	0.309683	0.0234556	0.271297
ILMN_1654452	LOC441378	193.141	17.9679	0.0930299	205.412	49.1675	0.239361	200.364	36.26	0.180971	208.002	34.158	0.16422	0.389968	0.764746	0.557482	0.712371	0.434227	0.491464	0.835335	0.663308	|	0.488439	0.655589	0.646631	0.777521	0.434227	0.504147	0.835335	0.681555
ILMN_1654457	TXN2	399.385	99.1765	0.248323	390.326	73.2478	0.187658	408.069	122.852	0.301056	452.945	242.301	0.534946	0.77647	0.846143	0.538808	0.707419	0.661594	0.583417	0.360251	0.504344	|	0.395317	0.61787	0.687533	0.78795	0.661594	0.600692	0.360251	0.516739
ILMN_1654466	PLAC4	178.158	22.2897	0.125112	169.764	10.1781	0.0599543	180.602	22.385	0.123946	177.407	35.1584	0.198179	0.189863	0.688638	0.772971	0.760167	0.767037	0.617096	0.480696	0.552394	|	0.122407	0.438277	0.671605	0.784008	0.767037	0.635581	0.480696	0.56637
ILMN_1654468	ACRV1	218.865	45.342	0.207169	186.479	32.4257	0.173884	226.712	45.2433	0.199563	200.4	34.1766	0.170542	0.0314211	0.565592	0.0812839	0.534908	0.412873	0.481831	0.046763	0.304189	|	0.0176816	0.249663	0.053382	0.408418	0.412873	0.493484	0.046763	0.31136
ILMN_1654479	GML	235.828	43.7287	0.185426	217.069	39.2807	0.18096	220.049	37.1569	0.168857	227.575	58.8916	0.258779	0.226118	0.70803	0.684579	0.742151	0.265673	0.390467	0.557291	0.580169	|	0.108529	0.421688	0.90126	0.829671	0.265673	0.400797	0.557291	0.594602
ILMN_1654488	UTX	259.268	42.6018	0.164316	294.412	52.6264	0.178751	263.156	33.352	0.126738	247.889	34.3121	0.138417	0.0573773	0.602215	0.22856	0.610826	0.754464	0.612966	0.00101906	0.166205	|	0.0290345	0.287223	0.144969	0.520142	0.754464	0.631744	0.00101906	0.165756
ILMN_1654493	LOC649169	174.698	15.2967	0.0875606	182.104	20.078	0.110256	181.295	21.2474	0.117198	184.765	16.4736	0.0891596	0.2721	0.728718	0.618979	0.72754	0.292137	0.408239	0.712895	0.629323	|	0.180341	0.488678	0.447801	0.708916	0.292137	0.419397	0.712895	0.646211
ILMN_1654497	ATAD1	610.505	195.375	0.320022	595.082	148.985	0.250361	625.195	256.371	0.410066	554.623	196.511	0.354315	0.808469	0.851427	0.401735	0.668872	0.622059	0.570277	0.357284	0.502153	|	0.665295	0.717958	0.70378	0.791827	0.622059	0.585825	0.357284	0.515243
ILMN_1654516	TMEM120A	836.233	138.399	0.165503	945.176	134.762	0.142579	852.138	94.4101	0.110792	971.917	179.039	0.184212	0.0378265	0.584789	0.036793	0.522304	0.625124	0.571256	0.603902	0.596087	|	0.0956532	0.404471	0.0944393	0.46232	0.625124	0.587017	0.603902	0.611141
ILMN_1654518	LRCH4	510.079	269.95	0.529233	577.855	254.177	0.439863	515.152	304.864	0.591795	550.697	246.883	0.44831	0.484957	0.787107	0.727046	0.750718	0.861125	0.643487	0.393186	0.520118	|	0.445754	0.6385	0.699071	0.790718	0.861125	0.661937	0.393186	0.532334
ILMN_1654541	ATP6V1G2	5791.49	3161.17	0.54583	4407.86	3008.03	0.682425	6948.57	3757.73	0.540792	4816.55	3221.73	0.668887	0.229988	0.711931	0.105459	0.544595	0.0724346	0.198137	0.514268	0.563766	|	0.206864	0.508669	0.086945	0.45442	0.0724346	0.203474	0.514268	0.578278
ILMN_1654542	C5orf21	2095.47	159.852	0.0762848	2312.93	259.974	0.1124	2045.99	182.245	0.0890738	2172.96	247.508	0.113904	0.0130181	0.537158	0.127236	0.560051	0.242473	0.372984	0.0749084	0.329595	|	0.00505541	0.179289	0.0912957	0.459131	0.242473	0.382924	0.0749084	0.338012
ILMN_1654543	MED6	1448.93	274.848	0.189691	1356.94	207.265	0.152744	1558.9	196.452	0.12602	1385.94	239.481	0.172793	0.306399	0.737433	0.0418652	0.522304	0.0886378	0.220987	0.435535	0.536959	|	0.412473	0.625297	0.0707149	0.43377	0.0886378	0.226709	0.435535	0.549987
ILMN_1654545	CPSF1	722.785	203.349	0.28134	625.364	141.984	0.227043	700.523	191.955	0.274017	719.617	151.976	0.21119	0.136347	0.665891	0.763623	0.757917	0.512407	0.527334	0.0507745	0.311782	|	0.0507083	0.337206	0.938484	0.835314	0.512407	0.540813	0.0507745	0.316389
ILMN_1654552	MRPS31	1233.97	146.96	0.119095	1148.77	146.808	0.127795	1305.37	155.066	0.118791	1122.43	212.954	0.189726	0.124389	0.657778	0.0139561	0.511061	0.0307158	0.122869	0.532165	0.570455	|	0.30852	0.574968	0.0433374	0.390025	0.0307158	0.125823	0.532165	0.584975
ILMN_1654560	TLR6	162.633	16.6175	0.102178	159.177	18.8682	0.118536	153.221	14.346	0.0936295	162.276	21.2523	0.130964	0.601373	0.812052	0.191179	0.594148	0.0514085	0.163893	0.49139	0.556416	|	0.90459	0.775843	0.0316865	0.369727	0.0514085	0.168335	0.49139	0.570218
ILMN_1654563	EFNB1	268.808	50.3174	0.187187	276.938	44.5771	0.160964	269.676	44.6405	0.165534	269.222	34.8826	0.129568	0.642534	0.821881	0.975308	0.795752	0.937271	0.660984	0.476872	0.550956	|	0.47242	0.649329	0.788154	0.809875	0.937271	0.68063	0.476872	0.565068
ILMN_1654566	HSPA1L	416.075	211.62	0.508609	467.205	164.919	0.35299	376.893	142.638	0.378458	406.846	150.067	0.368855	0.464024	0.781486	0.581352	0.717577	0.0895317	0.222234	0.0461965	0.303791	|	0.384097	0.612759	0.485369	0.724005	0.0895317	0.227966	0.0461965	0.310594
ILMN_1654570	TEKT1	420.589	259.374	0.616693	607.218	452.534	0.745258	387.449	192.053	0.495685	513.291	341.798	0.665896	0.188896	0.688638	0.236972	0.61428	0.594363	0.559499	0.443349	0.539601	|	0.0930376	0.400762	0.111717	0.480786	0.594363	0.574733	0.443349	0.552988
ILMN_1654571	FCHO1	347.42	36.296	0.104473	313.256	61.1797	0.195303	362.94	76.5692	0.210969	303.395	41.9486	0.138264	0.0822707	0.625417	0.0130158	0.502937	0.322571	0.429129	0.663643	0.614076	|	0.212154	0.512411	0.0264075	0.361169	0.322571	0.44045	0.663643	0.63001
ILMN_1654583	CHD1	717.2	127.337	0.177547	783.736	173.92	0.221912	705.225	151.073	0.214219	758.005	119.489	0.157636	0.249388	0.721217	0.295111	0.633949	0.674861	0.588275	0.42024	0.531779	|	0.238454	0.529611	0.317473	0.648353	0.674861	0.605445	0.42024	0.543892
ILMN_1654586	RASA3	238.39	25.8366	0.10838	232.989	25.7854	0.110672	230.207	24.6392	0.107031	235.674	25.2657	0.107206	0.572058	0.804877	0.554692	0.711697	0.0837799	0.214558	0.614005	0.599785	|	0.807294	0.755435	0.124132	0.496812	0.0837799	0.22005	0.614005	0.614503
ILMN_1654598	IQCA	547.126	250.264	0.457416	622.232	214.743	0.345117	424.518	149.511	0.352191	519.872	192.986	0.371217	0.383904	0.763656	0.147215	0.570741	0.0132493	0.0748577	0.0676518	0.324239	|	0.133058	0.449434	0.0342933	0.375002	0.0132493	0.0767114	0.0676518	0.332375
ILMN_1654606	ZDHHC22	591.391	151.668	0.25646	430.093	83.5347	0.194225	657.537	147.123	0.223748	607.63	253.353	0.416952	0.00122717	0.373129	0.524467	0.705149	0.168124	0.311233	0.0223368	0.265971	|	0.000347446	0.120247	0.465995	0.715856	0.168124	0.319098	0.0223368	0.269377
ILMN_1654609	TIGA1	3196.7	578.209	0.180877	3061.35	508.659	0.166155	3292.91	524.319	0.159227	3072.06	522.138	0.169963	0.500791	0.789863	0.258629	0.622646	0.446966	0.496722	0.944014	0.690732	|	0.278913	0.557713	0.0848421	0.452008	0.446966	0.510223	0.944014	0.707492
ILMN_1654612	ZNF589	302.02	41.157	0.136272	294.376	32.3575	0.109919	315.795	42.8845	0.135799	292.035	37.836	0.12956	0.574119	0.805634	0.118133	0.555258	0.188391	0.329577	0.85253	0.667473	|	0.401596	0.620641	0.042056	0.387841	0.188391	0.338173	0.85253	0.68596
ILMN_1654613	THRA	224.526	32.1515	0.143197	222.813	37.0673	0.166361	238.503	36.7564	0.154113	237.229	55.0864	0.232208	0.894211	0.863995	0.942122	0.788454	0.0323669	0.126393	0.350132	0.498715	|	0.471621	0.649009	0.657465	0.780383	0.0323669	0.129631	0.350132	0.511716
ILMN_1654629	TMEM175	1205.2	135.914	0.112773	1099.42	186.516	0.169649	1252.33	186.147	0.14864	1151.63	154.83	0.134445	0.0925812	0.632064	0.117091	0.554647	0.30134	0.414894	0.402237	0.524061	|	0.0784612	0.380217	0.108598	0.47696	0.30134	0.425934	0.402237	0.536318
ILMN_1654630	FLJ10404	241.808	47.1586	0.195025	229.707	19.978	0.0869714	250.052	32.1135	0.128427	237.317	40.1189	0.169052	0.360544	0.753586	0.35091	0.654465	0.382421	0.46647	0.582087	0.589227	|	0.158973	0.47194	0.161062	0.53547	0.382421	0.477142	0.582087	0.603618
ILMN_1654632	RGS7BP	357.544	181.68	0.508133	296.052	144.639	0.48856	445.595	238.41	0.535038	295.724	124.974	0.422604	0.311429	0.738423	0.0385208	0.522304	0.116124	0.256046	0.990592	0.699251	|	0.27686	0.556422	0.0365834	0.379153	0.116124	0.262853	0.990592	0.717358
ILMN_1654637	SETD5	186.099	21.7769	0.117018	177.936	18.4824	0.103871	176.787	19.9252	0.112707	183.825	26.5423	0.144389	0.276244	0.730076	0.424813	0.678284	0.0854706	0.216813	0.475199	0.550404	|	0.29937	0.569891	0.370802	0.674569	0.0854706	0.222352	0.475199	0.564494
ILMN_1654639	HERC6	403.685	134.84	0.334023	330.529	72.6187	0.219705	392.32	126.246	0.321793	311.133	83.4798	0.268309	0.0724049	0.616215	0.0454582	0.522304	0.658642	0.582171	0.198591	0.425551	|	0.258202	0.544065	0.169897	0.544326	0.658642	0.599619	0.198591	0.435997
ILMN_1654653	KLC1	5898.81	2415.56	0.4095	5059.14	2692.43	0.532191	8539.68	3166.37	0.370783	6225.61	3101.72	0.498219	0.379484	0.762012	0.0533045	0.522304	0.000427735	0.0140351	0.0407795	0.297494	|	0.229253	0.523648	0.0260332	0.360705	0.000427735	0.0141637	0.0407795	0.30338
ILMN_1654663	LOC642843	182.534	16.8815	0.0924841	179.385	17.8055	0.0992586	181.341	22.2174	0.122517	173.463	29.5783	0.170516	0.624573	0.817087	0.422869	0.678084	0.884167	0.649387	0.577712	0.587747	|	0.762255	0.744674	0.487183	0.72475	0.884167	0.667821	0.577712	0.602064
ILMN_1654671	SLMO1	276.376	70.2778	0.254283	297.663	38.0305	0.127764	270.671	35.2397	0.130194	274.252	61.8338	0.225463	0.3049	0.737433	0.850269	0.773766	0.688479	0.592827	0.18352	0.418888	|	0.361717	0.601905	0.939186	0.835417	0.688479	0.610207	0.18352	0.427247
ILMN_1654685	MCTP1	490.026	191	0.389774	507.836	274.616	0.540758	597.045	301.016	0.504176	446.312	215.957	0.483869	0.84063	0.857016	0.123603	0.557949	0.0793949	0.208523	0.412045	0.528087	|	0.511597	0.664577	0.0112942	0.3237	0.0793949	0.213883	0.412045	0.5405
ILMN_1654689	ZNF197	274.5	47.0302	0.17133	280.493	39.9338	0.14237	261.832	21.5039	0.0821286	266.683	25.1633	0.0943568	0.708712	0.833632	0.578022	0.717058	0.278366	0.399273	0.190242	0.421448	|	0.62087	0.703756	0.453212	0.711016	0.278366	0.409926	0.190242	0.431277
ILMN_1654690	CECR5	1152.86	166.275	0.144228	1125.7	188.583	0.167525	1239.81	225.761	0.182093	1174.3	225.666	0.19217	0.680934	0.829188	0.434512	0.682502	0.00596804	0.0489292	0.21624	0.435698	|	0.225082	0.521021	0.151636	0.526618	0.00596804	0.0498673	0.21624	0.44587
ILMN_1654691	FKBP3	362.693	54.0395	0.148995	355.987	41.102	0.115459	384.793	63.3709	0.164688	385.437	43.5598	0.113014	0.703119	0.8327	0.974125	0.795388	0.35167	0.447939	0.0732572	0.32839	|	0.626929	0.705776	0.965057	0.83912	0.35167	0.459117	0.0732572	0.336493
ILMN_1654697	ZNF280B	239.715	65.4049	0.272844	215.8	55.7651	0.258411	268.627	77.3081	0.28779	233.688	71.9584	0.307925	0.288953	0.734812	0.210597	0.601991	0.0435718	0.149069	0.146575	0.390981	|	0.30363	0.572282	0.218768	0.586314	0.0435718	0.152943	0.146575	0.401188
ILMN_1654722	MPV17L	200.858	21.3781	0.106434	189.535	17.7297	0.0935431	201.699	23.7948	0.117972	181.448	21.4108	0.118	0.124175	0.657778	0.020644	0.522304	0.903326	0.653187	0.206969	0.429468	|	0.344821	0.593345	0.0623602	0.421252	0.903326	0.672559	0.206969	0.440443
ILMN_1654735	SLCO3A1	917.767	119.258	0.129944	933.025	183.806	0.197	1056.79	195.209	0.184719	1004.04	246.15	0.24516	0.793094	0.84925	0.525502	0.7052	0.012538	0.0722921	0.200169	0.426228	|	0.133229	0.449603	0.9119	0.831323	0.012538	0.0742324	0.200169	0.436855
ILMN_1654737	TRIM32	285.864	70.688	0.247278	283.308	59.3631	0.209536	277.294	72.3369	0.260867	263.416	51.1975	0.194359	0.915039	0.86699	0.545701	0.709005	0.458583	0.502093	0.308055	0.480172	|	0.731774	0.736837	0.876455	0.825691	0.458583	0.515715	0.308055	0.491982
ILMN_1654772	LOC651511	233.199	30.6031	0.131232	218.712	24.6372	0.112647	246.374	45.6178	0.185156	267.24	130.383	0.487889	0.162388	0.676368	0.577309	0.717058	0.283987	0.403223	0.188917	0.420806	|	0.0476125	0.331813	0.705773	0.792292	0.283987	0.41385	0.188917	0.430499
ILMN_1654773	CASK	303.446	42.5373	0.140181	356.912	69.3816	0.194394	315.39	42.3573	0.134301	332.234	89.4577	0.269262	0.0207276	0.543757	0.527607	0.705816	0.419728	0.484857	0.312615	0.481552	|	0.000904923	0.133779	0.244176	0.60403	0.419728	0.496975	0.312615	0.494139
ILMN_1654792	C8orf15	174.265	16.4947	0.0946527	174.101	14.9276	0.0857411	168.675	12.8483	0.0761715	173.084	18.5507	0.107178	0.977421	0.872957	0.463149	0.689924	0.352906	0.448811	0.870196	0.67218	|	0.879412	0.770896	0.535478	0.743199	0.352906	0.459873	0.870196	0.690362
ILMN_1654823	MGC70863	171.988	15.4222	0.0896703	163.374	13.5343	0.0828426	165.947	17.9717	0.108298	170.721	15.8733	0.092978	0.114426	0.653517	0.446282	0.685593	0.348842	0.44643	0.222102	0.439613	|	0.0987079	0.408634	0.453594	0.711163	0.348842	0.457375	0.222102	0.449178
ILMN_1654851	FAM134A	1020.06	195.698	0.19185	1096.18	164.5	0.150066	1176.24	170.504	0.144956	1133.75	166.763	0.14709	0.256923	0.723586	0.4965	0.698876	0.00210957	0.0288235	0.255872	0.455339	|	0.465134	0.646381	0.199766	0.571673	0.00210957	0.0292747	0.255872	0.466254
ILMN_1654854	MURC	216.917	20.7242	0.0955399	214.313	17.7841	0.0829818	211.308	12.0539	0.0570442	218.359	32.1979	0.147454	0.713898	0.83382	0.450481	0.68666	0.260681	0.387422	0.671259	0.616389	|	0.468404	0.647712	0.59952	0.764162	0.260681	0.397088	0.671259	0.632411
ILMN_1654861	ACO2	1100.69	310.242	0.281862	1033.39	260.487	0.252071	1084.74	296.74	0.27356	946.494	266.448	0.281511	0.523691	0.796405	0.18964	0.593586	0.773646	0.618512	0.100551	0.356395	|	0.678974	0.722061	0.275082	0.624034	0.773646	0.637566	0.100551	0.365331
ILMN_1654866	RANBP2	176.491	18.8685	0.106909	186.332	21.9791	0.117956	175.97	26.5912	0.151112	176.118	36.0673	0.204791	0.202932	0.696799	0.990066	0.798531	0.947114	0.663788	0.270867	0.461633	|	0.0571801	0.347101	0.707989	0.792808	0.947114	0.682897	0.270867	0.473451
ILMN_1654875	CLC	193.235	17.1947	0.0889836	185.046	23.7149	0.128157	185.858	20.9527	0.112735	180.809	17.7154	0.0979781	0.295854	0.735671	0.48055	0.695119	0.211432	0.349844	0.238484	0.447526	|	0.226798	0.52211	0.393198	0.685374	0.211432	0.358021	0.238484	0.457783
ILMN_1654890	LENG8	252.698	29.8137	0.117981	247.058	27.1142	0.109749	246.697	41.7718	0.169324	250.709	41.9647	0.167384	0.591691	0.810182	0.795462	0.764265	0.452426	0.499321	0.627301	0.603953	|	0.19086	0.496474	0.777573	0.807785	0.452426	0.512819	0.627301	0.618817
ILMN_1654893	SCAMP2	358.822	71.711	0.199851	364.48	59.2216	0.162482	346.045	70.4133	0.20348	374.662	60.1248	0.160478	0.814701	0.852255	0.239957	0.615375	0.47631	0.510932	0.566459	0.583704	|	0.505609	0.662218	0.0739029	0.438234	0.47631	0.524216	0.566459	0.597996
ILMN_1654915	LOC646786	1791.89	789.093	0.44037	1549.87	433.516	0.279712	1841.68	769.183	0.417652	2038.05	542.196	0.266036	0.300707	0.737093	0.421929	0.677759	0.675231	0.588385	0.00490941	0.198374	|	0.254029	0.541135	0.476542	0.720322	0.675231	0.605576	0.00490941	0.201657
ILMN_1654916	KIF7	215.194	20.8993	0.0971183	225.991	43.7556	0.193616	205.146	24.0257	0.117115	211.811	34.486	0.162815	0.410238	0.769725	0.550607	0.710366	0.108356	0.246943	0.178853	0.415332	|	0.273185	0.55408	0.317079	0.648142	0.108356	0.253068	0.178853	0.42432
ILMN_1654920	HNRPH3	1755.55	319.794	0.182161	1960.08	668.249	0.340929	1715.7	443.572	0.258537	1790.82	584.292	0.326271	0.309661	0.737721	0.698347	0.744874	0.743597	0.609793	0.0795061	0.336125	|	0.0405937	0.318287	0.216711	0.58482	0.743597	0.628362	0.0795061	0.343722
ILMN_1654939	TMED2	962.263	172.122	0.178872	1087.85	228.485	0.210033	948.192	182.606	0.192584	961.114	154.641	0.160897	0.105707	0.643427	0.835307	0.770661	0.727828	0.604998	0.0684514	0.325672	|	0.0159421	0.24277	0.308852	0.64365	0.727828	0.623343	0.0684514	0.332997
ILMN_1654946	ZSCAN18	3870.42	736.296	0.190236	3939.91	781.561	0.19837	3890.14	755.891	0.194309	3636.1	779.119	0.214273	0.804806	0.85088	0.374213	0.661714	0.870892	0.646324	0.0926144	0.348835	|	0.444631	0.638078	0.682069	0.786614	0.870892	0.664456	0.0926144	0.357763
ILMN_1654965	LOC646804	173.252	16.8299	0.0971412	168.133	14.8496	0.0883203	162.766	10.3436	0.0635487	176.945	15.2941	0.086434	0.383686	0.763656	0.00763796	0.486752	0.0555535	0.171108	0.151725	0.395499	|	0.392164	0.616455	0.00726977	0.294519	0.0555535	0.175776	0.151725	0.404989
ILMN_1654966	SCARA3	444.35	200.052	0.450212	618.005	342.297	0.553875	348.837	187.521	0.53756	512.052	270.427	0.528123	0.111115	0.6489	0.0709256	0.530731	0.00263272	0.031888	0.00768513	0.208302	|	0.0707773	0.369621	0.0422131	0.388071	0.00263272	0.0325215	0.00768513	0.213777
ILMN_1654973	LOC642804	158.694	15.4097	0.0971032	153.863	8.88853	0.0577692	158.963	16.817	0.105792	167.661	18.8215	0.112259	0.296207	0.735671	0.195944	0.596112	0.961802	0.666868	0.0234722	0.267306	|	0.534666	0.673317	0.0909783	0.4588	0.961802	0.68622	0.0234722	0.271325
ILMN_1654987	HCG2P7	178.798	27.9813	0.156497	170.546	19.5404	0.114576	177.498	19.6124	0.110494	180.7	32.2428	0.178433	0.353011	0.750998	0.749929	0.754814	0.844153	0.639197	0.24446	0.4496	|	0.384359	0.612881	0.708608	0.792951	0.844153	0.657468	0.24446	0.460709
ILMN_1655011	SERF1B	858.428	301.507	0.351232	842.803	213.697	0.253555	774.117	245.417	0.317028	739.126	257.584	0.348498	0.870007	0.861911	0.707315	0.746159	0.097673	0.232941	0.0397834	0.2968	|	0.800626	0.753899	0.962564	0.83877	0.097673	0.239072	0.0397834	0.301919
ILMN_1655039	SLC27A4	371.895	145.224	0.390496	345.897	79.8279	0.230785	413.276	215.633	0.521764	376.492	222.986	0.592273	0.54283	0.801416	0.650772	0.734654	0.437706	0.492995	0.627792	0.603953	|	0.414833	0.626284	0.613066	0.768165	0.437706	0.505827	0.627792	0.618974
ILMN_1655046	NUTF2	349.118	51.1108	0.1464	371.48	55.1184	0.148375	373.758	38.5824	0.103228	383.988	38.0528	0.0990989	0.261644	0.725684	0.471614	0.692269	0.174534	0.317044	0.483776	0.552967	|	0.41919	0.628084	0.862073	0.823297	0.174534	0.325363	0.483776	0.567421
ILMN_1655047	LOC645848	162.314	13.5646	0.0835701	166.811	23.2494	0.139376	162.382	27.8059	0.171237	173.038	27.0666	0.15642	0.532369	0.799622	0.297341	0.634378	0.992966	0.674609	0.428077	0.533848	|	0.646225	0.712032	0.34605	0.662677	0.992966	0.693045	0.428077	0.547053
ILMN_1655051	FAM86B1	175.132	22.649	0.129325	180.142	29.3582	0.162972	177.639	32.1668	0.18108	169.858	33.0061	0.194316	0.609249	0.812618	0.519938	0.703872	0.701291	0.597175	0.134933	0.384387	|	0.135385	0.451705	0.960443	0.838472	0.701291	0.614584	0.134933	0.393727
ILMN_1655052	TRNT1	201.769	32.3816	0.160488	198.79	13.9224	0.0700355	212.281	45.4033	0.213883	208.881	35.7673	0.171233	0.741439	0.838763	0.820483	0.768147	0.258202	0.385351	0.293145	0.472506	|	0.334508	0.58829	0.529244	0.740958	0.258202	0.395219	0.293145	0.484668
ILMN_1655068	TOM1L2	210.142	26.5519	0.126352	200.796	33.365	0.166164	207.355	25.2343	0.121696	196.748	30.2787	0.153896	0.408516	0.768948	0.31098	0.640171	0.725718	0.60434	0.592515	0.593139	|	0.527542	0.670676	0.387836	0.682862	0.725718	0.622661	0.592515	0.60726
ILMN_1655077	PRDM1	251.16	64.6981	0.257597	289.202	62.2097	0.215109	242.129	74.3344	0.307003	257.589	58.0727	0.225447	0.1123	0.650561	0.528398	0.705985	0.431654	0.490559	0.0370025	0.293805	|	0.106907	0.419577	0.530293	0.741338	0.431654	0.502895	0.0370025	0.297512
ILMN_1655093	LOC727773	179.78	15.6931	0.0872904	170.788	22.4117	0.131225	180.102	24.1403	0.134036	176.997	22.0564	0.124615	0.22184	0.705449	0.715629	0.748151	0.959204	0.666043	0.452247	0.54318	|	0.380463	0.611058	0.971514	0.840018	0.959204	0.685637	0.452247	0.556316
ILMN_1655095	CNGA4	186.768	19.3021	0.103348	182.463	18.8341	0.103222	185.699	35.8596	0.193106	175.18	20.267	0.115693	0.54196	0.801416	0.32516	0.644771	0.92091	0.657579	0.379143	0.513644	|	0.280386	0.558631	0.215012	0.58357	0.92091	0.67679	0.379143	0.525904
ILMN_1655096	LOC645931	163.344	14.8264	0.0907683	170.777	19.4365	0.113812	168.506	18.6292	0.110555	166.065	17.7819	0.107078	0.255475	0.722423	0.716477	0.748377	0.376194	0.462818	0.523863	0.567113	|	0.382619	0.61207	0.523245	0.738764	0.376194	0.473622	0.523863	0.581691
ILMN_1655117	WDR19	1009.04	235.73	0.233618	1137.37	300.657	0.264344	971.173	206.059	0.212175	1004.44	289.28	0.288	0.209805	0.699494	0.723513	0.750286	0.304808	0.417277	0.201706	0.427144	|	0.17862	0.487401	0.700259	0.790999	0.304808	0.428345	0.201706	0.437682
ILMN_1655126	PI4KAP2	841.284	298.601	0.354934	884.916	273.082	0.308596	922.099	347.199	0.376531	833.135	259.905	0.31196	0.67919	0.828783	0.430456	0.680245	0.207146	0.345609	0.45666	0.54474	|	0.90561	0.776039	0.271301	0.621767	0.207146	0.354429	0.45666	0.557934
ILMN_1655137	ZCCHC11	414.704	60.1261	0.144985	454.592	67.5094	0.148505	383.285	40.8707	0.106633	386.62	60.5231	0.156544	0.101204	0.640188	0.86317	0.776064	0.0721309	0.197638	0.0099416	0.223362	|	0.118034	0.4333	0.806944	0.813476	0.0721309	0.203006	0.0099416	0.228037
ILMN_1655151	LOC729639	218.967	24.5532	0.112132	206.034	18.946	0.0919554	216.606	52.3333	0.241606	218.442	50.3781	0.230624	0.11547	0.655452	0.922808	0.786107	0.852922	0.6418	0.39851	0.522073	|	0.0774162	0.378867	0.986809	0.842106	0.852922	0.659792	0.39851	0.534692
ILMN_1655161	MORN1	177.154	15.9287	0.0899144	181.822	20.5452	0.112996	185.557	18.718	0.100875	195.737	30.2758	0.154676	0.497794	0.789702	0.288376	0.631708	0.230149	0.363389	0.0959168	0.352064	|	0.4775	0.651346	0.264334	0.617466	0.230149	0.373101	0.0959168	0.360911
ILMN_1655163	STK24	3672.17	538.26	0.146578	3769.17	527.567	0.139969	3661.3	733.809	0.200423	3667.06	563.276	0.153604	0.622648	0.816384	0.980801	0.79675	0.936532	0.660907	0.555978	0.57946	|	0.76528	0.745426	0.537037	0.743754	0.936532	0.680459	0.555978	0.59411
ILMN_1655165	RNF138	308.899	39.5037	0.127885	323.863	36.3701	0.112301	317.138	57.2943	0.18066	304.091	40.1311	0.131971	0.289411	0.735029	0.472236	0.692484	0.533673	0.536622	0.201349	0.427108	|	0.132741	0.44912	0.679568	0.785997	0.533673	0.55001	0.201349	0.437491
ILMN_1655167	ZNF502	208.454	30.8106	0.147805	200.703	37.2943	0.185818	189.088	26.4161	0.139702	198.406	32.529	0.163952	0.543835	0.801566	0.401493	0.668872	0.0163764	0.0848679	0.761618	0.643862	|	0.847255	0.764251	0.166627	0.540945	0.0163764	0.0869892	0.761618	0.661175
ILMN_1655177	PIK4CA	4064.72	1398.92	0.344162	4396.88	1256.58	0.285788	4640.42	1685.13	0.363142	4449.89	1226.35	0.275591	0.498943	0.789702	0.723882	0.750302	0.049656	0.160847	0.870058	0.672166	|	0.941495	0.782721	0.340034	0.659812	0.049656	0.165031	0.870058	0.690328
ILMN_1655190	LOC649044	235.659	40.4687	0.171726	210.215	23.0019	0.109421	230.955	44.0327	0.190654	230.438	53.8557	0.23371	0.0417833	0.591971	0.977423	0.79623	0.658303	0.582055	0.0631016	0.321001	|	0.0266464	0.280103	0.848242	0.820931	0.658303	0.599496	0.0631016	0.328586
ILMN_1655191	CASZ1	236.48	26.6378	0.112643	254.382	32.8407	0.1291	236.952	27.6722	0.116784	262.838	36.2502	0.137919	0.116702	0.655452	0.039679	0.522304	0.948236	0.664118	0.541384	0.573535	|	0.111786	0.425801	0.0349906	0.376314	0.948236	0.683153	0.541384	0.588546
ILMN_1655194	PHF17	235.577	19.6798	0.0835389	258.994	30.3321	0.117115	245.123	29.1402	0.11888	234.393	19.1511	0.0817052	0.0218603	0.545713	0.238931	0.615164	0.265363	0.390341	0.00809767	0.211941	|	0.0115779	0.221572	0.341142	0.660345	0.265363	0.400569	0.00809767	0.216497
ILMN_1655195	SMA4	623.344	169.045	0.27119	671.03	167.22	0.249199	606.754	185.54	0.305791	660.415	165.296	0.250292	0.444782	0.77854	0.409283	0.671809	0.67048	0.586512	0.695945	0.624176	|	0.497967	0.659175	0.467858	0.716612	0.67048	0.603888	0.695945	0.640691
ILMN_1655206	ZBTB34	368.662	52.4867	0.142371	394.722	60.6068	0.153543	374.365	29.7947	0.0795873	383.557	61.3548	0.159963	0.222395	0.705449	0.615922	0.727002	0.62004	0.569567	0.574533	0.586465	|	0.219868	0.517636	0.656489	0.780128	0.62004	0.585036	0.574533	0.600925
ILMN_1655225	C19orf25	403.554	123.709	0.306548	426.704	104.619	0.245179	391.716	106.551	0.272011	426.475	86.1122	0.201916	0.583131	0.807897	0.331953	0.648314	0.554826	0.544127	0.993836	0.699819	|	0.884277	0.771869	0.582593	0.758962	0.554826	0.558739	0.993836	0.718021
ILMN_1655229	SLC7A11	147.958	9.95758	0.0673003	159.286	19.0485	0.119587	138.76	12.9445	0.0932866	144.448	22.6258	0.156636	0.0601068	0.607971	0.416649	0.676015	0.0154672	0.0817517	0.0224883	0.266108	|	0.0397982	0.316568	0.340092	0.65984	0.0154672	0.0839745	0.0224883	0.269647
ILMN_1655241	PURG	160.934	14.2676	0.088655	165.166	16.3633	0.0990721	157.053	14.0385	0.0893869	161.588	18.0913	0.111959	0.4601	0.781033	0.455033	0.687829	0.437172	0.492555	0.593586	0.593332	|	0.565947	0.684349	0.59236	0.76199	0.437172	0.50557	0.593586	0.607629
ILMN_1655245	MDM1	215.329	23.73	0.110203	219.669	24.4499	0.111304	218.515	30.0931	0.137716	221.994	25.485	0.114801	0.626911	0.81743	0.734347	0.752184	0.705439	0.598213	0.725241	0.63252	|	0.315188	0.578536	0.43709	0.704645	0.705439	0.61598	0.725241	0.650127
ILMN_1655283	INPP4A	182.532	11.7485	0.0643639	181.096	17.3917	0.0960363	186.468	20.0528	0.10754	190.708	31.9502	0.167534	0.796352	0.84925	0.672811	0.739822	0.376976	0.463188	0.258151	0.456496	|	0.735616	0.737852	0.703106	0.791669	0.376976	0.474068	0.258151	0.467371
ILMN_1655296	UTRN	226.689	19.7688	0.0872067	228.161	21.8869	0.0959276	218.473	29.7159	0.136016	240.509	29.6387	0.123233	0.849063	0.858427	0.0522298	0.522304	0.419783	0.484882	0.299748	0.475792	|	0.733076	0.737182	0.0383868	0.382164	0.419783	0.497003	0.299748	0.487969
ILMN_1655307	FAM136A	618.246	120.823	0.195428	608.387	99.8553	0.164131	725.079	156.892	0.216379	639.977	128.311	0.200493	0.808543	0.851427	0.113615	0.55338	0.0024945	0.0310325	0.174559	0.412247	|	0.489564	0.656018	0.0532036	0.408129	0.0024945	0.0316741	0.174559	0.421526
ILMN_1655311	LOC145853	573.089	133.758	0.233398	614.781	158.243	0.257398	617.479	168.487	0.272862	625.285	171.237	0.273855	0.446422	0.77854	0.901055	0.782076	0.0616806	0.181899	0.678391	0.618675	|	0.816793	0.75759	0.690553	0.788682	0.0616806	0.1864	0.678391	0.634789
ILMN_1655316	PSMC6	1169.62	394.576	0.337356	1143.72	240.848	0.210583	1182.55	412.236	0.348601	979.408	199.109	0.203295	0.827761	0.854848	0.09366	0.541771	0.871041	0.646324	0.012791	0.240342	|	0.579507	0.689183	0.269094	0.620422	0.871041	0.664494	0.012791	0.242777
ILMN_1655329	RIOK2	391.047	67.8619	0.173539	380.224	88.1826	0.231923	369.499	74.3262	0.201154	356.829	82.5294	0.231286	0.7126	0.833704	0.66399	0.738487	0.149648	0.292421	0.394567	0.520351	|	0.954318	0.785013	0.992249	0.842836	0.149648	0.300019	0.394567	0.53295
ILMN_1655334	LOC650628	174.462	18.3757	0.105328	171.52	17.8342	0.103978	181.133	23.1452	0.12778	167.643	18.3371	0.109382	0.660162	0.825504	0.0861912	0.537029	0.447153	0.496783	0.41946	0.531487	|	0.47704	0.651165	0.0579877	0.4154	0.447153	0.51031	0.41946	0.543573
ILMN_1655340	RNF181	2614.91	429.254	0.164156	2491.13	533.085	0.213993	2422.75	386.357	0.159471	2326.91	416.033	0.178792	0.494099	0.788564	0.52076	0.703881	0.0206917	0.0973354	0.0557095	0.314746	|	0.490264	0.656284	0.534504	0.742852	0.0206917	0.0998409	0.0557095	0.321756
ILMN_1655341	PLAC8L1	177.928	23.8501	0.134044	161.479	17.6883	0.10954	173.48	15.3681	0.0885874	170.082	21.409	0.125875	0.0395603	0.589043	0.626597	0.72932	0.319973	0.427306	0.264986	0.458767	|	0.0215918	0.264661	0.458827	0.713155	0.319973	0.4387	0.264986	0.470635
ILMN_1655348	GPR1	151.411	8.51596	0.0562439	151.683	12.8568	0.084761	159.769	12.0544	0.0754492	170.679	58.2815	0.341469	0.947087	0.870983	0.502909	0.700197	0.052931	0.166993	0.213854	0.434518	|	0.716109	0.73262	0.40787	0.692155	0.052931	0.171128	0.213854	0.444486
ILMN_1655365	LOC129881	267.159	58.0486	0.217281	303.285	58.572	0.193125	261.666	54.9722	0.210085	303.691	83.5322	0.275057	0.101904	0.640188	0.123204	0.557949	0.57565	0.551842	0.980473	0.69732	|	0.0702085	0.36878	0.0946087	0.462487	0.57565	0.566951	0.980473	0.715272
ILMN_1655377	MRPS22	1644.36	232.067	0.141129	1531.28	159.647	0.104257	1611.76	231.216	0.143455	1482.94	211.551	0.142656	0.128175	0.661059	0.122378	0.557949	0.458329	0.502047	0.308597	0.480242	|	0.2766	0.556258	0.21958	0.586899	0.458329	0.515597	0.308597	0.492239
ILMN_1655382	DCLRE1B	173.614	16.4733	0.0948847	181.42	18.4579	0.101742	183.512	21.2026	0.115538	170.642	24.2436	0.142073	0.235247	0.715043	0.136228	0.56222	0.187712	0.328859	0.104036	0.359448	|	0.223701	0.520136	0.141319	0.51641	0.187712	0.337567	0.104036	0.368558
ILMN_1655405	SCARF2	250.971	40.8961	0.162951	255.545	55.3288	0.216513	237.93	29.1323	0.12244	234.316	40.3215	0.172081	0.801386	0.85013	0.783568	0.762448	0.14877	0.291599	0.197958	0.424723	|	0.85711	0.766328	0.35874	0.66848	0.14877	0.299142	0.197958	0.435649
ILMN_1655414	TNFSF14	169.773	15.7534	0.0927911	168.533	14.5981	0.0866185	162.393	26.3925	0.162523	174.877	16.1636	0.0924284	0.824682	0.85393	0.125861	0.558614	0.187104	0.328265	0.135075	0.384387	|	0.635874	0.70871	0.170492	0.544932	0.187104	0.337023	0.135075	0.393824
ILMN_1655418	CAPNS1	3193.07	462.545	0.144859	2978.04	523.304	0.175721	3558.78	519.056	0.145852	3297.34	577.219	0.175056	0.246677	0.721113	0.20587	0.600649	0.0259525	0.110944	0.106954	0.362689	|	0.444098	0.637878	0.35962	0.668871	0.0259525	0.113933	0.106954	0.371287
ILMN_1655422	RPL17	1064.33	295.987	0.278096	1094.45	254.464	0.232505	1016.53	253.207	0.249091	1068.57	252.634	0.236422	0.76669	0.84508	0.57846	0.717058	0.602579	0.562903	0.64456	0.608674	|	0.728331	0.735922	0.549584	0.748131	0.602579	0.578085	0.64456	0.624235
ILMN_1655426	KLK3	225.61	24.1289	0.10695	213.202	18.863	0.0884746	203.293	17.9031	0.0880656	223.207	60.5737	0.271379	0.125854	0.657778	0.254219	0.620408	0.0155206	0.0819453	0.537078	0.572183	|	0.0432217	0.323633	0.347437	0.663327	0.0155206	0.0841532	0.537078	0.586888
ILMN_1655428	LOC442711	293.246	119.442	0.407311	246.598	97.6959	0.396175	286.65	195.337	0.681447	363.206	328.402	0.904174	0.249529	0.721217	0.454579	0.687829	0.885239	0.649686	0.115225	0.370182	|	0.125728	0.441897	0.558598	0.751184	0.885239	0.668089	0.115225	0.378567
ILMN_1655429	TNFAIP1	715.118	107.537	0.150376	713.413	137.452	0.192668	649.221	83.835	0.129132	682.37	140.681	0.206165	0.970411	0.872957	0.44999	0.686655	0.0011027	0.0210593	0.52455	0.567493	|	0.736746	0.738148	0.617714	0.769507	0.0011027	0.0215308	0.52455	0.581965
ILMN_1655433	BCKDHB	193.973	27.7368	0.142993	185.753	26.0128	0.14004	189.574	28.2533	0.149036	186.684	26.9652	0.144444	0.409638	0.769387	0.776691	0.761341	0.51407	0.527807	0.908033	0.681423	|	0.819969	0.758302	0.75376	0.802909	0.51407	0.541548	0.908033	0.699385
ILMN_1655444	LOC728492	2371.1	692.149	0.291911	2430.25	527.574	0.217086	2012.98	552.369	0.274404	2095.96	618.642	0.295159	0.79298	0.84925	0.703173	0.745235	0.00280109	0.0327624	0.00111278	0.166205	|	0.703872	0.72923	0.607695	0.766594	0.00280109	0.0334936	0.00111278	0.167001
ILMN_1655469	TSPAN3	1111.41	622.04	0.559685	1134.94	576.445	0.507907	825.189	364.444	0.441649	1025.25	671.332	0.654798	0.915166	0.86699	0.332336	0.648405	0.0206223	0.0971638	0.336706	0.493549	|	0.602062	0.697302	0.144513	0.519683	0.0206223	0.0996431	0.336706	0.505629
ILMN_1655482	TRIM27	206.949	16.1515	0.0780457	201.908	32.1071	0.159019	203.328	21.9945	0.108172	190.869	18.1016	0.094838	0.601351	0.812052	0.100025	0.542897	0.308354	0.41959	0.307933	0.480172	|	0.988438	0.790882	0.296185	0.636403	0.308354	0.430783	0.307933	0.491924
ILMN_1655485	C1orf124	270.741	33.747	0.124647	284.606	39.9371	0.140324	269.183	35.3683	0.131391	263.49	39.9873	0.15176	0.317651	0.740587	0.684841	0.742151	0.897734	0.651908	0.0152924	0.246788	|	0.180378	0.488706	0.903481	0.830019	0.897734	0.67119	0.0152924	0.252143
ILMN_1655497	EIF4B	4109.83	526.076	0.128004	4418.75	708.769	0.1604	4039.04	467.389	0.115718	4120.32	704.492	0.17098	0.193055	0.692045	0.71725	0.748495	0.618784	0.569089	0.183636	0.418888	|	0.0910739	0.397885	0.461842	0.714288	0.618784	0.584544	0.183636	0.427319
ILMN_1655498	FLJ25404	2745.39	885.189	0.322428	2327.48	1027.67	0.441536	2909.28	1095.99	0.376722	2737.37	898.364	0.328185	0.246846	0.721113	0.640674	0.732448	0.400585	0.475746	0.0549288	0.314746	|	0.0263632	0.279347	0.123121	0.495541	0.400585	0.487058	0.0549288	0.32096
ILMN_1655504	IFT81	200.653	23.3785	0.116512	219.701	16.6952	0.0759905	205.459	18.9332	0.0921509	202.921	25.4805	0.125569	0.015268	0.539862	0.762195	0.757562	0.448956	0.497735	0.0202441	0.262391	|	0.0083481	0.203911	0.881802	0.826564	0.448956	0.511167	0.0202441	0.265308
ILMN_1655517	LOC654078	181.648	15.3186	0.0843312	170.029	15.5763	0.0916096	184.372	22.8182	0.123761	169.345	25.4439	0.150249	0.049642	0.598829	0.102221	0.543982	0.71588	0.60151	0.930911	0.687349	|	0.0210976	0.262888	0.0570609	0.414067	0.71588	0.619449	0.930911	0.704591
ILMN_1655521	DMRTA1	165.779	17.1915	0.103702	162.502	20.3975	0.125522	162.34	19.9875	0.123121	167.153	24.1471	0.144461	0.640916	0.821354	0.560624	0.713879	0.598301	0.56098	0.644362	0.608674	|	0.705157	0.72959	0.510862	0.734116	0.598301	0.576346	0.644362	0.624174
ILMN_1655525	FLCN	186.456	21.8191	0.11702	204.627	26.0104	0.127112	192.242	17.1503	0.0892121	199.911	33.8983	0.169567	0.0500983	0.598829	0.453758	0.687829	0.255633	0.383121	0.565114	0.582986	|	0.0979875	0.407668	0.784966	0.80925	0.255633	0.393262	0.565114	0.597502
ILMN_1655537	ING1	261.875	50.9784	0.194667	241.779	35.0691	0.145046	257.762	61.3353	0.237953	274.858	119.49	0.434732	0.214977	0.701442	0.634956	0.730967	0.823471	0.633756	0.264786	0.458767	|	0.142629	0.458434	0.706681	0.792504	0.823471	0.65186	0.264786	0.470542
ILMN_1655545	ZMYND12	364.448	130.488	0.358042	462.349	203.86	0.440922	306.638	91.1635	0.297301	373.636	169.881	0.45467	0.137686	0.667505	0.202652	0.598179	0.0908942	0.224174	0.125742	0.379005	|	0.0549141	0.343787	0.0827711	0.449539	0.0908942	0.229862	0.125742	0.387102
ILMN_1655549	SIGLEC10	415.489	182.748	0.439838	410.268	128.837	0.314031	299.531	70.2886	0.234662	328.206	119.385	0.363748	0.927953	0.868316	0.44018	0.684163	0.0040752	0.0393049	0.069276	0.326515	|	0.911414	0.777148	0.451187	0.710235	0.0040752	0.0402439	0.069276	0.333626
ILMN_1655557	INTS6	1085.65	169.726	0.156336	1121.96	185.534	0.165365	1213.8	250.038	0.205996	1106.65	210.293	0.190027	0.582538	0.807897	0.2129	0.602868	0.0041593	0.039722	0.650886	0.610587	|	0.876777	0.770365	0.0595844	0.417617	0.0041593	0.0406614	0.650886	0.626172
ILMN_1655561	ARPC3	2009.49	506.672	0.25214	2041.25	529.358	0.259331	1843.93	576.114	0.312438	1800.42	550.082	0.30553	0.868422	0.861629	0.834117	0.77037	0.195321	0.335519	0.0506459	0.311505	|	0.406966	0.622962	0.697657	0.790382	0.195321	0.344229	0.0506459	0.316238
ILMN_1655563	KIAA0427	2085.68	375.675	0.180121	1884.57	360.779	0.191439	2269.94	498.333	0.219536	2155.52	332.002	0.154024	0.146439	0.668598	0.461056	0.688757	0.132152	0.274274	0.0248798	0.268524	|	0.0259947	0.278346	0.171331	0.545781	0.132152	0.281489	0.0248798	0.273526
ILMN_1655572	C6orf59	285.141	43.0934	0.15113	267.076	50.3776	0.188626	274.352	38.5761	0.140608	283.096	50.1374	0.177104	0.304511	0.737433	0.601179	0.723231	0.359725	0.453239	0.313671	0.48231	|	0.118914	0.434321	0.922644	0.832959	0.359725	0.463998	0.313671	0.494668
ILMN_1655577	TIAM1	565.197	198.079	0.350461	451.534	101.666	0.225156	525.221	133.785	0.254721	575.33	225.561	0.392055	0.0560508	0.60057	0.475516	0.693183	0.402364	0.476727	0.0100707	0.224205	|	0.0256515	0.277394	0.561691	0.752214	0.402364	0.488002	0.0100707	0.228836
ILMN_1655595	SERPINE2	12141.5	2496.3	0.205601	13419	2966.04	0.221032	10366.1	2658.07	0.25642	11196.4	3144.58	0.280858	0.216804	0.703458	0.44545	0.685379	0.0241319	0.106772	0.00325501	0.192512	|	0.148124	0.463217	0.337712	0.658685	0.0241319	0.109318	0.00325501	0.191465
ILMN_1655605	LOC727987	187.72	22.9633	0.122328	193.861	19.788	0.102073	188.083	18.1239	0.0963611	182.741	45.8966	0.251157	0.438005	0.778211	0.688131	0.742518	0.958732	0.665936	0.352288	0.499622	|	0.725903	0.735272	0.493198	0.727191	0.958732	0.685531	0.352288	0.512704
ILMN_1655608	KLHL18	320.884	74.4436	0.231995	319.574	56.591	0.177083	349.387	68.2195	0.195255	332.826	59.6427	0.179201	0.956818	0.872428	0.483922	0.69557	0.185932	0.327266	0.253869	0.454297	|	0.477637	0.6514	0.168111	0.54249	0.185932	0.33597	0.253869	0.465261
ILMN_1655610	RET	183.077	16.8166	0.0918554	165.026	18.5092	0.112159	173.174	19.9724	0.115331	169.34	15.2207	0.0898825	0.00985282	0.536417	0.556464	0.712125	0.110296	0.248927	0.438252	0.537604	|	0.0115359	0.221367	0.619249	0.769947	0.110296	0.255562	0.438252	0.551039
ILMN_1655611	TSHZ2	692.868	665.212	0.960084	568.799	180.331	0.317038	551.257	166.192	0.301478	602.655	152.489	0.253028	0.48311	0.787107	0.384704	0.665657	0.37	0.45947	0.360706	0.504422	|	0.691374	0.725678	0.065295	0.42543	0.37	0.470057	0.360706	0.516967
ILMN_1655612	ARRDC2	1000.46	359.645	0.35948	1335.37	592.037	0.443351	1136.05	569.887	0.501638	1363.19	723.22	0.530535	0.079996	0.621049	0.353369	0.655866	0.0862623	0.217509	0.762985	0.644251	|	0.139248	0.455356	0.480878	0.722143	0.0862623	0.223415	0.762985	0.661577
ILMN_1655614	DSP	202.637	31.8392	0.157125	191.767	21.4436	0.111821	205.132	42.3845	0.20662	204.787	26.4399	0.129109	0.277751	0.730318	0.978582	0.796476	0.76656	0.61692	0.190677	0.421467	|	0.151978	0.46642	0.70488	0.792084	0.76656	0.635437	0.190677	0.43153
ILMN_1655622	PRKRIR	1522.69	212.085	0.139283	1564.43	198.864	0.127116	1608.49	233.464	0.145145	1515.58	145.971	0.0963134	0.582697	0.807897	0.197444	0.597418	0.125587	0.26723	0.365361	0.506704	|	0.321753	0.581944	0.375799	0.677059	0.125587	0.274102	0.365361	0.519279
ILMN_1655625	GPATCH1	270.017	42.4441	0.157191	264.464	31.9486	0.120805	268.199	34.8215	0.129835	253.385	50.6536	0.199908	0.686667	0.83015	0.367072	0.658552	0.828775	0.635265	0.483113	0.552749	|	0.930122	0.780647	0.504647	0.73172	0.828775	0.653316	0.483113	0.567185
ILMN_1655626	FLJ10404	207.329	18.9988	0.0916362	208.076	21.0496	0.101163	220.04	35.6892	0.162195	216.45	22.9704	0.106123	0.91995	0.867259	0.742985	0.753611	0.185002	0.326294	0.255562	0.454979	|	0.997316	0.792357	0.690827	0.788748	0.185002	0.335128	0.255562	0.466102
ILMN_1655635	METTL3	426.814	69.5486	0.162948	417.767	76.1062	0.182174	394.018	69.2818	0.175834	386.76	77.9956	0.201664	0.737943	0.83865	0.790924	0.763468	0.0898163	0.222639	0.284463	0.46807	|	0.689327	0.725087	0.654747	0.779672	0.0898163	0.228365	0.284463	0.480166
ILMN_1655642	FANCI	169.353	21.2131	0.12526	170.587	11.7605	0.0689415	169.219	12.2766	0.0725486	172.031	15.3825	0.0894173	0.842968	0.857253	0.588583	0.719272	0.985455	0.672617	0.809878	0.65683	|	0.959606	0.785944	0.806272	0.81335	0.985455	0.691428	0.809878	0.6748
ILMN_1655644	ZNF804A	190.882	34.8311	0.182475	192.671	56.2612	0.292007	242.747	55.0331	0.22671	204.162	27.3173	0.133802	0.918972	0.867259	0.021178	0.522304	0.00030911	0.0118067	0.436062	0.536996	|	0.925579	0.779807	0.013916	0.335023	0.00030911	0.0121132	0.436062	0.550192
ILMN_1655645	AK2	220.243	20.2233	0.0918224	220.429	17.8273	0.0808752	208.883	20.9898	0.100486	205.506	26.7298	0.130068	0.978792	0.873054	0.706467	0.745814	0.11328	0.252659	0.141829	0.388088	|	0.451114	0.64052	0.879543	0.826197	0.11328	0.259322	0.141829	0.398261
ILMN_1655654	MPDU1	317.974	68.8136	0.216413	326.554	44.8314	0.137287	326.493	47.4588	0.145359	309.893	73.7472	0.237976	0.685702	0.830098	0.478274	0.694387	0.716869	0.601858	0.461085	0.545881	|	0.481707	0.652995	0.636776	0.774853	0.716869	0.619775	0.461085	0.559533
ILMN_1655663	SC65	480.951	77.8717	0.161912	479.348	47.6397	0.0993844	462.357	85.8534	0.185686	483.868	68.8751	0.142343	0.945608	0.870823	0.453196	0.687737	0.390181	0.470285	0.808567	0.656493	|	0.901181	0.775186	0.468893	0.717051	0.390181	0.481441	0.808567	0.674444
ILMN_1655684	SARS2	693.907	104.349	0.150379	642.028	160.299	0.249676	714.166	130.06	0.182115	659.228	125.204	0.189925	0.312324	0.738707	0.249018	0.619377	0.436069	0.491962	0.650317	0.610438	|	0.173032	0.483125	0.138017	0.512914	0.436069	0.505039	0.650317	0.625999
ILMN_1655694	LOC642031	1322.8	685.846	0.518482	1075.25	383.201	0.356382	984.666	438.592	0.445421	1217.61	514.373	0.422443	0.227121	0.708918	0.196889	0.596993	0.00228918	0.029584	0.342947	0.495703	|	0.0520494	0.339392	0.518773	0.737104	0.00228918	0.0303413	0.342947	0.508421
ILMN_1655702	ABHD5	273.078	29.0405	0.106345	289.165	59.4586	0.205622	245.315	43.3218	0.176597	274.209	34.0683	0.124242	0.369138	0.756045	0.0507582	0.522304	0.0284789	0.117266	0.404568	0.525242	|	0.319995	0.581042	0.0287139	0.363785	0.0284789	0.120382	0.404568	0.537324
ILMN_1655710	LOC642989	964.291	294.541	0.305449	1047.8	383.763	0.366256	792.939	206.385	0.260279	809.244	264.392	0.326714	0.514584	0.793725	0.853695	0.774368	0.0664374	0.189103	0.0241302	0.267592	|	0.307275	0.57429	0.51445	0.735479	0.0664374	0.194021	0.0241302	0.272381
ILMN_1655720	CNNM4	192.539	18.2326	0.0946956	186.403	15.7367	0.0844231	200.91	26.1882	0.130348	196.296	36.4853	0.185869	0.330924	0.743698	0.698023	0.744874	0.192403	0.332981	0.350137	0.498715	|	0.307386	0.574351	0.654206	0.77953	0.192403	0.341706	0.350137	0.511718
ILMN_1655733	RFC2	157.209	17.4871	0.111235	163.76	17.0667	0.104217	154.822	18.4084	0.1189	161.41	25.1152	0.155598	0.308742	0.737433	0.426278	0.678774	0.633364	0.573833	0.713235	0.629473	|	0.414193	0.626017	0.507956	0.733001	0.633364	0.590188	0.713235	0.64632
ILMN_1655734	BXDC5	413.449	86.8047	0.209952	438.832	95.0578	0.216615	382.844	80.9747	0.211508	378.013	86.7815	0.229573	0.454114	0.780481	0.876466	0.777265	0.286011	0.404779	0.0437457	0.300923	|	0.148403	0.463453	0.628202	0.77248	0.286011	0.415244	0.0437457	0.307407
ILMN_1655748	ZNF323	657.51	162.315	0.246863	701.092	400.888	0.571805	504.399	135.657	0.268948	604.345	358.448	0.593118	0.708448	0.833605	0.339795	0.650729	0.000485896	0.0147436	0.0113652	0.234906	|	0.523525	0.669164	0.934491	0.834727	0.000485896	0.0149532	0.0113652	0.236097
ILMN_1655754	LOC402066	226.296	41.3239	0.18261	215.092	39.1814	0.182161	230.364	55.861	0.24249	236.93	86.9785	0.367107	0.452704	0.779964	0.810955	0.766898	0.727757	0.604998	0.183681	0.418927	|	0.379718	0.610707	0.870311	0.824676	0.727757	0.62332	0.183681	0.427347
ILMN_1655755	LOC400879	171.36	17.7313	0.103474	169.353	17.7869	0.105028	173.93	24.4147	0.140371	169.217	26.258	0.155173	0.759854	0.843469	0.616497	0.727036	0.688723	0.592945	0.98856	0.699002	|	0.422429	0.629405	0.412286	0.694126	0.688723	0.610291	0.98856	0.716942
ILMN_1655765	MRPS21	3484.19	947.907	0.27206	3061.12	705.486	0.230466	3008.93	723.462	0.240438	2848.11	722.975	0.253844	0.173642	0.682783	0.548425	0.709596	0.00216786	0.029091	0.223571	0.440387	|	0.453642	0.641596	0.860821	0.823085	0.00216786	0.0296317	0.223571	0.449987
ILMN_1655766	ANKRD34B	148.131	33.1119	0.223531	142.71	12.6105	0.0883645	136.578	18.7226	0.137084	140.268	16.5534	0.118013	0.551041	0.801566	0.571333	0.716195	0.0422131	0.146408	0.546249	0.575803	|	0.510235	0.664044	0.605646	0.765989	0.0422131	0.150162	0.546249	0.590418
ILMN_1655771	LOC643502	168.161	14.3435	0.0852964	166.177	15.6927	0.0944336	164.956	16.4757	0.0998793	180.997	20.1641	0.111405	0.722078	0.836169	0.02604	0.522304	0.604834	0.563968	0.0504039	0.311502	|	0.468887	0.647907	0.0463376	0.395949	0.604834	0.578996	0.0504039	0.315952
ILMN_1655780	METTL10	200.845	18.959	0.0943965	202.701	27.0334	0.133366	201.759	21.8981	0.108536	189.63	27.4087	0.144538	0.831808	0.855229	0.196794	0.596915	0.88699	0.650036	0.305881	0.479534	|	0.424994	0.630441	0.429575	0.701554	0.88699	0.668527	0.305881	0.490947
ILMN_1655796	2012-03-03	536.585	175.639	0.327327	890.284	382.938	0.43013	501.297	165.199	0.329542	752.919	237.174	0.315006	0.00531342	0.504778	0.00296284	0.424571	0.407641	0.479589	0.0617458	0.319287	|	0.00112821	0.13889	0.000316882	0.157336	0.407641	0.490775	0.0617458	0.327367
ILMN_1655821	CAPG	226.838	24.679	0.108796	239.893	31.1667	0.129919	217.267	31.145	0.143349	208.62	34.4421	0.165095	0.219611	0.705333	0.479546	0.694963	0.231887	0.364688	0.0267916	0.269329	|	0.0721917	0.371693	0.731716	0.79817	0.231887	0.374464	0.0267916	0.276192
ILMN_1655827	COPS2	201.411	37.8208	0.187779	212.884	55.0352	0.258522	204.943	41.4102	0.202057	200.982	39.1742	0.194914	0.518344	0.795226	0.789874	0.762962	0.786645	0.622289	0.468433	0.548142	|	0.295242	0.567529	0.970198	0.839836	0.786645	0.641407	0.468433	0.562142
ILMN_1655842	LOC442597	167.982	14.3683	0.0855348	167.591	14.3882	0.0858533	172.776	24.4619	0.141582	165.115	24.0142	0.145439	0.941266	0.870391	0.394942	0.666357	0.402579	0.476878	0.695847	0.624158	|	0.870907	0.769175	0.35076	0.664868	0.402579	0.488116	0.695847	0.640658
ILMN_1655844	TAF1A	190.045	19.3526	0.101832	189.204	13.7929	0.0728995	194.671	21.6155	0.111036	189.493	27.5793	0.145543	0.890998	0.863855	0.576142	0.717029	0.299522	0.41355	0.973106	0.695734	|	0.967987	0.787403	0.604219	0.765566	0.299522	0.424658	0.973106	0.713733
ILMN_1655849	GSC	296.063	110.84	0.374381	284.798	70.7093	0.248279	310.776	108.474	0.349043	309.274	130.471	0.421863	0.739691	0.838763	0.973136	0.795103	0.611628	0.566621	0.381714	0.514712	|	0.381689	0.611634	0.700912	0.791153	0.611628	0.581716	0.381714	0.527104
ILMN_1655860	LOC651506	190.337	22.4959	0.11819	197.229	25.1147	0.127338	197.713	26.8367	0.135736	193.202	20.5596	0.106415	0.438238	0.778211	0.607145	0.724499	0.408952	0.48033	0.626563	0.603871	|	0.564391	0.683821	0.46444	0.715254	0.408952	0.491457	0.626563	0.618581
ILMN_1655864	LOC653853	149.649	17.8189	0.119071	160.744	21.2086	0.13194	159.984	12.4857	0.0780434	162.078	24.9213	0.153761	0.136107	0.665891	0.778992	0.761772	0.0855487	0.216936	0.792578	0.651793	|	0.120002	0.435571	0.762436	0.804714	0.0855487	0.222457	0.792578	0.670044
ILMN_1655867	HRASLS	348.525	76.6356	0.219885	320.756	33.7826	0.105322	325.588	57.6528	0.177073	320.925	54.6371	0.170249	0.203849	0.697508	0.821898	0.768481	0.084986	0.216075	0.991812	0.699593	|	0.182282	0.490099	0.766825	0.805615	0.084986	0.221697	0.991812	0.717608
ILMN_1655868	ANP32C	164.244	12.8285	0.0781065	166.495	25.1722	0.151188	161.182	18.5611	0.115157	173.268	28.9217	0.166919	0.765884	0.84508	0.193978	0.595604	0.593539	0.559124	0.437059	0.537382	|	0.642452	0.710829	0.131263	0.505379	0.593539	0.574394	0.437059	0.550578
ILMN_1655876	TMEM159	213.238	44.359	0.208026	227.255	46.9191	0.20646	190.016	24.7204	0.130097	198.542	36.518	0.183931	0.409769	0.769463	0.468119	0.691249	0.0372082	0.136299	0.0105535	0.229152	|	0.330903	0.586532	0.400696	0.688885	0.0372082	0.139875	0.0105535	0.231698
ILMN_1655880	CHST11	190.961	25.204	0.131985	182.302	8.14643	0.0446864	185.864	30.6593	0.164956	193.83	56.7864	0.29297	0.20997	0.699677	0.644619	0.733454	0.547421	0.541573	0.468181	0.548006	|	0.0902762	0.396693	0.760243	0.804261	0.547421	0.555729	0.468181	0.562054
ILMN_1655884	ATP2A2	538.596	139.874	0.259701	544.459	177.765	0.326498	551.583	182.791	0.331393	477.074	147.224	0.308597	0.921632	0.867572	0.226948	0.610746	0.634557	0.574092	0.12299	0.377013	|	0.715447	0.732439	0.280178	0.627018	0.634557	0.590643	0.12299	0.384974
ILMN_1655904	ROR1	206.152	28.2247	0.136912	192.309	23.7583	0.123542	177.481	23.0201	0.129704	195.616	35.1733	0.179808	0.155886	0.671114	0.114193	0.55338	0.00350245	0.0363047	0.716424	0.630384	|	0.264753	0.548538	0.0429181	0.389151	0.00350245	0.0371589	0.716424	0.647339
ILMN_1655906	FBXW7	250.771	44.2648	0.176515	235.649	26.3108	0.111652	244.096	32.0059	0.13112	232.749	37.925	0.162944	0.259723	0.725471	0.387739	0.665657	0.468142	0.506927	0.797706	0.653662	|	0.1166	0.431613	0.156825	0.531379	0.468142	0.520286	0.797706	0.671468
ILMN_1655913	NUCB2	687.687	116.019	0.168708	661.854	131.479	0.198653	679.22	183.138	0.26963	712.37	212.944	0.298924	0.575563	0.806382	0.653725	0.735078	0.784503	0.621846	0.441054	0.538648	|	0.863925	0.767743	0.442861	0.706966	0.784503	0.64078	0.441054	0.552114
ILMN_1655921	GTF2E1	342.244	46.8167	0.136793	351.012	62.5631	0.178236	353.481	88.726	0.251006	323.974	60.8698	0.187885	0.671341	0.827238	0.293047	0.633445	0.53089	0.536007	0.0915403	0.348156	|	0.299476	0.569952	0.498573	0.729336	0.53089	0.548831	0.0915403	0.356726
ILMN_1655922	SAPS2	5838.7	1794.68	0.307377	5074.88	1458.64	0.287424	5308.35	1700.91	0.320421	5885.14	1933.48	0.328535	0.20934	0.69899	0.396569	0.666914	0.0150521	0.0806938	0.0545106	0.314322	|	0.100957	0.41159	0.602965	0.765193	0.0150521	0.0826509	0.0545106	0.320526
ILMN_1655924	TRNT1	392.567	63.9411	0.162879	417.674	87.2832	0.208974	454.275	124.62	0.274328	396.013	117.226	0.296015	0.3836	0.763656	0.198038	0.597418	0.0143092	0.0781368	0.423061	0.532031	|	0.309106	0.575286	0.20338	0.574609	0.0143092	0.0802264	0.423061	0.545039
ILMN_1655930	ELL2	322.914	51.0595	0.158121	373.795	69.501	0.185933	348.826	63.7331	0.182708	346.283	63.0568	0.182096	0.0335081	0.566403	0.913508	0.784811	0.203752	0.342676	0.177178	0.413815	|	0.0228144	0.268808	0.892482	0.828284	0.203752	0.351532	0.177178	0.423242
ILMN_1655935	ADCY7	337.245	71.5578	0.212183	337.87	32.0813	0.0949516	332.087	66.0853	0.199	343.292	87.8828	0.256	0.97516	0.872957	0.699851	0.744874	0.682133	0.590682	0.807567	0.656493	|	0.708976	0.730654	0.909021	0.830879	0.682133	0.608002	0.807567	0.674172
ILMN_1655941	DKFZp434N035	233.467	86.3178	0.369722	207.562	42.4966	0.204742	239.542	54.2431	0.226445	218.788	45.3134	0.207111	0.299381	0.736808	0.26335	0.624339	0.632629	0.573727	0.332498	0.49145	|	0.233803	0.526435	0.180139	0.554364	0.632629	0.589907	0.332498	0.503705
ILMN_1655952	FAM39E	6189.61	1289.42	0.20832	5247.6	1135.38	0.216361	5667.31	1609.8	0.284051	5968.28	1478.65	0.247751	0.0422914	0.591971	0.59785	0.722301	0.0493441	0.160226	0.0516044	0.312567	|	0.0375685	0.311473	0.560392	0.751782	0.0493441	0.164432	0.0516044	0.31735
ILMN_1655955	LRRIQ1	202.281	54.0998	0.267449	229.811	92.3534	0.401866	192.508	42.1597	0.219003	213.933	65.9295	0.308179	0.339459	0.745905	0.308275	0.638876	0.526828	0.534229	0.568655	0.584754	|	0.1733	0.483334	0.154392	0.529176	0.526828	0.547097	0.568655	0.598798
ILMN_1655961	C7orf54	278.479	53.0979	0.190671	289.958	53.1066	0.183153	292.701	81.5637	0.278659	306.73	60.0413	0.195747	0.559577	0.802695	0.593136	0.72084	0.336047	0.438628	0.338206	0.493849	|	0.972096	0.788111	0.93287	0.834487	0.336047	0.449303	0.338206	0.506307
ILMN_1655974	PDE6B	209.108	49.604	0.237218	182.494	33.6452	0.184364	208.434	55.9672	0.268512	186.996	57.4744	0.307356	0.0939303	0.632064	0.311248	0.640171	0.966552	0.667838	0.744072	0.639373	|	0.340378	0.591139	0.578952	0.757813	0.966552	0.68728	0.744072	0.655935
ILMN_1655983	CDC14A	167.075	31.5498	0.188836	195.034	40.881	0.20961	162.111	15.5246	0.095765	178.149	28.3654	0.159223	0.0487334	0.598829	0.0746683	0.530731	0.463744	0.50447	0.0340074	0.288562	|	0.0264322	0.279533	0.0645845	0.424259	0.463744	0.518152	0.0340074	0.292139
ILMN_1655985	GALNT10	173.342	18.7345	0.108078	175.564	20.8932	0.119006	175.726	23.4289	0.133326	179.823	24.2414	0.134807	0.762839	0.844267	0.642733	0.7329	0.696393	0.595453	0.546013	0.5758	|	0.582326	0.690221	0.512537	0.734754	0.696393	0.612922	0.546013	0.590327
ILMN_1655987	STAB1	410.785	220.974	0.537931	395.531	130.209	0.3292	345.197	191.773	0.555546	408.258	133.138	0.326113	0.817198	0.852819	0.300328	0.635371	0.0125541	0.0723511	0.767441	0.645142	|	0.634905	0.708394	0.402329	0.689637	0.0125541	0.0742871	0.767441	0.66288
ILMN_1655990	CDK5RAP2	867.386	214.424	0.247207	981.65	316.39	0.322304	870.169	238.196	0.273735	984.019	299.572	0.304438	0.2658	0.727339	0.264775	0.625323	0.933787	0.660635	0.971062	0.695474	|	0.404132	0.621743	0.390995	0.684342	0.933787	0.67982	0.971062	0.713303
ILMN_1656011	RGS1	643.41	560.577	0.871259	2277.44	1563.68	0.686594	358.218	166.951	0.466059	1627.13	1266.93	0.778633	0.00192882	0.452373	0.0024532	0.424571	0.0388649	0.139422	0.0848409	0.343279	|	0.00408415	0.168633	0.00584178	0.278225	0.0388649	0.143098	0.0848409	0.349821
ILMN_1656016	DHX9	264.177	45.4115	0.171898	257.771	43.6874	0.169482	233.284	24.5527	0.105248	255.124	31.1716	0.122182	0.69704	0.83078	0.0451365	0.522304	0.00710271	0.0534514	0.847255	0.665756	|	0.90748	0.776398	0.0133759	0.332997	0.00710271	0.0544323	0.847255	0.684622
ILMN_1656017	NRF1	170.148	12.1467	0.0713891	173.334	20.0229	0.115516	170.045	14.9656	0.0880098	161.516	16.8377	0.104248	0.609998	0.812928	0.15686	0.57386	0.983192	0.672042	0.0974234	0.353367	|	0.350152	0.595941	0.303801	0.640805	0.983192	0.690937	0.0974234	0.362356
ILMN_1656019	LOC642003	243.067	37.5363	0.154428	248.164	50.3067	0.202716	249.13	51.8661	0.208189	264.233	81.4286	0.308169	0.758598	0.84301	0.55727	0.712298	0.563191	0.547421	0.514079	0.563624	|	0.939832	0.78242	0.730986	0.798009	0.563191	0.562082	0.514079	0.578214
ILMN_1656042	KIAA0319L	409.807	46.3949	0.113212	405.551	34.8198	0.085858	418.878	68.5656	0.163689	455.763	69.0945	0.151602	0.776914	0.846143	0.154596	0.571661	0.668727	0.585752	0.0431573	0.300658	|	0.900009	0.774959	0.102396	0.470193	0.668727	0.603262	0.0431573	0.306644
ILMN_1656045	BRUNOL6	303.72	51.4506	0.169401	313.488	33.772	0.10773	361.333	64.3264	0.178025	328.606	47.3401	0.144063	0.53958	0.801018	0.121257	0.556655	0.016443	0.0850695	0.200151	0.426228	|	0.13896	0.455088	0.306407	0.642282	0.016443	0.087206	0.200151	0.436846
ILMN_1656057	PLAU	232.454	34.0579	0.146514	216.74	21.8062	0.10061	219.905	27.2492	0.123913	214.99	42.2291	0.196423	0.13992	0.668408	0.712886	0.747438	0.22371	0.35864	0.891455	0.677283	|	0.339902	0.590899	0.952545	0.83735	0.22371	0.367955	0.891455	0.695497
ILMN_1656066	TNPO2	6935.29	808.552	0.116585	6231.57	1063.5	0.170664	6876.91	864.986	0.125781	6526.15	626.022	0.0959253	0.0548822	0.599759	0.210382	0.601991	0.740095	0.608607	0.330238	0.490432	|	0.00650434	0.191556	0.0325243	0.371477	0.740095	0.627259	0.330238	0.502659
ILMN_1656079	KCNQ1	236.255	30.827	0.130482	241.681	29.1696	0.120695	240.504	34.9324	0.145247	246.034	41.891	0.170265	0.624519	0.817087	0.700212	0.744874	0.671479	0.586879	0.72219	0.631916	|	0.602333	0.697397	0.680799	0.786301	0.671479	0.604244	0.72219	0.649167
ILMN_1656082	H3F3A	14952.8	1973.38	0.131975	15435.3	3033.02	0.196499	13416.2	1978.83	0.147495	14148.8	1733.29	0.122505	0.61622	0.81459	0.288932	0.631708	0.0100878	0.0642744	0.112925	0.366901	|	0.241101	0.531638	0.0628957	0.421923	0.0100878	0.0656558	0.112925	0.376545
ILMN_1656088	C1orf110	388.902	181.583	0.466912	478.561	195.789	0.409119	460.426	275.552	0.598472	474.389	200.307	0.422242	0.206619	0.698944	0.87403	0.776667	0.0341368	0.130253	0.864003	0.670322	|	0.0305525	0.292199	0.488744	0.725387	0.0341368	0.133528	0.864003	0.688833
ILMN_1656097	SLCO1A2	374.557	126.781	0.338483	310.244	81.1475	0.26156	354.794	144.038	0.405978	299.27	101.592	0.339468	0.106089	0.643571	0.228929	0.610826	0.621895	0.570235	0.583426	0.589616	|	0.40634	0.622694	0.566944	0.753945	0.621895	0.585761	0.583426	0.60409
ILMN_1656111	MYLIP	1075.39	235.583	0.219068	1107.61	217.578	0.196438	977.966	371.522	0.379892	976.622	188.461	0.192972	0.699956	0.831753	0.989964	0.798531	0.274768	0.39668	0.0637528	0.321526	|	0.41277	0.625421	0.750014	0.80212	0.274768	0.407375	0.0637528	0.329156
ILMN_1656118	ZBTB7A	313.833	82.095	0.261588	291.997	53.9626	0.184805	316.679	75.1588	0.237334	327.298	92.8705	0.283749	0.391959	0.764746	0.735872	0.752252	0.883181	0.649255	0.149677	0.393351	|	0.201761	0.504928	0.973749	0.840326	0.883181	0.667573	0.149677	0.403371
ILMN_1656129	SLC39A10	725.415	219.109	0.302046	649.224	139.512	0.21489	733.54	225.472	0.307376	623.842	210.324	0.337142	0.260784	0.725662	0.179164	0.587155	0.899756	0.652569	0.512891	0.563513	|	0.287399	0.562911	0.207655	0.577986	0.899756	0.671686	0.512891	0.577807
ILMN_1656131	LOC401237	178.561	13.9609	0.0781857	172.111	17.9943	0.104551	175.51	15.4598	0.0880853	181.79	23.9081	0.131515	0.288337	0.734551	0.409473	0.671809	0.499616	0.521415	0.290194	0.471543	|	0.147631	0.462798	0.621608	0.77062	0.499616	0.535064	0.290194	0.483158
ILMN_1656132	PNLDC1	195.989	21.2802	0.108578	177.001	19.5449	0.110422	201.798	25.6949	0.12733	187.98	24.2266	0.128879	0.0166749	0.542425	0.141052	0.56508	0.41666	0.483543	0.144289	0.390322	|	0.059114	0.350657	0.25069	0.608542	0.41666	0.495421	0.144289	0.399796
ILMN_1656134	CNOT7	840.632	167.921	0.199756	850.106	171.456	0.201688	850.786	168.769	0.198369	797.781	163.478	0.204916	0.87995	0.862258	0.39034	0.666275	0.752155	0.612243	0.323508	0.486948	|	0.521908	0.668551	0.677368	0.785451	0.752155	0.631031	0.323508	0.499481
ILMN_1656136	STAU1	794.303	135.33	0.170376	833.871	135.784	0.162836	717.138	147.14	0.205176	762.367	163.861	0.214937	0.432004	0.775022	0.436095	0.682906	0.0318267	0.125412	0.246126	0.45051	|	0.132452	0.448833	0.188509	0.562025	0.0318267	0.128404	0.246126	0.461505
ILMN_1656144	MAPKAPK2	174.387	11.5991	0.0665134	181.485	29.812	0.164267	177.148	11.8246	0.0667499	182.065	26.9605	0.148082	0.414559	0.770868	0.536065	0.706708	0.524821	0.533016	0.960202	0.693214	|	0.481983	0.653102	0.613471	0.768282	0.524821	0.546235	0.960202	0.710998
ILMN_1656145	GOT1	3280.97	1712.55	0.521966	2911.83	1388.03	0.476687	4228.29	1824.46	0.431488	3165.72	1511.46	0.477445	0.519986	0.795641	0.0921615	0.541025	0.0240372	0.10661	0.272603	0.462318	|	0.539943	0.675242	0.0886618	0.456323	0.0240372	0.109071	0.272603	0.474297
ILMN_1656149	FLJ22531	179.668	17.4541	0.097146	184.294	17.5476	0.0952152	180.643	15.6904	0.0868582	193.884	30.9369	0.159564	0.4763	0.785382	0.164507	0.576893	0.856613	0.642547	0.378965	0.513644	|	0.426938	0.63122	0.149748	0.524827	0.856613	0.66076	0.378965	0.525821
ILMN_1656159	ATP10D	199.602	25.145	0.125976	202.611	23.2053	0.114531	192.377	23.1441	0.120306	201.963	26.1494	0.129476	0.73586	0.838376	0.300365	0.635371	0.402357	0.476727	0.946119	0.690936	|	0.869633	0.768915	0.392987	0.685274	0.402357	0.487998	0.946119	0.707952
ILMN_1656165	USP9X	1296.41	233.081	0.17979	1461.46	203.392	0.13917	1414.75	333.233	0.235542	1291.04	296.77	0.229868	0.0476637	0.597675	0.291358	0.632706	0.0355803	0.133106	0.0272318	0.270068	|	0.037943	0.312359	0.323541	0.651552	0.0355803	0.136574	0.0272318	0.277052
ILMN_1656170	MARLIN1	169.352	14.6684	0.0866148	178.573	20.2205	0.113234	177.083	19.0807	0.10775	174.677	29.5955	0.16943	0.171157	0.682158	0.796966	0.764689	0.293455	0.409413	0.731712	0.635815	|	0.18178	0.489734	0.728239	0.797402	0.293455	0.420345	0.731712	0.652144
ILMN_1656171	ADAMTS19	200.94	24.4842	0.121848	190.182	23.2746	0.12238	199.515	22.4847	0.112697	206.759	25.3952	0.122825	0.228006	0.709551	0.418443	0.676517	0.852331	0.641783	0.0616183	0.319251	|	0.343402	0.592645	0.270227	0.621115	0.852331	0.659636	0.0616183	0.32725
ILMN_1656184	PI4KAP1	254.121	75.7141	0.297945	260.633	69.4411	0.266433	261.726	100.142	0.382622	232.528	53.715	0.231004	0.807761	0.851427	0.321962	0.643824	0.726802	0.604715	0.11761	0.372316	|	0.68957	0.725158	0.375123	0.676725	0.726802	0.623012	0.11761	0.380601
ILMN_1656185	DEF8	601.947	127.633	0.212034	578.817	164.674	0.284502	709.629	149.628	0.210854	658.534	176.338	0.267773	0.674208	0.828017	0.403626	0.669316	0.000177052	0.0093267	0.0318637	0.282258	|	0.334376	0.588226	0.177449	0.551805	0.000177052	0.00956234	0.0318637	0.287819
ILMN_1656186	SLC41A1	831.725	119.666	0.143877	961.334	144.478	0.150289	806.761	117.79	0.146003	954.585	246.325	0.258044	0.0135587	0.537158	0.05517	0.524397	0.548401	0.541797	0.905222	0.680801	|	0.00335818	0.161792	0.0221343	0.355032	0.548401	0.55613	0.905222	0.698733
ILMN_1656192	ZNF704	186.958	17.4924	0.0935632	192.381	21.8639	0.113649	182.776	14.3693	0.0786171	184.575	16.9216	0.0916786	0.464421	0.781794	0.757867	0.756856	0.499322	0.521315	0.23357	0.445315	|	0.455344	0.642315	0.735891	0.799085	0.499322	0.53493	0.23357	0.455295
ILMN_1656194	TSPAN10	201.164	28.3523	0.140941	192.151	25.4637	0.132519	207.82	35.4101	0.170388	215.681	59.915	0.277795	0.366849	0.755237	0.671963	0.739618	0.421386	0.48572	0.078298	0.334875	|	0.311686	0.576676	0.703305	0.791715	0.421386	0.49781	0.078298	0.342257
ILMN_1656196	E2F6	493.784	82.3493	0.166772	566.335	89.3354	0.157743	505.482	58.2167	0.115171	549.887	90.0825	0.16382	0.0294121	0.563204	0.128925	0.560051	0.58868	0.557225	0.595821	0.59385	|	0.0454828	0.327861	0.237906	0.59972	0.58868	0.572383	0.595821	0.608396
ILMN_1656200	KATNAL2	311.658	85.6092	0.27469	290.364	42.0998	0.14499	301.067	56.9556	0.189179	317.678	100.933	0.31772	0.387829	0.764242	0.59208	0.720307	0.613283	0.567175	0.213296	0.434061	|	0.282045	0.559656	0.7089	0.793019	0.613283	0.582374	0.213296	0.44416
ILMN_1656201	LOC645359	163.735	16.7724	0.102436	162.24	16.6946	0.102901	158.571	20.5237	0.129429	157.68	17.1954	0.109052	0.808899	0.851427	0.89796	0.781338	0.467978	0.506824	0.545918	0.57578	|	0.621501	0.703967	0.736527	0.799224	0.467978	0.520206	0.545918	0.590291
ILMN_1656208	LOC645304	167.483	19.7688	0.118035	177.411	30.6889	0.172982	187.436	31.5501	0.168324	181.603	20.5992	0.11343	0.311249	0.738157	0.549465	0.70995	0.0119002	0.0701535	0.496625	0.558321	|	0.44603	0.638603	0.348577	0.663858	0.0119002	0.0720111	0.496625	0.572108
ILMN_1656233	LOC389517	20519.2	4029.76	0.19639	19146.8	3903	0.203846	19287.8	4413.98	0.228848	20952.5	3923.93	0.187277	0.352155	0.750883	0.28348	0.631191	0.0634603	0.184591	0.0895372	0.347241	|	0.164335	0.476147	0.466648	0.716122	0.0634603	0.189313	0.0895372	0.354742
ILMN_1656248	ASAM	174.563	38.5934	0.221085	192.982	50.6631	0.262528	212.775	59.0974	0.277746	183.321	35.1985	0.192005	0.278853	0.731489	0.105136	0.544595	0.0118518	0.0699808	0.50055	0.560154	|	0.485524	0.654472	0.0368582	0.379622	0.0118518	0.0718387	0.50055	0.573507
ILMN_1656250	FLJ25169	161.866	11.8184	0.0730136	165.081	10.886	0.0659438	165.508	18.9251	0.114346	160.688	18.6459	0.116038	0.444706	0.77854	0.488882	0.696315	0.509936	0.526026	0.522656	0.566694	|	0.58328	0.690571	0.405913	0.691271	0.509936	0.539715	0.522656	0.581208
ILMN_1656254	NOTCH2NL	198.925	25.0827	0.126091	184.329	20.0342	0.108687	188.455	22.7527	0.120733	190.278	19.3865	0.101885	0.0876737	0.630126	0.814372	0.767205	0.24066	0.371455	0.295482	0.47375	|	0.230717	0.524554	0.385192	0.68161	0.24066	0.381456	0.295482	0.485848
ILMN_1656274	PRPF38A	560.76	85.4942	0.152461	645.855	84.5322	0.130884	540.091	96.0556	0.177851	605.489	98.5024	0.162682	0.0107507	0.536417	0.0773887	0.531034	0.33628	0.438755	0.0549267	0.314746	|	0.00270254	0.157762	0.0378684	0.381316	0.33628	0.449453	0.0549267	0.320958
ILMN_1656285	METTL7A	1723.09	578.645	0.335818	2129.83	818.552	0.384328	1173.3	307.427	0.262018	1792.76	523.227	0.291855	0.134575	0.664978	0.000897597	0.41313	0.000988092	0.0197985	0.176416	0.413267	|	0.0685775	0.36638	0.000112799	0.109286	0.000988092	0.0203407	0.176416	0.422746
ILMN_1656287	SPOCK2	8775.96	1120.22	0.127646	7802.99	1535.17	0.196742	9022.92	1560.01	0.172894	8464.77	1303.09	0.153943	0.06212	0.610148	0.294889	0.633949	0.48738	0.51551	0.145341	0.390788	|	0.0933355	0.401191	0.372945	0.675643	0.48738	0.529422	0.145341	0.400441
ILMN_1656291	TSKS	153.423	18.1064	0.118016	148.746	11.8617	0.0797443	152.943	20.8306	0.136198	156.153	19.8482	0.127107	0.405105	0.767355	0.669253	0.739167	0.941798	0.661924	0.173733	0.411734	|	0.671739	0.719906	0.42192	0.698321	0.941798	0.681677	0.173733	0.420977
ILMN_1656292	LOC388532	4797.8	944.942	0.196953	4626.89	992.369	0.214479	4351.24	1434.48	0.329671	4570.95	748.897	0.163838	0.634234	0.81897	0.597759	0.722286	0.126197	0.267944	0.797831	0.653662	|	0.582114	0.690143	0.633233	0.773879	0.126197	0.274799	0.797831	0.671503
ILMN_1656293	GOSR2	319.24	44.0243	0.137904	315.715	45.3689	0.143702	307.669	77.0957	0.25058	321.455	51.5265	0.160292	0.831204	0.854977	0.565541	0.715178	0.415656	0.482965	0.801293	0.65478	|	0.833005	0.761181	0.548587	0.747788	0.415656	0.494909	0.801293	0.672457
ILMN_1656297	C21orf57	835.786	120.479	0.144151	858.307	91.3323	0.10641	806.82	177.642	0.220176	825.041	77.9809	0.0945177	0.56604	0.803618	0.714029	0.74773	0.464694	0.504796	0.161361	0.402295	|	0.154604	0.468536	0.32607	0.652859	0.464694	0.518605	0.161361	0.412277
ILMN_1656300	GFRA2	1533.87	517.756	0.33755	1208.16	501.671	0.415237	1324.78	402.652	0.303939	1271.33	461.562	0.363055	0.0915988	0.632064	0.739796	0.753117	0.145679	0.288821	0.583644	0.589723	|	0.0342787	0.303117	0.371299	0.674819	0.145679	0.29601	0.583644	0.604167
ILMN_1656315	DMD	382.373	110.414	0.288761	330.686	50.1177	0.151557	371.852	108.723	0.292384	400.642	152.323	0.380197	0.106512	0.644403	0.562118	0.714147	0.615275	0.567639	0.0863132	0.344538	|	0.0560212	0.345393	0.672827	0.784315	0.615275	0.583162	0.0863132	0.351407
ILMN_1656316	ZMYM3	640.046	89.8773	0.140423	620.787	51.0369	0.0822132	682.513	104.571	0.153214	599.825	94.7816	0.158015	0.470763	0.782706	0.0310107	0.522304	0.162227	0.30564	0.390573	0.518833	|	0.202985	0.505838	0.0103454	0.318461	0.162227	0.313131	0.390573	0.531161
ILMN_1656321	LTBP1	165.992	11.3096	0.0681335	163.021	11.3064	0.0693556	162.069	12.2719	0.0757203	172.157	21.0292	0.122151	0.478964	0.786023	0.130561	0.56024	0.455619	0.50076	0.248505	0.451225	|	0.159229	0.472135	0.263603	0.617005	0.455619	0.514327	0.248505	0.462629
ILMN_1656327	GLT1D1	270.17	62.9359	0.232949	252.648	43.6613	0.172815	285.84	64.4169	0.22536	294.299	136.507	0.46384	0.379052	0.761844	0.834402	0.77037	0.373974	0.461325	0.18435	0.41922	|	0.274181	0.554719	0.922417	0.832925	0.373974	0.472352	0.18435	0.427757
ILMN_1656335	RIT1	228.426	30.3137	0.132707	270.013	49.0457	0.181642	218.378	30.1814	0.138207	238.294	39.3388	0.165085	0.0120562	0.537158	0.136747	0.562248	0.200182	0.339356	0.0224086	0.266108	|	0.0104773	0.215821	0.134288	0.508819	0.200182	0.348431	0.0224086	0.269505
ILMN_1656338	PTPRS	202.827	19.8503	0.0978681	191.214	25.4817	0.133262	201.267	37.5926	0.18678	199.12	28.0074	0.140656	0.180631	0.685714	0.859481	0.775394	0.858475	0.642813	0.434261	0.536672	|	0.142333	0.458168	0.818028	0.815537	0.858475	0.661247	0.434261	0.549491
ILMN_1656361	LOC201175	182.038	18.5746	0.102037	177.444	25.0024	0.140903	179.103	27.1782	0.151746	185.44	26.2427	0.141516	0.577656	0.806474	0.521724	0.703881	0.56864	0.549467	0.202046	0.427144	|	0.251352	0.539222	0.83585	0.818758	0.56864	0.564228	0.202046	0.437864
ILMN_1656368	ALDH4A1	1534.08	528.795	0.344698	1524.42	345.389	0.226571	1095.5	352.598	0.321861	1477.97	671.961	0.454651	0.952687	0.871742	0.0710501	0.530731	0.000782277	0.0182333	0.762063	0.643994	|	0.949268	0.784116	0.0632393	0.422348	0.000782277	0.0184602	0.762063	0.661306
ILMN_1656369	C8orf4	245.725	137.751	0.560589	196.795	40.2758	0.204659	225.23	109.914	0.488008	192.906	62.944	0.326293	0.191941	0.691188	0.325595	0.644826	0.10155	0.238237	0.644513	0.608674	|	0.317247	0.579616	0.516866	0.73639	0.10155	0.244236	0.644513	0.624221
ILMN_1656372	PES1	328.492	61.6115	0.187558	344.268	70.3202	0.20426	349.207	80.9775	0.231889	367.066	167.887	0.457377	0.521865	0.795901	0.720951	0.74937	0.371599	0.460109	0.612302	0.599319	|	0.935444	0.781622	0.938869	0.835371	0.371599	0.470984	0.612302	0.613941
ILMN_1656373	BNC2	221.368	30.5197	0.137869	245.063	30.7741	0.125576	213.425	19.0598	0.0893042	243.173	37.1081	0.152599	0.0439261	0.594734	0.014154	0.511061	0.413848	0.482128	0.796731	0.653265	|	0.0102424	0.214478	0.00342665	0.259723	0.413848	0.493985	0.796731	0.671198
ILMN_1656378	NMT2	954.022	127.578	0.133727	928.71	95.6106	0.10295	990.044	144.825	0.146281	898.207	112.527	0.12528	0.540797	0.801189	0.0612351	0.528698	0.447746	0.497026	0.340749	0.494704	|	0.378409	0.610086	0.0296396	0.365125	0.447746	0.510588	0.340749	0.507446
ILMN_1656380	LOC124216	162.993	17.7399	0.108839	164.596	12.816	0.0778633	168.924	21.9553	0.129972	166.482	17.9979	0.108107	0.777079	0.846143	0.740436	0.753186	0.190961	0.331928	0.783312	0.649583	|	0.900977	0.775147	0.641846	0.776234	0.190961	0.340444	0.783312	0.667439
ILMN_1656382	BOLA2	161.501	20.4788	0.126803	153.169	14.3951	0.0939816	158.223	14.7638	0.0933098	148.764	16.3235	0.109727	0.204318	0.697929	0.109657	0.548504	0.607252	0.565193	0.497368	0.558759	|	0.321854	0.581996	0.180928	0.555104	0.607252	0.579968	0.497368	0.572374
ILMN_1656383	SOHLH1	337.838	58.7654	0.173945	298.37	100.507	0.336855	296.328	85.5408	0.288669	279.533	87.8325	0.314212	0.211817	0.700394	0.601145	0.723231	0.0718376	0.197314	0.476485	0.550886	|	0.0259547	0.278236	0.200814	0.572532	0.0718376	0.202554	0.476485	0.564935
ILMN_1656386	SEC24D	203.709	25.2191	0.123799	194.624	28.8993	0.148488	182.808	15.9207	0.0870895	193.236	25.4872	0.131897	0.370495	0.75714	0.200316	0.597418	0.0335638	0.129108	0.907647	0.681423	|	0.379974	0.610827	0.182673	0.556727	0.0335638	0.132286	0.907647	0.699296
ILMN_1656393	PPP2R3A	471.546	115.728	0.245424	446.816	142.874	0.319759	472.248	168.556	0.356922	489.365	147.014	0.300417	0.610243	0.813026	0.768579	0.758902	0.975571	0.670084	0.127148	0.379005	|	0.617372	0.702576	0.740296	0.800042	0.975571	0.689273	0.127148	0.388162
ILMN_1656395	MYOT	1165.83	417.572	0.358174	1467.43	495.654	0.33777	1269.97	620.253	0.488401	1477.04	566.017	0.383211	0.085584	0.62823	0.347331	0.652963	0.376536	0.462961	0.918332	0.684857	|	0.0993794	0.409526	0.382765	0.680449	0.376536	0.473817	0.918332	0.701751
ILMN_1656399	TCEAL8	2329.12	262.018	0.112497	2316.59	193.679	0.0836052	2269.35	312.073	0.137517	2382.55	272.876	0.114531	0.881819	0.862824	0.298228	0.634493	0.428646	0.488844	0.402759	0.524231	|	0.631561	0.707302	0.119953	0.491468	0.428646	0.50142	0.402759	0.536544
ILMN_1656404	ZNF251	223.438	22.2276	0.09948	220.031	27.3344	0.12423	227.08	23.0647	0.101571	229.68	33.4928	0.145824	0.713677	0.833786	0.809277	0.766398	0.665215	0.584757	0.462781	0.546638	|	0.927507	0.780164	0.633601	0.77398	0.665215	0.602001	0.462781	0.56014
ILMN_1656410	TRPC6	178.612	18.2115	0.101961	172.106	18.9809	0.110286	173.151	21.7205	0.125443	169.617	17.9587	0.105878	0.348258	0.748409	0.629683	0.730101	0.438861	0.493662	0.62951	0.604299	|	0.673806	0.720525	0.960969	0.838546	0.438861	0.506382	0.62951	0.619521
ILMN_1656413	ZMPSTE24	2900.79	505.424	0.174237	3551.41	946.193	0.266427	2798.25	409.604	0.146378	3280.11	621.038	0.189334	0.0326848	0.565592	0.0217011	0.522304	0.224115	0.358897	0.112593	0.366863	|	0.00910922	0.208029	0.00263403	0.248448	0.224115	0.368283	0.112593	0.376264
ILMN_1656415	CDKN2C	258.358	48.8657	0.18914	279.209	57.4489	0.205756	255.132	41.2732	0.161772	249.89	50.9871	0.204038	0.297794	0.735671	0.761638	0.757562	0.845475	0.639779	0.104277	0.359904	|	0.186863	0.493365	0.953852	0.837537	0.845475	0.657821	0.104277	0.368788
ILMN_1656419	RAB11FIP1	208.578	25.9821	0.124568	196.481	21.7163	0.110527	192.602	23.7221	0.123167	199.566	28.7783	0.144204	0.175883	0.682783	0.479903	0.695077	0.101967	0.238719	0.771126	0.646491	|	0.0697231	0.368074	0.687258	0.787884	0.101967	0.244781	0.771126	0.663949
ILMN_1656420	MGC3020	271.843	42.7162	0.157135	240.238	36.7172	0.152837	278.214	44.0446	0.158312	256.402	36.4813	0.142281	0.0378887	0.584789	0.149251	0.571041	0.659427	0.582542	0.282853	0.467545	|	0.0169126	0.246744	0.0879953	0.455591	0.659427	0.599905	0.282853	0.479358
ILMN_1656427	C17orf39	303.377	30.1404	0.0993495	339.909	45.8128	0.13478	323.467	46.2541	0.142995	315.291	38.1136	0.120884	0.0186252	0.543757	0.599905	0.722888	0.129218	0.271113	0.121678	0.376534	|	0.0332597	0.300298	0.300238	0.638765	0.129218	0.278207	0.121678	0.383935
ILMN_1656429	GUCY2E	174.621	16.018	0.0917302	177.342	20.9606	0.118193	169.04	15.5275	0.0918575	170.945	16.6987	0.0976845	0.696216	0.83078	0.749815	0.754811	0.381091	0.465833	0.37583	0.511964	|	0.924619	0.779629	0.801885	0.81252	0.381091	0.476395	0.37583	0.524341
ILMN_1656434	IHPK1	272.29	39.1845	0.143907	267.986	47.1708	0.17602	291.594	79.8125	0.273711	290.841	86.7622	0.298315	0.789676	0.848702	0.980538	0.79675	0.330941	0.434944	0.209044	0.43112	|	0.589926	0.692987	0.858931	0.822765	0.330941	0.445993	0.209044	0.441629
ILMN_1656452	C16orf59	186.903	18.8463	0.100834	178.316	24.6647	0.13832	196.682	31.8751	0.162064	179.346	17.2238	0.0960367	0.299705	0.736808	0.0719461	0.530731	0.252047	0.380331	0.881657	0.674655	|	0.157585	0.470874	0.0277924	0.362788	0.252047	0.390499	0.881657	0.693152
ILMN_1656463	C11orf73	187.188	25.7429	0.137524	196.489	40.2303	0.204746	184.015	32.854	0.17854	192.738	33.9678	0.176238	0.465959	0.781794	0.482204	0.695447	0.718026	0.602278	0.752546	0.641816	|	0.156187	0.469786	0.196578	0.56902	0.718026	0.620155	0.752546	0.658486
ILMN_1656477	ARSA	250.547	40.2787	0.160763	264.447	31.007	0.117252	243.017	29.5371	0.121543	248.206	45.9901	0.18529	0.29573	0.735671	0.720952	0.74937	0.337279	0.439391	0.230849	0.44416	|	0.0777834	0.379345	0.376245	0.677279	0.337279	0.450095	0.230849	0.453884
ILMN_1656482	OSBPL2	1780.44	175.881	0.098785	1943.47	268.426	0.138117	1685.38	185.215	0.109895	1941.38	272.61	0.140421	0.0656642	0.610701	0.00704438	0.47783	0.0530062	0.16702	0.976807	0.696469	|	0.0543334	0.342925	0.0101364	0.317201	0.0530062	0.171264	0.976807	0.714508
ILMN_1656486	DNAJC10	169.337	20.978	0.123883	164.638	14.873	0.0903376	161.884	18.917	0.116855	165.611	23.8947	0.144282	0.481391	0.786943	0.643214	0.732972	0.14336	0.286963	0.903736	0.680566	|	0.672866	0.720244	0.468173	0.71674	0.14336	0.293617	0.903736	0.698387
ILMN_1656487	FGA	382.988	64.2403	0.167734	380.77	55.1949	0.144956	411.359	94.9673	0.230862	459.998	139.542	0.303353	0.919695	0.867259	0.282899	0.631096	0.234433	0.366644	0.0394749	0.296269	|	0.792758	0.752062	0.317714	0.648482	0.234433	0.376443	0.0394749	0.301455
ILMN_1656496	EPC2	303.86	55.6636	0.183188	297.837	29.789	0.100018	318.938	46.3924	0.145459	326.4	82.8392	0.253797	0.710557	0.833667	0.768395	0.758895	0.399247	0.475104	0.201248	0.427031	|	0.452734	0.64121	0.944194	0.836147	0.399247	0.486344	0.201248	0.437437
ILMN_1656501	DUSP5	512.476	188.218	0.367272	632.275	428.353	0.67748	884.701	405.037	0.457824	736.997	338.653	0.459504	0.346419	0.747216	0.286083	0.631708	0.000797225	0.018299	0.252739	0.453619	|	0.536341	0.673931	0.141763	0.516871	0.000797225	0.0186065	0.252739	0.464696
ILMN_1656504	ZNF304	272.008	38.568	0.14179	268.827	37.0089	0.137668	273.494	31.4933	0.115152	278.324	47.7636	0.171611	0.819513	0.853395	0.750459	0.754978	0.889308	0.650344	0.606895	0.597587	|	0.69447	0.726567	0.840674	0.81961	0.889308	0.669105	0.606895	0.612145
ILMN_1656521	CGI-96	194.396	25.72	0.132307	179.369	12.3855	0.0690503	187.955	24.4294	0.129975	173.748	14.9646	0.0861284	0.0494844	0.598829	0.0628483	0.530731	0.308423	0.41959	0.285299	0.468708	|	0.198174	0.502218	0.273853	0.623303	0.308423	0.43083	0.285299	0.480608
ILMN_1656537	SNRPN	2565.5	1099.57	0.428599	2600.02	1156.26	0.444712	2604.69	1105.98	0.424613	2213.35	581.789	0.262854	0.934094	0.869054	0.229638	0.611063	0.821984	0.633536	0.221279	0.438852	|	0.708338	0.730477	0.376117	0.677215	0.821984	0.65145	0.221279	0.448721
ILMN_1656540	RUVBL1	281.024	51.5791	0.18354	285.217	38.0037	0.133245	265.731	34.9022	0.131344	279.697	35.5702	0.127174	0.800292	0.849684	0.288574	0.631708	0.258841	0.385859	0.64362	0.608584	|	0.59645	0.695322	0.152545	0.527469	0.258841	0.395702	0.64362	0.623945
ILMN_1656553	LOC653160	193.95	19.3369	0.0997009	192.874	14.1764	0.0735007	201.885	26.9157	0.133322	202.78	23.7349	0.117048	0.862291	0.861251	0.923616	0.786169	0.310222	0.420564	0.196194	0.424577	|	0.712515	0.731633	0.988769	0.84237	0.310222	0.432055	0.196194	0.434673
ILMN_1656560	DKFZP564O0823	992.154	827.676	0.834221	702.588	543.696	0.773847	788.665	566.193	0.717913	550.877	269.738	0.489652	0.2625	0.726203	0.148568	0.570805	0.101085	0.237525	0.297981	0.474897	|	0.155159	0.468976	0.0761682	0.44123	0.101085	0.243625	0.297981	0.487096
ILMN_1656574	PCGF6	243.958	52.5128	0.215254	238.903	28.4967	0.119281	249.157	39.0404	0.15669	222.039	39.3528	0.177234	0.742037	0.838763	0.0693782	0.530731	0.614124	0.567543	0.130013	0.381353	|	0.565389	0.68416	0.311693	0.645221	0.614124	0.582707	0.130013	0.390269
ILMN_1656576	ATCAY	353.636	92.0806	0.260382	316.747	59.3306	0.187312	379.3	72.6438	0.191521	324.275	59.8128	0.184451	0.198491	0.694293	0.0308323	0.522304	0.217037	0.354148	0.711038	0.628818	|	0.0596617	0.351661	0.00298292	0.254024	0.217037	0.362608	0.711038	0.645615
ILMN_1656589	LOC652537	166.528	13.9085	0.0835207	153.464	7.27315	0.0473932	168.104	15.8859	0.094501	159.324	13.7544	0.0863303	0.00326036	0.48206	0.115923	0.554647	0.768331	0.617223	0.145557	0.390892	|	0.00593629	0.186917	0.156699	0.531267	0.768331	0.635971	0.145557	0.400572
ILMN_1656593	AK5	179.477	22.8414	0.127266	180.306	40.2519	0.223242	196.165	28.9838	0.147752	178.554	29.1704	0.16337	0.946389	0.870861	0.10941	0.548504	0.0135422	0.0758802	0.895383	0.678436	|	0.797224	0.753108	0.150578	0.525619	0.0135422	0.0777056	0.895383	0.696428
ILMN_1656595	STAC3	244.36	36.1391	0.147893	225.98	40.5255	0.179332	246.482	87.8743	0.356513	234.359	71.7358	0.306093	0.203799	0.697508	0.680759	0.741789	0.927613	0.659304	0.70692	0.627688	|	0.186556	0.49315	0.670163	0.783643	0.927613	0.678375	0.70692	0.644285
ILMN_1656621	CHMP2A	273.636	50.488	0.184508	269.247	32.7287	0.121556	275.135	58.9806	0.21437	248.737	57.8605	0.232617	0.777296	0.846143	0.227071	0.610785	0.912501	0.655498	0.173218	0.411352	|	0.765918	0.745584	0.383881	0.680984	0.912501	0.674781	0.173218	0.420632
ILMN_1656624	LOC653481	221.355	36.004	0.162653	207.872	31.6633	0.152321	210.408	37.8357	0.179821	207.806	42.1624	0.202893	0.284418	0.733601	0.860958	0.775668	0.320581	0.42769	0.994039	0.699865	|	0.164851	0.476558	0.662996	0.781815	0.320581	0.439111	0.994039	0.718062
ILMN_1656625	RPS24	10564.6	2212.77	0.209452	10312.2	1436.71	0.139321	10239.3	2061.22	0.201305	11774.8	2500.15	0.21233	0.710844	0.833667	0.0806501	0.533164	0.593662	0.55918	0.0570334	0.31572	|	0.512044	0.664752	0.116588	0.486979	0.593662	0.574445	0.0570334	0.323065
ILMN_1656628	WDR4	641.846	131.299	0.204565	713.857	122.131	0.171086	657.191	130.33	0.198314	686.645	144.925	0.211062	0.131086	0.662595	0.565541	0.715178	0.574587	0.551753	0.416152	0.529794	|	0.353089	0.597467	0.934293	0.834698	0.574587	0.566541	0.416152	0.542212
ILMN_1656636	LOC390427	189.93	18.0615	0.0950957	196.883	21.5528	0.10947	194.14	25.7503	0.132638	194.325	38.3234	0.197213	0.351021	0.750455	0.987894	0.798484	0.60154	0.562426	0.805764	0.65614	|	0.382419	0.611976	0.986144	0.842016	0.60154	0.577664	0.805764	0.673681
ILMN_1656638	BHMT	153.892	14.3792	0.0934372	149.441	21.1043	0.141221	171.277	33.8079	0.197388	168.518	44.5908	0.264606	0.51253	0.793515	0.851792	0.774151	0.0265574	0.112559	0.0867409	0.344538	|	0.496539	0.658644	0.837008	0.818963	0.0265574	0.11546	0.0867409	0.35186
ILMN_1656647	LOC649944	148.625	21.6338	0.14556	141.297	24.205	0.171306	158.06	43.5647	0.275622	156.089	37.0649	0.23746	0.392614	0.764746	0.894488	0.780746	0.324527	0.430064	0.0268375	0.269329	|	0.376582	0.609216	0.876997	0.82578	0.324527	0.441758	0.0268375	0.276251
ILMN_1656655	LOC654046	162.308	16.3824	0.100934	161.837	20.0426	0.123845	169.985	13.3015	0.078251	163.845	19.2558	0.117524	0.944837	0.870634	0.32688	0.645785	0.23594	0.36765	0.825685	0.661488	|	0.983659	0.790079	0.384585	0.681321	0.23594	0.377604	0.825685	0.679027
ILMN_1656656	COX19	1409.51	622.982	0.441984	1242.53	499.123	0.401699	1438.01	676.315	0.470312	1565.16	635.641	0.406118	0.422389	0.771927	0.599976	0.722906	0.700174	0.59705	0.0598323	0.31833	|	0.170175	0.480861	0.897096	0.829016	0.700174	0.614206	0.0598323	0.325673
ILMN_1656662	LOC731365	15054.7	1368.06	0.0908722	13960.8	1707.35	0.122296	14182.1	674.889	0.0475873	13248.8	1015.79	0.0766702	0.066603	0.610701	0.00790475	0.486752	0.0154596	0.0817517	0.147495	0.391505	|	0.0875142	0.392455	0.0112444	0.323443	0.0154596	0.0839504	0.147495	0.401759
ILMN_1656670	HLA-G	282.316	49.1708	0.174169	265.722	47.001	0.17688	257.838	60.5169	0.234709	253.642	57.1215	0.225205	0.353252	0.750998	0.846656	0.773179	0.0618753	0.182058	0.443131	0.539601	|	0.462572	0.645328	0.96453	0.839046	0.0618753	0.186723	0.443131	0.552905
ILMN_1656676	ZYG11B	6643.33	1448.84	0.21809	5603.3	1409.51	0.251549	8048.1	2485.52	0.308833	6941.14	2197.28	0.316559	0.0565453	0.601978	0.205988	0.600649	0.00819997	0.0568363	0.00233789	0.178997	|	0.0161116	0.243489	0.118515	0.489571	0.00819997	0.0583344	0.00233789	0.181793
ILMN_1656682	AZIN1	2684.48	712.791	0.265523	2899.52	663.494	0.228829	2566.72	669.765	0.260942	2500.85	710.353	0.284045	0.399636	0.767146	0.796667	0.76465	0.41535	0.482947	0.011724	0.236747	|	0.105658	0.417923	0.665865	0.78255	0.41535	0.494753	0.011724	0.237894
ILMN_1656691	FBXO4	208.865	31.8659	0.152567	211.426	39.46	0.186637	209.232	43.2267	0.206597	199.593	41.3395	0.207119	0.847891	0.858279	0.53792	0.707394	0.971162	0.669187	0.223161	0.440281	|	0.488463	0.655599	0.813806	0.814758	0.971162	0.688302	0.223161	0.449762
ILMN_1656715	THSD7A	260.334	41.1564	0.158091	247.096	29.2853	0.118518	276.134	68.1175	0.246683	284.815	130.714	0.458942	0.314918	0.740368	0.825621	0.769372	0.204492	0.343188	0.25739	0.456252	|	0.30643	0.573828	0.834309	0.818484	0.204492	0.352168	0.25739	0.467
ILMN_1656718	DEF8	330.468	82.7618	0.250438	328.297	86.961	0.264885	389.172	110.241	0.283269	335.64	83.7783	0.249608	0.944888	0.870634	0.143067	0.566856	0.00717135	0.0537146	0.662758	0.613767	|	0.695497	0.72686	0.0740921	0.43849	0.00717135	0.0546843	0.662758	0.629747
ILMN_1656791	RPS6	15713.4	1699.45	0.108153	15795.1	1807.45	0.114431	14925.5	1968.23	0.131871	14916.2	1596.35	0.107022	0.899929	0.864464	0.988702	0.798504	0.291317	0.407945	0.142786	0.388746	|	0.694782	0.726656	0.796865	0.811562	0.291317	0.418847	0.142786	0.398863
ILMN_1656792	FLYWCH1	205.539	27.0718	0.131711	188.72	15.8196	0.0838258	203.153	17.816	0.0876973	204.451	25.7126	0.125764	0.0453976	0.594734	0.875405	0.777008	0.805506	0.62829	0.0991943	0.355043	|	0.0295355	0.288902	0.993475	0.842999	0.805506	0.646838	0.0991943	0.364058
ILMN_1656798	TIMM17A	237.438	22.5893	0.0951377	231.266	26.1639	0.113134	246.749	28.6098	0.115947	243.427	33.2945	0.136774	0.498356	0.789702	0.773395	0.760314	0.369473	0.459144	0.334376	0.492123	|	0.297588	0.568877	0.596699	0.763311	0.369473	0.46975	0.334376	0.504568
ILMN_1656801	LOC651272	181.153	11.1865	0.0617517	182.26	21.6344	0.1187	186.832	20.5363	0.109918	171.918	20.9407	0.121806	0.864941	0.861553	0.0598072	0.528698	0.409884	0.480367	0.302394	0.477327	|	0.730538	0.73651	0.0710093	0.434195	0.409884	0.491941	0.302394	0.489264
ILMN_1656807	RPL27	12506.5	1139.94	0.0911479	11880.5	1349.96	0.113628	11420.8	901.143	0.0789037	12160.1	1228.06	0.100991	0.185207	0.687632	0.075804	0.530731	0.0195819	0.0945045	0.463399	0.546816	|	0.270653	0.55244	0.0293047	0.364545	0.0195819	0.0967197	0.463399	0.560361
ILMN_1656822	DNM2	710.087	185.147	0.260739	705.602	180.271	0.255486	694.517	215.479	0.310257	670.154	163.101	0.243378	0.946968	0.870983	0.727842	0.750718	0.630755	0.573222	0.407748	0.526485	|	0.849164	0.764656	0.912399	0.8314	0.630755	0.589189	0.407748	0.538684
ILMN_1656826	SH3RF1	844.421	170.821	0.202293	947.658	277.676	0.293013	910.643	265.483	0.291533	822.354	343.969	0.418274	0.241311	0.718336	0.443678	0.684918	0.24237	0.372913	0.288014	0.470552	|	0.756442	0.743216	0.112882	0.482207	0.24237	0.382841	0.288014	0.48203
ILMN_1656837	RBP1	1513.37	568.282	0.375507	1277.13	564.978	0.442382	1547.71	581.036	0.375416	2148.99	2502.82	1.16465	0.264321	0.727093	0.39431	0.666357	0.796832	0.625825	0.189726	0.421276	|	0.878961	0.770805	0.212863	0.581968	0.796832	0.644361	0.189726	0.430975
ILMN_1656840	VPS13D	320.856	71.7125	0.223504	343.447	38.8204	0.113031	364.629	91.7894	0.251733	342.945	69.094	0.201472	0.286412	0.734112	0.467869	0.691209	0.0934417	0.227247	0.975112	0.696187	|	0.221313	0.518586	0.471888	0.718341	0.0934417	0.233338	0.975112	0.714154
ILMN_1656846	GBA2	183.61	19.9078	0.108424	173.354	22.7617	0.131301	168.537	23.3978	0.138829	188.371	29.0784	0.154367	0.203329	0.696983	0.0521564	0.522304	0.0219648	0.101086	0.177244	0.413815	|	0.100739	0.411308	0.0964752	0.464296	0.0219648	0.103457	0.177244	0.423284
ILMN_1656849	SLC26A8	163.198	17.163	0.105167	162.722	19.2699	0.118422	165.249	14.0587	0.0850757	162.741	14.1474	0.0869322	0.943985	0.870485	0.630837	0.73019	0.733799	0.606653	0.997635	0.700571	|	0.617934	0.702766	0.33305	0.656389	0.733799	0.62526	0.997635	0.718792
ILMN_1656868	LOC23117	9315.9	2670.74	0.286686	8353.51	3181.75	0.380888	8564.91	3412.34	0.39841	8616.38	2428.16	0.281808	0.381688	0.763195	0.962051	0.792252	0.225078	0.359698	0.723289	0.632312	|	0.186652	0.493217	0.70536	0.792196	0.225078	0.369061	0.723289	0.649513
ILMN_1656886	LIN37	254.378	31.1544	0.122473	245.504	46.5272	0.189517	250.603	37.9862	0.151579	240.977	23.7078	0.098382	0.551443	0.801566	0.406937	0.670855	0.587794	0.556773	0.676675	0.618014	|	0.449827	0.640017	0.297895	0.637406	0.587794	0.572015	0.676675	0.634201
ILMN_1656900	SULT1A1	573.49	63.6078	0.110914	511.587	66.9176	0.130804	524.944	55.5232	0.10577	535.062	97.6542	0.18251	0.0153947	0.539862	0.735706	0.752252	0.0300049	0.12097	0.427388	0.533555	|	0.00533296	0.181892	0.983856	0.841707	0.0300049	0.12413	0.427388	0.546778
ILMN_1656902	HECTD3	452.656	97.475	0.21534	469.125	70.0093	0.149234	503.117	84.4262	0.167806	515.222	110.107	0.213707	0.596324	0.811058	0.741044	0.753273	0.051935	0.165022	0.147533	0.391505	|	0.646745	0.712196	0.782351	0.808734	0.051935	0.169309	0.147533	0.401783
ILMN_1656904	SLC1A4	752.044	246.447	0.327703	789.275	280.127	0.354917	544.738	130.103	0.238836	641.493	258.031	0.402235	0.704089	0.832943	0.220081	0.607119	0.000957837	0.0195938	0.0763715	0.331272	|	0.955418	0.785207	0.401806	0.689396	0.000957837	0.0200826	0.0763715	0.339853
ILMN_1656910	TRIM6	186.181	24.8294	0.133362	207.562	26.0004	0.125266	176.967	18.1952	0.102817	186.657	26.9906	0.1446	0.0297331	0.564757	0.267907	0.626641	0.115848	0.255925	0.0076109	0.208227	|	0.0140442	0.234131	0.121019	0.492856	0.115848	0.262512	0.0076109	0.213473
ILMN_1656913	MDH1	7552.84	3854.14	0.510291	6267.1	3007.14	0.47983	9120.59	4072.13	0.446476	6190.29	2639.18	0.426342	0.314369	0.73995	0.0257314	0.522304	0.023768	0.106089	0.899328	0.679394	|	0.483159	0.653558	0.0472662	0.397686	0.023768	0.108365	0.899328	0.697356
ILMN_1656920	CRIP1	993.369	428.576	0.431437	912.812	363.396	0.398106	828.739	377.074	0.454997	830.256	303.227	0.365221	0.581918	0.807897	0.990349	0.798531	0.0671054	0.190113	0.383978	0.515782	|	0.827492	0.759971	0.676789	0.785307	0.0671054	0.19505	0.383978	0.528153
ILMN_1656925	LOC401180	176.123	20.9375	0.11888	179.017	11.3072	0.0631627	175.737	19.0969	0.108668	186.577	27.4734	0.147249	0.63646	0.819784	0.228401	0.610826	0.94445	0.66283	0.348202	0.498223	|	0.866133	0.768198	0.44245	0.706802	0.94445	0.682287	0.348202	0.510824
ILMN_1656934	REPS2	344.172	80.5084	0.233919	370.226	76.9192	0.207763	366.21	56.8387	0.155208	377.81	124.547	0.329655	0.372941	0.759598	0.752345	0.755845	0.24204	0.37263	0.839605	0.664436	|	0.652976	0.714158	0.933614	0.834598	0.24204	0.382574	0.839605	0.68266
ILMN_1656938	LOC731486	184.599	28.3152	0.153388	194.931	34.4939	0.176954	185.282	26.2108	0.141464	178.98	28.5392	0.159455	0.382432	0.763656	0.536157	0.706734	0.91528	0.656082	0.0789961	0.335714	|	0.167301	0.478528	0.803766	0.812877	0.91528	0.675448	0.0789961	0.343107
ILMN_1656940	ABLIM3	770.101	216.584	0.281242	764.256	213.466	0.279312	736.088	234.706	0.318855	826.168	320.429	0.38785	0.941304	0.870391	0.394295	0.666357	0.338461	0.440052	0.267511	0.45984	|	0.834757	0.761562	0.265619	0.618271	0.338461	0.45085	0.267511	0.47181
ILMN_1656951	APCDD1	1470.14	435.061	0.295931	1251.46	304.132	0.243022	1075.5	241.347	0.224405	1074.33	260.809	0.242764	0.118991	0.657125	0.990007	0.798531	0.000222563	0.0102331	0.0290682	0.274363	|	0.22735	0.522458	0.528393	0.740649	0.000222563	0.010485	0.0290682	0.281469
ILMN_1656955	PCDHGC3	196.247	20.8411	0.106198	202.832	25.9833	0.128102	184.826	21.0768	0.114036	195.954	33.1411	0.169127	0.455304	0.780481	0.292229	0.632706	0.0715804	0.197149	0.4898	0.556048	|	0.371215	0.606624	0.200903	0.572605	0.0715804	0.202155	0.4898	0.569639
ILMN_1656962	LOC401019	18777.5	1236.98	0.0658758	18659.1	1504.7	0.0806417	18643.7	1255.89	0.0673629	18293.8	1105.63	0.0604377	0.817349	0.852819	0.423953	0.678084	0.800317	0.626817	0.375863	0.511964	|	0.918169	0.778424	0.515554	0.735896	0.800317	0.64536	0.375863	0.524356
ILMN_1656977	HIBCH	1172.01	370.113	0.315794	1127.58	320.376	0.284127	963.442	220.535	0.228904	1039.28	311.941	0.30015	0.727184	0.836361	0.455673	0.687829	0.00123537	0.0223973	0.0136321	0.24053	|	0.891713	0.77334	0.135303	0.50995	0.00123537	0.0228039	0.0136321	0.246203
ILMN_1656981	LOC388160	177.39	14.4775	0.081614	168.67	16.0525	0.095171	172.86	19.6455	0.11365	179.483	25.4787	0.141956	0.132182	0.663349	0.437785	0.683445	0.472905	0.50934	0.224417	0.440857	|	0.0502087	0.336369	0.621039	0.770458	0.472905	0.522587	0.224417	0.450449
ILMN_1656992	NLRP10	173.293	19.9434	0.115085	174.391	8.43851	0.0483884	174.158	19.5172	0.112066	172.779	16.5803	0.0959626	0.842843	0.857253	0.83571	0.770677	0.889606	0.650344	0.755404	0.642209	|	0.566421	0.68451	0.936137	0.83497	0.889606	0.66918	0.755404	0.659338
ILMN_1657009	NFASC	164.648	11.7114	0.07113	170.335	22.5493	0.132383	164.588	13.6935	0.0831988	156.625	12.9901	0.0829376	0.406607	0.768062	0.113712	0.55338	0.987875	0.673422	0.039946	0.2968	|	0.326162	0.584178	0.160584	0.534998	0.987875	0.691951	0.039946	0.302162
ILMN_1657011	LOC286208	465.135	135.625	0.291582	429.159	110.111	0.256575	511.051	194.912	0.381395	477.138	130.893	0.274329	0.429724	0.774459	0.576619	0.717058	0.0828625	0.213334	0.256206	0.455433	|	0.147762	0.46291	0.298123	0.637538	0.0828625	0.218782	0.256206	0.466419
ILMN_1657039	FILIP1	382.889	124.238	0.324475	449.291	193.466	0.430602	476.828	205.36	0.430679	371.123	121.424	0.32718	0.283049	0.733373	0.0941821	0.541771	0.0416423	0.145181	0.114319	0.368986	|	0.54576	0.677333	0.0182002	0.347342	0.0416423	0.148972	0.114319	0.377778
ILMN_1657041	LOC645165	187.137	15.6161	0.0834472	182.191	9.48712	0.0520724	189.775	17.6128	0.0928089	184.392	25.3225	0.137329	0.298101	0.735944	0.511676	0.702434	0.616705	0.568067	0.756186	0.642372	|	0.423061	0.629661	0.578283	0.7576	0.616705	0.583726	0.756186	0.65957
ILMN_1657045	ABR	179.251	14.6268	0.0815995	172.748	13.6609	0.0790799	185.071	14.1076	0.0762281	173.107	15.6631	0.0904824	0.218665	0.705148	0.0378718	0.522304	0.339507	0.440793	0.950459	0.691512	|	0.289033	0.563887	0.055622	0.411928	0.339507	0.451518	0.950459	0.708898
ILMN_1657050	ARSK	163.475	17.5641	0.107442	181.271	31.0111	0.171076	168.651	17.6931	0.104909	162.755	13.5941	0.0835247	0.0723368	0.616215	0.311955	0.640623	0.239099	0.370634	0.0377705	0.294079	|	0.025065	0.275724	0.624698	0.771495	0.239099	0.380184	0.0377705	0.298781
ILMN_1657058	PPIL6	266.776	85.3694	0.320004	374.156	145.353	0.388483	270.495	57.0731	0.210995	309.56	84.8828	0.274205	0.024814	0.556321	0.158876	0.575512	0.821477	0.63351	0.205295	0.428955	|	0.0157363	0.241882	0.0899152	0.457675	0.821477	0.65131	0.205295	0.439576
ILMN_1657064	C6orf70	356.868	67.0371	0.187848	368.935	81.0159	0.219594	337.616	67.0869	0.198708	316.937	85.6605	0.270276	0.663142	0.826526	0.473093	0.692487	0.128758	0.270721	0.00539715	0.200786	|	0.254461	0.541442	0.884364	0.82698	0.128758	0.277693	0.00539715	0.203974
ILMN_1657077	SOCS6	241.039	51.6936	0.214462	240.219	40.2871	0.16771	228.953	45.6311	0.199303	244.545	75.1271	0.307212	0.961494	0.872554	0.506987	0.701076	0.204227	0.343002	0.846362	0.665663	|	0.511326	0.664472	0.80546	0.813197	0.204227	0.35194	0.846362	0.684394
ILMN_1657086	LOC440508	192.335	32.7282	0.170162	184.704	23.5739	0.127631	191.652	24.2229	0.12639	181.035	20.0984	0.11102	0.466276	0.781794	0.20034	0.597418	0.943702	0.662663	0.658002	0.612621	|	0.275798	0.55575	0.081283	0.447705	0.943702	0.682115	0.658002	0.628323
ILMN_1657087	ZNF533	471.869	359.392	0.761635	378.644	143.71	0.379538	560.042	187.066	0.334021	494.913	253.406	0.512021	0.351325	0.750455	0.4366	0.682985	0.316995	0.425256	0.0221821	0.265942	|	0.235306	0.527339	0.257642	0.613175	0.316995	0.43668	0.0221821	0.269099
ILMN_1657095	STARD3	451.116	86.2847	0.191269	473.659	99.9646	0.211047	460.677	81.562	0.177048	516.314	145.095	0.281022	0.517289	0.795021	0.218799	0.606105	0.584035	0.55527	0.300966	0.47611	|	0.607516	0.699202	0.287223	0.63116	0.584035	0.570443	0.300966	0.488567
ILMN_1657111	C14orf78	689.701	262.608	0.380757	681.315	194.57	0.285581	945.915	259.35	0.274179	864.173	162.503	0.188044	0.92097	0.867279	0.304704	0.637132	0.00225764	0.0294891	0.0261205	0.269329	|	0.830216	0.76057	0.452604	0.710782	0.00225764	0.0301609	0.0261205	0.275294
ILMN_1657128	PTPRU	326.943	51.3173	0.156961	325.081	60.609	0.186443	330.829	58.6277	0.177214	325.031	72.6422	0.223493	0.928879	0.868456	0.813545	0.767205	0.790021	0.623716	0.998364	0.700639	|	0.310038	0.57579	0.322211	0.650858	0.790021	0.642391	0.998364	0.71894
ILMN_1657129	SKAP2	336.45	64.9748	0.193119	366.99	96.2126	0.262166	313.277	72.1145	0.230194	339.475	88.1526	0.259674	0.326058	0.742355	0.385548	0.665657	0.0717556	0.197314	0.14632	0.390981	|	0.159361	0.472236	0.195038	0.567717	0.0717556	0.202427	0.14632	0.401034
ILMN_1657139	ADAT1	335.75	33.513	0.0998154	337.531	35.3663	0.104779	347.138	44.2033	0.127337	328.527	46.6441	0.141979	0.888899	0.863615	0.273782	0.628042	0.110788	0.249452	0.473105	0.549658	|	0.554556	0.680435	0.439404	0.705581	0.110788	0.256188	0.473105	0.563771
ILMN_1657144	C1orf69	207.47	21.9424	0.105762	202.45	12.1219	0.0598759	204.068	18.1432	0.088908	220.23	20.1967	0.0917073	0.438498	0.778222	0.0300843	0.522304	0.614563	0.567619	0.00148094	0.166205	|	0.318625	0.580333	0.0219253	0.354677	0.614563	0.582881	0.00148094	0.170463
ILMN_1657145	MEOX1	162.403	11.249	0.0692661	159.292	10.5819	0.0664307	167.622	19.656	0.117264	169.837	16.3815	0.0964543	0.441952	0.778403	0.738913	0.752969	0.394259	0.472595	0.00575551	0.200786	|	0.473691	0.649837	0.709288	0.793109	0.394259	0.483662	0.00575551	0.205454
ILMN_1657147	LOC390282	171.558	16.046	0.0935312	172.853	9.21944	0.0533369	168.723	21.3089	0.126295	173.697	19.3062	0.111149	0.785576	0.847665	0.507977	0.701284	0.574618	0.551753	0.898248	0.67917	|	0.915175	0.77786	0.574515	0.756398	0.574618	0.566553	0.898248	0.697103
ILMN_1657149	C8orf46	1687.7	503.119	0.298109	2190.04	1171.35	0.534855	2461.72	1061.15	0.43106	1872.01	852.91	0.455611	0.154664	0.670369	0.102981	0.544595	0.00102134	0.020193	0.289512	0.471265	|	0.219228	0.517213	0.0407453	0.385869	0.00102134	0.0206929	0.289512	0.482807
ILMN_1657153	ACTR3	648.8	172.752	0.266265	726.733	263.751	0.362927	802.347	256.98	0.320285	713.625	268.396	0.376102	0.356102	0.751746	0.364995	0.658297	0.0343958	0.130791	0.878998	0.673913	|	0.429916	0.632403	0.276666	0.624971	0.0343958	0.134083	0.878998	0.692509
ILMN_1657157	LOC644607	179.181	18.665	0.104169	185.107	18.872	0.101951	184.638	15.1339	0.0819653	189.254	28.8121	0.15224	0.395863	0.765216	0.596784	0.721968	0.416963	0.48372	0.587126	0.590568	|	0.611041	0.700418	0.805493	0.813203	0.416963	0.495575	0.587126	0.605388
ILMN_1657158	RNF168	183.669	12.9689	0.0706099	172.319	17.5144	0.101639	174.887	14.2263	0.0813458	177.833	19.8455	0.111596	0.0578514	0.604597	0.648771	0.734366	0.0660688	0.188677	0.464575	0.547215	|	0.0719833	0.371392	0.541051	0.745171	0.0660688	0.193449	0.464575	0.56078
ILMN_1657191	KRTAP10-5	258.015	53.9294	0.209017	253.362	39.4912	0.155869	265.207	57.253	0.215881	269.823	99.3233	0.368105	0.787871	0.848202	0.879853	0.77783	0.697315	0.595879	0.468801	0.548339	|	0.830801	0.760699	0.850644	0.821347	0.697315	0.613236	0.468801	0.562271
ILMN_1657194	TSNAXIP1	333.781	75.0341	0.224801	342.514	54.4137	0.158866	329.495	132.702	0.402745	339.586	84.9366	0.250118	0.715774	0.834326	0.80378	0.765638	0.892247	0.65112	0.869934	0.672166	|	0.872292	0.769457	0.900218	0.829508	0.892247	0.669835	0.869934	0.690297
ILMN_1657199	NFASC	216.854	30.0187	0.138428	224.278	24.9403	0.111203	220.554	29.2825	0.132768	220.856	25.5443	0.115661	0.465716	0.781794	0.976184	0.795958	0.665692	0.584906	0.693741	0.62365	|	0.18549	0.492398	0.600383	0.764421	0.665692	0.602173	0.693741	0.63996
ILMN_1657204	SAE1	4723.68	700.082	0.148207	4638.67	662.15	0.142746	5173.86	734.65	0.141993	4809.84	654.424	0.136059	0.735256	0.838355	0.162279	0.576893	0.0373709	0.136622	0.235355	0.446281	|	0.459985	0.644258	0.0624625	0.42138	0.0373709	0.140197	0.235355	0.456208
ILMN_1657230	MYRIP	153.311	12.3463	0.080531	157.048	12.1173	0.0771567	161.905	10.2882	0.0635451	161.513	19.4436	0.120384	0.41081	0.770125	0.946843	0.789235	0.0399746	0.141896	0.416028	0.529724	|	0.0253381	0.276509	0.382497	0.680321	0.0399746	0.145415	0.416028	0.54216
ILMN_1657234	CCL20	294.937	57.1041	0.193615	317.424	69.7332	0.219685	311.973	104.603	0.335294	346.899	106.012	0.305599	0.34723	0.747469	0.372922	0.661026	0.440834	0.494656	0.278521	0.465709	|	0.318305	0.580167	0.345495	0.662415	0.440834	0.507324	0.278521	0.477232
ILMN_1657235	LOC342979	152.56	15.8339	0.103788	165.809	40.5211	0.244383	144.6	22.8255	0.157852	160.02	23.9475	0.149653	0.266963	0.727339	0.0832994	0.537029	0.0914303	0.224797	0.344614	0.496189	|	0.111125	0.42498	0.0155279	0.340346	0.0914303	0.230601	0.344614	0.509154
ILMN_1657237	NUBP2	267.059	29.5515	0.110655	256.102	28.2265	0.110216	277.906	42.1084	0.151521	245.238	32.5596	0.132767	0.308382	0.737433	0.0238233	0.522304	0.306877	0.418662	0.171781	0.409889	|	0.450012	0.640085	0.0378292	0.381251	0.306877	0.429771	0.171781	0.419664
ILMN_1657247	TBC1D3B	163.841	17.0764	0.104225	165.318	10.288	0.0622314	163.658	13.595	0.0830693	163.327	14.2566	0.0872888	0.773617	0.845839	0.94865	0.78952	0.975884	0.670232	0.664774	0.614437	|	0.714543	0.732191	0.997502	0.843534	0.975884	0.689341	0.664774	0.630346
ILMN_1657248	EREG	192.359	17.4171	0.0905445	180.597	14.7991	0.0819457	181.19	19.7365	0.108927	181.522	29.9327	0.164899	0.0553344	0.599759	0.972163	0.794799	0.0550091	0.170433	0.9239	0.685502	|	0.0366788	0.309318	0.993547	0.843009	0.0550091	0.174827	0.9239	0.703015
ILMN_1657249	LOC647008	159.646	14.7444	0.092357	163.406	17.7057	0.108354	162.205	25.8932	0.159633	163.625	22.8854	0.139865	0.536361	0.799821	0.874453	0.776667	0.707425	0.598736	0.974912	0.696112	|	0.607046	0.699039	0.936105	0.834965	0.707425	0.616645	0.974912	0.714112
ILMN_1657278	DVL1	243.827	27.5401	0.11295	263.579	39.178	0.148639	247.287	35.901	0.145179	284.881	80.7323	0.28339	0.128663	0.661059	0.125633	0.558614	0.630876	0.573222	0.246976	0.450787	|	0.493176	0.657385	0.253296	0.6103	0.630876	0.589236	0.246976	0.461909
ILMN_1657279	LOC653706	183.814	42.1746	0.229441	178.858	16.9071	0.0945278	194.557	22.9684	0.118055	177.983	28.8515	0.162103	0.670274	0.827179	0.0971538	0.542363	0.35132	0.447749	0.91921	0.68489	|	0.642982	0.710999	0.0802687	0.446425	0.35132	0.458902	0.91921	0.701951
ILMN_1657283	ALKBH5	8256.03	928.866	0.112508	8472.76	852.996	0.100675	8381.59	797.16	0.0951084	8529.54	987.564	0.115782	0.510886	0.793057	0.658477	0.736675	0.517644	0.529714	0.845262	0.665633	|	0.925634	0.779817	0.724544	0.796579	0.517644	0.543118	0.845262	0.684113
ILMN_1657285	LOC441762	159.767	19.3703	0.12124	159.254	18.1314	0.113852	159.835	19.6479	0.122926	161.4	13.5099	0.0837044	0.940742	0.87021	0.7994	0.764848	0.992812	0.674609	0.747278	0.640173	|	0.817147	0.757669	0.935486	0.834874	0.992812	0.693012	0.747278	0.656904
ILMN_1657288	GUSBL2	288.274	40.0099	0.138791	263.886	45.8195	0.173634	292.354	41.1482	0.140748	274.38	61.5497	0.224323	0.135033	0.664978	0.3642	0.657804	0.741928	0.609141	0.382251	0.515065	|	0.152664	0.466978	0.365446	0.671847	0.741928	0.627837	0.382251	0.527354
ILMN_1657302	SULT1A1	236.505	45.5016	0.192391	241.421	49.031	0.203093	245.262	74.9721	0.305682	226.351	50.4178	0.222741	0.779122	0.84641	0.42001	0.677167	0.465109	0.504985	0.210277	0.431641	|	0.891409	0.77328	0.341744	0.660634	0.465109	0.518806	0.210277	0.44237
ILMN_1657317	POLR2J	209.713	24.0881	0.114862	226.103	25.7541	0.113904	215.085	23.1962	0.107847	220.892	34.0105	0.153969	0.0843906	0.627358	0.595484	0.721614	0.45499	0.500557	0.580789	0.588594	|	0.1574	0.47073	0.766729	0.805595	0.45499	0.514031	0.580789	0.603158
ILMN_1657332	CCDC85B	360.64	83.3958	0.231244	358.116	78.0684	0.217998	378.167	71.5285	0.189145	354.168	113.31	0.319933	0.932408	0.868932	0.502326	0.700197	0.174583	0.317044	0.855403	0.668462	|	0.505077	0.662007	0.245992	0.605305	0.174583	0.325411	0.855403	0.686685
ILMN_1657340	ZNF607	203.221	27.9066	0.137322	193.185	18.9087	0.0978789	192.905	25.379	0.131562	212.213	65.3388	0.307893	0.254434	0.722161	0.313772	0.641525	0.292765	0.408917	0.270702	0.461633	|	0.169218	0.480091	0.368178	0.673243	0.292765	0.419849	0.270702	0.47337
ILMN_1657347	PODXL2	2073.91	373.843	0.18026	1775.8	554.733	0.312385	2466.25	694.684	0.281676	1998.77	572.649	0.2865	0.102834	0.64086	0.0531293	0.522304	0.0256173	0.110121	0.0773111	0.333103	|	0.00937837	0.20936	0.00956503	0.313532	0.0256173	0.113083	0.0773111	0.341037
ILMN_1657361	CBX7	2405.43	682.788	0.283853	2151.05	378.826	0.176112	2286.16	456.201	0.199549	2013.43	388.311	0.192861	0.212189	0.700394	0.0878439	0.537029	0.322157	0.428934	0.271888	0.461904	|	0.125873	0.442053	0.0455504	0.394443	0.322157	0.440172	0.271888	0.47395
ILMN_1657373	LEPREL1	586.006	168.613	0.287732	812.07	275.534	0.339298	661.61	256.37	0.387494	836.266	282.144	0.337385	0.0145264	0.539862	0.0890896	0.538288	0.104637	0.241652	0.795	0.652617	|	0.00393654	0.167133	0.0393109	0.383629	0.104637	0.24822	0.795	0.670718
ILMN_1657395	HMGCR	1856.04	498.12	0.268379	1611.75	676.165	0.419523	3064.36	827.192	0.269939	2261.24	1066.64	0.471707	0.276843	0.730076	0.0315919	0.522304	8.75918e-06	0.00373086	0.0123283	0.239158	|	0.293291	0.566396	0.0247414	0.359004	8.75918e-06	0.00381127	0.0123283	0.240739
ILMN_1657398	LOC284757	281.919	92.2893	0.327361	248.066	50.4916	0.203541	274.735	81.7472	0.297549	288.241	167.176	0.579987	0.217583	0.704494	0.786476	0.762582	0.596757	0.560449	0.2989	0.475663	|	0.0473416	0.331317	0.980512	0.841253	0.596757	0.575715	0.2989	0.487551
ILMN_1657405	SPPL3	260.949	23.7884	0.091161	256.548	25.342	0.0987807	268.724	34.273	0.12754	250.712	29.3198	0.116946	0.629286	0.817776	0.132077	0.56024	0.295922	0.41123	0.193645	0.423241	|	0.905133	0.775948	0.163119	0.537477	0.295922	0.42211	0.193645	0.433237
ILMN_1657409	SERHL	185.839	36.6506	0.197217	193.273	41.0675	0.212484	181.374	16.991	0.0936795	169.954	20.3124	0.119517	0.607425	0.812052	0.109811	0.548504	0.599206	0.561397	0.0245847	0.268241	|	0.333933	0.588012	0.326119	0.652884	0.599206	0.576715	0.0245847	0.273082
ILMN_1657423	SPG21	278.347	71.0833	0.255376	293.254	47.8061	0.163019	262.218	54.0147	0.205992	278.555	60.3837	0.216775	0.501762	0.79015	0.444418	0.685265	0.280065	0.400204	0.25028	0.451626	|	0.204717	0.507111	0.153688	0.52853	0.280065	0.41112	0.25028	0.463457
ILMN_1657435	MT1M	4500.42	1523.02	0.338417	4960.85	1906.72	0.384354	2856.68	956.062	0.334677	3997.7	1265.69	0.316603	0.475947	0.785049	0.011017	0.502163	1.06199e-05	0.00399393	0.0253255	0.269329	|	0.438288	0.635666	0.00641539	0.285412	1.06199e-05	0.00403426	0.0253255	0.274178
ILMN_1657436	FGFR1OP2	482.653	86.5403	0.179301	486.222	108.376	0.222895	543.957	98.325	0.180759	509.079	102.686	0.20171	0.922148	0.867581	0.352173	0.655387	0.0830625	0.213564	0.449912	0.542276	|	0.783276	0.749812	0.138521	0.513455	0.0830625	0.219059	0.449912	0.555452
ILMN_1657446	C1orf57	880.589	195.498	0.222008	771.421	171.092	0.221788	832.953	212.312	0.254891	794.727	320.183	0.402884	0.114074	0.652859	0.707858	0.746159	0.179385	0.321752	0.748074	0.640409	|	0.433184	0.633688	0.799795	0.812122	0.179385	0.329958	0.748074	0.657144
ILMN_1657451	SRPK2	909.15	256.205	0.281808	879.566	134.456	0.152867	869.437	287.91	0.331146	763.408	180.769	0.236792	0.690767	0.830206	0.232443	0.613271	0.588976	0.557259	0.080861	0.338066	|	0.540291	0.675368	0.679692	0.786027	0.588976	0.572506	0.080861	0.345326
ILMN_1657455	CEACAM4	164.903	14.0378	0.0851278	161.19	17.0562	0.105814	167.962	14.3426	0.0853923	172.171	22.2628	0.129307	0.524508	0.796642	0.550895	0.710366	0.464679	0.504796	0.211782	0.432717	|	0.928953	0.780431	0.290208	0.63289	0.464679	0.518598	0.211782	0.443267
ILMN_1657470	YTHDF3	506.861	49.6381	0.0979325	507.594	69.2052	0.13634	522.757	62.6743	0.119892	480.605	76.3358	0.158833	0.974006	0.872957	0.113696	0.55338	0.443294	0.495532	0.207659	0.429551	|	0.517929	0.667031	0.253413	0.610379	0.443294	0.508493	0.207659	0.440797
ILMN_1657475	GALT	800.882	111.964	0.139801	711.519	134.268	0.188706	743.094	119.795	0.161211	722	130.214	0.180351	0.060589	0.608969	0.649645	0.73457	0.0816365	0.211588	0.725811	0.632749	|	0.0359149	0.307408	0.473082	0.718852	0.0816365	0.217066	0.725811	0.650306
ILMN_1657478	MAGEL2	491.696	136.52	0.277652	432.221	107.14	0.247882	542.046	249.669	0.460605	552.293	297.684	0.538997	0.192743	0.691863	0.920084	0.785926	0.261846	0.388184	0.0560502	0.314746	|	0.126156	0.442354	0.991462	0.84273	0.261846	0.39796	0.0560502	0.322098
ILMN_1657483	SEC23B	1059.17	262.824	0.248141	1099.6	196.167	0.178398	994.308	216.579	0.217819	1026.69	251.121	0.244594	0.634359	0.819007	0.710366	0.74698	0.159742	0.303109	0.263519	0.458411	|	0.164804	0.476521	0.2303	0.594573	0.159742	0.310555	0.263519	0.469945
ILMN_1657495	KIAA0152	2379.24	500.234	0.210249	2580.75	571.03	0.221265	2395.68	416.415	0.173819	2516.32	423.958	0.168484	0.316478	0.740587	0.439782	0.684163	0.864707	0.644745	0.625789	0.603511	|	0.281275	0.559181	0.47845	0.721126	0.864707	0.662865	0.625789	0.618332
ILMN_1657497	KIAA0319	1008.63	247.296	0.245181	1136.88	324.902	0.285784	1025.83	321.609	0.313512	1005.2	482.731	0.480233	0.240564	0.718299	0.893303	0.780427	0.760029	0.615136	0.27086	0.461633	|	0.571872	0.68634	0.508939	0.733379	0.760029	0.633452	0.27086	0.473447
ILMN_1657505	HR	183.221	18.8119	0.102673	169.327	18.6493	0.110137	170.2	19.8537	0.116649	180.953	23.6542	0.13072	0.0524016	0.599759	0.192725	0.595082	0.041289	0.14443	0.2322	0.444622	|	0.0672166	0.364314	0.162098	0.536485	0.041289	0.148228	0.2322	0.454588
ILMN_1657509	TSEN54	255.838	28.5606	0.111636	252.802	29.9898	0.11863	264.745	30.6984	0.115955	244.19	23.5324	0.0963691	0.779476	0.846451	0.0477846	0.522304	0.363551	0.455349	0.345393	0.496681	|	0.784976	0.750218	0.0454719	0.394292	0.363551	0.466276	0.345393	0.509515
ILMN_1657515	RPS6KA5	1149.14	256.756	0.223433	1155.5	202.04	0.174851	1021.95	193.431	0.189277	1029.75	204.382	0.198478	0.940168	0.870085	0.915682	0.785293	0.0688472	0.192967	0.0289821	0.274232	|	0.477261	0.651252	0.453921	0.711288	0.0688472	0.197839	0.0289821	0.281259
ILMN_1657547	CCDC34	3798.04	894.665	0.235559	3694.05	622.296	0.168459	3707.58	874.55	0.235882	3689.81	582.6	0.157894	0.712002	0.833692	0.947728	0.789345	0.571626	0.55077	0.982201	0.697663	|	0.0540832	0.342549	0.148302	0.523432	0.571626	0.565393	0.982201	0.71563
ILMN_1657550	MVD	338.463	37.2008	0.109911	335.599	55.9184	0.166623	433.402	62.6424	0.144536	357.626	74.579	0.208539	0.872215	0.861971	0.00610499	0.468874	2.44404e-06	0.00275748	0.354276	0.500703	|	0.84916	0.764655	0.0108747	0.321475	2.44404e-06	0.00254522	0.354276	0.513709
ILMN_1657554	TSPYL2	1569.45	488.422	0.311207	1495.48	472.205	0.315754	1690.73	661.72	0.391382	1461.41	431.392	0.295188	0.676862	0.828143	0.26581	0.626065	0.277353	0.398471	0.729342	0.634711	|	0.240541	0.531211	0.0901378	0.457913	0.277353	0.409209	0.729342	0.651408
ILMN_1657571	ASNA1	195.855	20.9098	0.106762	189.089	21.6605	0.114552	194.582	25.1717	0.129363	190.979	19.9135	0.104271	0.393355	0.764808	0.665374	0.738586	0.852788	0.6418	0.81567	0.657797	|	0.126861	0.443103	0.305427	0.641728	0.852788	0.659756	0.81567	0.676362
ILMN_1657589	LOC644650	226.905	36.3488	0.160194	204.485	22.6397	0.110716	226.673	43.1664	0.190434	258.64	92.147	0.356275	0.0504084	0.598887	0.25002	0.620234	0.989465	0.673911	0.0734777	0.32839	|	0.0211026	0.262907	0.312898	0.645881	0.989465	0.692293	0.0734777	0.336644
ILMN_1657591	SCN3A	162.299	15.8135	0.0974343	165.812	15.8529	0.0956078	161.02	15.0558	0.0935029	164.444	22.0298	0.133966	0.549313	0.801566	0.628926	0.729998	0.793278	0.624542	0.825499	0.661444	|	0.470878	0.64871	0.600377	0.764419	0.793278	0.643336	0.825499	0.678978
ILMN_1657595	LOC651326	189.875	22.4529	0.118251	186.922	31.1557	0.166677	187.839	21.0304	0.11196	186.17	30.7406	0.165122	0.771336	0.845712	0.865645	0.776283	0.728266	0.60502	0.948876	0.691043	|	0.554775	0.680511	0.585917	0.760001	0.728266	0.623485	0.948876	0.708554
ILMN_1657600	NCAPH	289.639	60.2609	0.208055	291.675	48.6828	0.166908	302.559	75.6833	0.250144	325.393	119.83	0.368263	0.919274	0.867259	0.545789	0.709005	0.494651	0.518929	0.331577	0.491198	|	0.488761	0.655712	0.805026	0.813115	0.494651	0.532787	0.331577	0.50328
ILMN_1657606	ZFHX4	229.016	44.6704	0.195054	221.219	40.1425	0.18146	200.171	23.16	0.115701	198.284	31.9439	0.161102	0.618565	0.814926	0.856422	0.77439	0.0169024	0.0867754	0.0237345	0.267306	|	0.962655	0.786477	0.626145	0.771903	0.0169024	0.0886852	0.0237345	0.271752
ILMN_1657612	LOC285900	3449.1	334.021	0.096843	3431.18	414.49	0.120801	3197.41	401.137	0.125457	3197.75	430.236	0.134543	0.898269	0.8641	0.998239	0.799253	0.0475863	0.156769	0.0309727	0.279297	|	0.749686	0.7415	0.684432	0.787194	0.0475863	0.160999	0.0309727	0.28589
ILMN_1657618	WTAP	354.976	121.582	0.342509	323.172	88.1426	0.272742	325.65	123.932	0.380568	355.608	135.55	0.381178	0.415433	0.770917	0.535056	0.706626	0.438562	0.493477	0.383933	0.515782	|	0.116686	0.431714	0.906047	0.830418	0.438562	0.506238	0.383933	0.528132
ILMN_1657624	NSFL1C	1019.23	175.351	0.172043	1065.7	204.626	0.192011	1026.89	188.044	0.18312	1077.71	274.633	0.25483	0.513156	0.793515	0.565609	0.715178	0.722909	0.604196	0.830253	0.662227	|	0.377355	0.609585	0.457889	0.712801	0.722909	0.62175	0.830253	0.680229
ILMN_1657627	CBFA2T3	197.94	21.5988	0.109118	197.338	18.9883	0.0962223	189.413	23.3403	0.123225	191.03	20.0723	0.105074	0.935796	0.869289	0.839824	0.771095	0.297443	0.41231	0.324915	0.487715	|	0.748497	0.741195	0.989096	0.842414	0.297443	0.42319	0.324915	0.500152
ILMN_1657631	STAP2	162.138	15.6213	0.0963458	158.758	16.1493	0.101723	165.959	16.4437	0.0990824	164.265	14.9257	0.0908636	0.566212	0.803618	0.769525	0.759019	0.502806	0.523143	0.155279	0.398136	|	0.41461	0.626191	0.608789	0.766916	0.502806	0.536513	0.155279	0.407725
ILMN_1657632	ZMYM6	749.378	179.402	0.239401	810.223	234.514	0.289444	634.877	176.936	0.278693	731.235	282.63	0.38651	0.437497	0.778211	0.283284	0.631191	0.0285374	0.1174	0.131309	0.382348	|	0.157028	0.470442	0.121453	0.493415	0.0285374	0.120528	0.131309	0.391199
ILMN_1657643	KCNIP2	209.36	21.2354	0.10143	203.976	15.8731	0.0778188	214.114	22.7586	0.106292	208.338	26.9421	0.129319	0.434965	0.776775	0.534603	0.706591	0.5209	0.531312	0.616698	0.600543	|	0.286304	0.562252	0.403925	0.690367	0.5209	0.544538	0.616698	0.615387
ILMN_1657662	EXOD1	185.512	13.8666	0.0747475	189.932	19.7255	0.103855	184.696	23.9931	0.129906	193.032	37.8685	0.196177	0.490627	0.788239	0.486214	0.696022	0.907362	0.654348	0.81335	0.65738	|	0.633111	0.707809	0.549695	0.748169	0.907362	0.67354	0.81335	0.675738
ILMN_1657673	LOC90120	204.066	20.5904	0.100901	201.838	21.8143	0.108078	238.155	46.2655	0.194267	209.987	35.9845	0.171365	0.776658	0.846143	0.0717406	0.530731	0.00327517	0.0351152	0.482149	0.552728	|	0.648008	0.712596	0.0570824	0.414098	0.00327517	0.0360089	0.482149	0.566861
ILMN_1657679	VAV3	330.17	81.0151	0.245374	310.055	55.141	0.177842	302.909	58.4241	0.192877	301.812	59.8887	0.198431	0.429092	0.774375	0.95997	0.791955	0.239177	0.370673	0.683072	0.619987	|	0.253391	0.540682	0.684373	0.78718	0.239177	0.380248	0.683072	0.636381
ILMN_1657680	CCDC69	389.686	147.347	0.378118	396.617	78.0034	0.196672	421.219	185.41	0.440176	471.196	290.728	0.617001	0.871341	0.861911	0.586374	0.718911	0.273756	0.396	0.340764	0.494704	|	0.586829	0.691866	0.809299	0.813918	0.273756	0.406655	0.340764	0.507452
ILMN_1657682	GFM1	1858.94	207.794	0.111781	1869.82	149.402	0.0799021	1894.19	221.013	0.116679	1911.45	284.685	0.148936	0.869369	0.86175	0.855876	0.77439	0.47298	0.509383	0.582242	0.589227	|	0.288921	0.563821	0.425943	0.700031	0.47298	0.522623	0.582242	0.603673
ILMN_1657683	C1orf198	2364.88	678.691	0.286987	2717.49	769.281	0.283085	2315.23	753.203	0.325325	2339.27	441.765	0.188847	0.197344	0.694293	0.914766	0.785129	0.781464	0.620534	0.0255454	0.269329	|	0.0287687	0.286342	0.324614	0.652108	0.781464	0.639885	0.0255454	0.274493
ILMN_1657697	SAR1A	1184.97	185.585	0.156616	1271.7	296.082	0.232824	1227.13	238.523	0.194374	1318.94	232.1	0.175975	0.355006	0.751233	0.295213	0.633949	0.479512	0.512191	0.51304	0.56352	|	0.225366	0.521202	0.187569	0.561182	0.479512	0.525736	0.51304	0.577858
ILMN_1657701	TMEM137	710.589	406.144	0.57156	672.19	319.752	0.475687	626.607	336.559	0.537114	768.292	398.999	0.519333	0.774475	0.846055	0.30666	0.637987	0.0133363	0.0752043	0.272637	0.462319	|	0.408057	0.623428	0.556106	0.750347	0.0133363	0.0770085	0.272637	0.474314
ILMN_1657708	MGLL	1613.86	524.25	0.324843	1461.37	365.923	0.250397	1360.14	296.175	0.217754	1424.71	447.498	0.314098	0.359422	0.75259	0.650692	0.734654	0.0334451	0.128854	0.781841	0.649457	|	0.176118	0.48551	0.960807	0.838523	0.0334451	0.132026	0.781841	0.667021
ILMN_1657709	TRIM34	164.037	16.8678	0.102829	155.564	15.76	0.101309	153.915	15.9933	0.10391	167.133	32.8255	0.196403	0.166262	0.678434	0.18696	0.58999	0.114844	0.254549	0.249325	0.451273	|	0.206188	0.50818	0.153993	0.528811	0.114844	0.261266	0.249325	0.463013
ILMN_1657722	RPS3A	10088.9	1092.63	0.1083	9993.35	1550.78	0.155181	9517.41	1952.87	0.205189	10645.5	1779.67	0.167175	0.848995	0.858427	0.109092	0.548308	0.184315	0.325728	0.258286	0.456496	|	0.915606	0.777941	0.0850365	0.452235	0.184315	0.334505	0.258286	0.467437
ILMN_1657729	ZNF254	207.567	24.2342	0.116754	205.536	30.1463	0.146672	211.382	32.4702	0.153609	207.943	44.8741	0.215799	0.841938	0.857246	0.814388	0.767205	0.646413	0.578442	0.869752	0.672166	|	0.946931	0.783698	0.88879	0.827693	0.646413	0.595112	0.869752	0.690253
ILMN_1657744	C15orf17	1132.92	150.32	0.132684	1075.29	235.386	0.218905	1308.22	231.891	0.177257	1215.65	222.415	0.18296	0.440164	0.778222	0.274454	0.628209	0.00651284	0.051496	0.0376798	0.294079	|	0.268712	0.551169	0.155344	0.530044	0.00651284	0.0521578	0.0376798	0.298633
ILMN_1657746	BPHL	727.309	116.759	0.160536	686.202	142.145	0.207148	759.522	176.864	0.232862	697.012	149.231	0.2141	0.398959	0.767146	0.302811	0.635867	0.172914	0.315954	0.743875	0.639297	|	0.346595	0.594215	0.259729	0.61453	0.172914	0.323801	0.743875	0.655875
ILMN_1657749	CYP27C1	220.583	50.7455	0.230052	203.038	21.4029	0.105414	214.869	29.9969	0.139605	216.127	25.5211	0.118084	0.221398	0.705449	0.902096	0.782231	0.692313	0.594305	0.257279	0.456252	|	0.144756	0.460316	0.897222	0.829036	0.692313	0.611527	0.257279	0.466946
ILMN_1657750	CNNM1	1156.37	277.986	0.240395	907.124	316.165	0.348536	1110.86	360.404	0.324438	985.93	339.631	0.344478	0.0311199	0.565592	0.337092	0.650514	0.516009	0.529074	0.42384	0.532404	|	0.00113513	0.139021	0.066806	0.427857	0.516009	0.542401	0.42384	0.545354
ILMN_1657754	RPAP2	486.422	85.8867	0.176568	485.605	77.1401	0.158853	531.302	76.8189	0.144586	512.84	104.614	0.203989	0.978311	0.873012	0.591351	0.720205	0.0693461	0.193836	0.357535	0.502221	|	0.473764	0.649866	0.264983	0.617873	0.0693461	0.198638	0.357535	0.51537
ILMN_1657760	SYT17	2111.97	624.048	0.295482	2329.57	577.675	0.247975	2271.89	629.289	0.276989	2203.39	693.948	0.314945	0.330009	0.743698	0.780401	0.762085	0.33208	0.4357	0.582952	0.589288	|	0.847397	0.764281	0.235656	0.598222	0.33208	0.446736	0.582952	0.603923
ILMN_1657769	EIF5	160.351	22.544	0.140592	162.364	25.8251	0.159057	164.303	33.6844	0.205014	158.704	19.0459	0.120009	0.823076	0.853848	0.57457	0.716626	0.554328	0.543996	0.62808	0.604025	|	0.898662	0.774698	0.494621	0.727762	0.554328	0.558538	0.62808	0.619066
ILMN_1657771	CRTC2	324.914	45.179	0.139049	329.988	44.9084	0.136091	323.24	51.5302	0.159418	322.352	56.8977	0.176508	0.760507	0.843898	0.964796	0.79276	0.880148	0.648513	0.621292	0.602058	|	0.911655	0.777194	0.683586	0.786987	0.880148	0.666809	0.621292	0.616883
ILMN_1657790	SFRS11	247.913	48.3098	0.194866	264.643	61.5659	0.232637	247.616	34.4639	0.139183	241.921	48.3076	0.199683	0.420263	0.771927	0.717045	0.748493	0.984926	0.672526	0.253577	0.454184	|	0.330676	0.586421	0.853929	0.821912	0.984926	0.691313	0.253577	0.465115
ILMN_1657796	STMN1	939.239	392.816	0.418228	900.298	166.87	0.18535	892.584	207.171	0.232102	810.315	153.43	0.189347	0.721709	0.835902	0.223575	0.609293	0.61043	0.56622	0.163952	0.404181	|	0.992473	0.791555	0.491145	0.726362	0.61043	0.581239	0.163952	0.414176
ILMN_1657797	FIBP	1947.46	296.244	0.152119	1697.47	406.433	0.239434	2143.23	273.747	0.127726	1970.09	326.01	0.16548	0.0695765	0.61221	0.130428	0.56024	0.0102725	0.0648877	0.0434545	0.300752	|	0.0392231	0.315294	0.128115	0.501678	0.0102725	0.0663399	0.0434545	0.307032
ILMN_1657803	CFH	443.155	145.775	0.328948	529.877	192.704	0.363676	360.297	94.6699	0.262755	533.829	395.467	0.740811	0.181952	0.686756	0.130962	0.56024	0.00224964	0.029487	0.966387	0.694304	|	0.396049	0.618196	0.183249	0.557257	0.00224964	0.0301148	0.966387	0.712315
ILMN_1657810	PPM1M	1081.58	193.466	0.178873	1190.79	211.704	0.177785	882.595	187.662	0.212625	1011	184.787	0.182778	0.154075	0.670369	0.0700123	0.530731	0.000157096	0.00896561	0.0268483	0.269329	|	0.363247	0.602677	0.210198	0.579948	0.000157096	0.00906824	0.0268483	0.276265
ILMN_1657816	LOC646422	158.732	19.1454	0.120615	155.58	14.6542	0.0941908	156.543	16.0697	0.102654	156.694	17.7568	0.113322	0.614366	0.813997	0.980802	0.79675	0.761025	0.6154	0.830762	0.662227	|	0.708151	0.730425	0.852554	0.821676	0.761025	0.633756	0.830762	0.680362
ILMN_1657836	PLEKHG2	182.033	17.3456	0.095288	173.92	15.2871	0.0878974	177.651	14.2861	0.080417	162.86	25.4395	0.156205	0.184147	0.687004	0.0685571	0.530731	0.441	0.494703	0.0956393	0.351694	|	0.269273	0.551538	0.0607028	0.419114	0.441	0.507403	0.0956393	0.36065
ILMN_1657837	ZC3H8	201.482	25.1075	0.124614	214.072	20.9716	0.0979652	220.558	29.5333	0.133903	213.265	34.6006	0.162243	0.145841	0.668598	0.543069	0.708381	0.0209585	0.0981804	0.942163	0.69043	|	0.215936	0.515006	0.434492	0.703585	0.0209585	0.100596	0.942163	0.707085
ILMN_1657838	JMJD5	176.717	19.9544	0.112917	164.872	11.6439	0.0706237	181.873	24.9402	0.13713	169.166	19.9226	0.117769	0.0549919	0.599759	0.132515	0.56024	0.406916	0.479412	0.432622	0.535919	|	0.16362	0.475575	0.267788	0.619619	0.406916	0.490396	0.432622	0.548849
ILMN_1657855	ACTL6B	499.982	243.721	0.48746	407.31	172.386	0.42323	562.38	235.002	0.417871	451.927	153.138	0.338857	0.235607	0.715043	0.135	0.561455	0.250428	0.379235	0.114561	0.369283	|	0.146156	0.461534	0.0783142	0.443944	0.250428	0.389238	0.114561	0.377989
ILMN_1657857	TMEM14C	1428.74	446.977	0.312847	1513.99	424.014	0.280063	1175.16	339.062	0.288523	1311.31	449.482	0.342772	0.596434	0.811058	0.363636	0.657668	0.041267	0.144387	0.0231558	0.267306	|	0.279312	0.557962	0.117154	0.487746	0.041267	0.148181	0.0231558	0.270799
ILMN_1657860	C1orf151	173.046	19.8506	0.114713	164.668	26.8436	0.163016	174.129	17.0634	0.0979929	171.513	26.0123	0.151664	0.346557	0.747216	0.751381	0.755686	0.872537	0.646565	0.460861	0.545881	|	0.49858	0.659403	0.986317	0.84204	0.872537	0.664877	0.460861	0.559453
ILMN_1657862	AHCY	1164.85	169.563	0.145567	1315.35	153.312	0.116556	1215.37	201.416	0.165724	1202.82	135.465	0.112623	0.0164329	0.542425	0.841179	0.771537	0.355409	0.450426	0.0577821	0.316622	|	0.00861379	0.205412	0.995247	0.843235	0.355409	0.461397	0.0577821	0.323783
ILMN_1657864	TMUB2	465.868	41.2764	0.088601	505.628	58.3317	0.115365	518.417	56.4975	0.108981	475.199	56.3097	0.118497	0.0443683	0.594734	0.0456115	0.522304	0.00743803	0.0546021	0.0885846	0.346406	|	0.0397952	0.316562	0.0496991	0.402113	0.00743803	0.05564	0.0885846	0.353776
ILMN_1657868	SIRT4	238.763	54.1324	0.22672	261.587	65.9909	0.252272	248.397	54.1697	0.218077	241.542	67.1463	0.27799	0.314315	0.73995	0.762961	0.75765	0.393791	0.472459	0.123165	0.377013	|	0.421133	0.628878	0.480775	0.722101	0.393791	0.483409	0.123165	0.385111
ILMN_1657871	RSAD2	204.101	60.6369	0.297093	177.028	33.4127	0.188742	190.346	44.3649	0.233076	169.314	30.9094	0.182556	0.136998	0.666504	0.140053	0.564127	0.321112	0.428204	0.29417	0.473211	|	0.271247	0.552827	0.330257	0.654989	0.321112	0.439469	0.29417	0.485187
ILMN_1657873	XPO4	550.089	67.5006	0.122709	543.476	100.935	0.185722	577.238	91.5997	0.158686	528.463	106.3	0.201149	0.837252	0.856679	0.192956	0.595581	0.19067	0.331774	0.50237	0.56058	|	0.571964	0.686371	0.486517	0.724477	0.19067	0.340189	0.50237	0.57415
ILMN_1657874	LOC643293	182.838	29.3318	0.160425	166.731	19.7037	0.118177	180.578	35.2958	0.19546	194.529	76.0648	0.39102	0.0858995	0.628487	0.537012	0.70727	0.802576	0.627447	0.1162	0.370885	|	0.038043	0.312593	0.653063	0.779229	0.802576	0.646005	0.1162	0.379406
ILMN_1657884	NME2	344.861	83.6407	0.242534	357.97	75.9296	0.212112	390.432	153.707	0.393685	386.043	77.5905	0.200989	0.656266	0.825406	0.920812	0.785926	0.0888773	0.221246	0.271776	0.461904	|	0.395438	0.617924	0.862436	0.823358	0.0888773	0.227047	0.271776	0.473895
ILMN_1657888	SALL1	192.993	26.2335	0.13593	203.024	29.6262	0.145925	186.024	24.699	0.132773	182.654	23.5611	0.128993	0.338176	0.745905	0.705268	0.745732	0.438926	0.493697	0.0274585	0.270768	|	0.206495	0.508403	0.976345	0.840683	0.438926	0.506412	0.0274585	0.2776
ILMN_1657892	TLR8	154.697	16.3006	0.105372	168.303	18.9028	0.112314	148.742	11.714	0.078754	164.488	18.4427	0.112122	0.0459711	0.594734	0.0119426	0.502163	0.197905	0.337249	0.637656	0.60668	|	0.0804297	0.382691	0.0205842	0.352246	0.197905	0.34643	0.637656	0.622092
ILMN_1657893	TXNRD2	656.559	101.64	0.154807	601.561	94.2255	0.156635	662.886	105.595	0.159296	682.308	117.992	0.172931	0.135483	0.665495	0.640614	0.732448	0.840874	0.638257	0.0242436	0.267693	|	0.0639633	0.359124	0.829915	0.817698	0.840874	0.656591	0.0242436	0.272558
ILMN_1657949	RHEB	3574.79	854.317	0.238984	3785.01	914.047	0.241491	3431.97	1240.29	0.361394	3365.69	929.066	0.27604	0.522583	0.796104	0.868719	0.776283	0.444687	0.495881	0.0838018	0.342325	|	0.299379	0.569897	0.89887	0.829296	0.444687	0.509151	0.0838018	0.348678
ILMN_1657950	RPS26P10	205.586	30.2659	0.147218	197.055	18.6444	0.0946152	201.102	27.6833	0.137658	206.681	38.5646	0.18659	0.355284	0.751233	0.657324	0.736436	0.589299	0.557312	0.226152	0.441837	|	0.49271	0.657209	0.530044	0.741248	0.589299	0.57264	0.226152	0.45139
ILMN_1657955	FMNL3	180.122	13.0684	0.0725533	176.681	16.8726	0.0954975	170.344	16.6185	0.0975586	176.884	31.3173	0.17705	0.542338	0.801416	0.492366	0.698065	0.0761697	0.203845	0.984085	0.697956	|	0.834223	0.761446	0.299223	0.638178	0.0761697	0.209161	0.984085	0.71602
ILMN_1657968	MAP2K2	2235.83	289.676	0.12956	2370.34	467.114	0.197066	2655.73	526.907	0.198403	2726.33	559.687	0.205289	0.361856	0.754005	0.725947	0.750514	0.002462	0.0308172	0.0237127	0.267306	|	0.926406	0.77996	0.783311	0.808924	0.002462	0.0314679	0.0237127	0.271717
ILMN_1657977	MSRB2	4116.87	394.371	0.0957939	3959.33	492.032	0.124271	3803.91	566.502	0.148926	3732.81	441.222	0.118201	0.347021	0.747255	0.702593	0.745235	0.0180937	0.090214	0.0595649	0.317908	|	0.0943958	0.402705	0.320679	0.650054	0.0180937	0.0923775	0.0595649	0.325432
ILMN_1657983	TERF2IP	3060.53	801.415	0.261855	2806.11	727.487	0.259251	3227.49	963.038	0.298386	2665.6	812.648	0.304865	0.369923	0.756639	0.094127	0.541771	0.142375	0.286056	0.434186	0.536664	|	0.59818	0.695935	0.160324	0.53474	0.142375	0.292588	0.434186	0.549461
ILMN_1657993	ADNP	595.881	94.9007	0.159261	637.149	130.061	0.204129	536.359	65.9551	0.122968	569.173	128.366	0.225531	0.336775	0.744958	0.399485	0.668835	0.0267474	0.112949	0.0358494	0.292924	|	0.142294	0.458133	0.167978	0.542352	0.0267474	0.115934	0.0358494	0.295527
ILMN_1658017	SPN	173.833	15.4259	0.0887397	180.976	20.3944	0.112691	173.54	10.3974	0.0599135	172.875	24.5407	0.141957	0.295309	0.735671	0.925937	0.786509	0.949279	0.664341	0.395409	0.520738	|	0.471832	0.649093	0.680925	0.786332	0.949279	0.683391	0.395409	0.533324
ILMN_1658027	RAD54L	235.148	27.7096	0.117839	233.161	30.8396	0.132267	235.318	29.8961	0.127046	255.018	58.9757	0.23126	0.855019	0.859381	0.273035	0.627685	0.980653	0.671372	0.209779	0.431455	|	0.192926	0.498128	0.594342	0.762595	0.980653	0.690384	0.209779	0.442071
ILMN_1658034	LOC654000	164.999	15.9633	0.096748	159.265	21.3293	0.133923	166.182	15.661	0.09424	157.82	16.8379	0.106691	0.418054	0.771565	0.172407	0.582844	0.834881	0.636868	0.84586	0.665663	|	0.387984	0.614553	0.175601	0.550016	0.834881	0.654977	0.84586	0.684266
ILMN_1658040	CRABP1	208.001	81.0751	0.389783	177.113	47.6938	0.269284	168.336	23.7647	0.141175	169.486	38.0318	0.224394	0.208973	0.698978	0.923057	0.786107	0.0626639	0.183125	0.570079	0.585115	|	0.198462	0.502438	0.976686	0.84073	0.0626639	0.188019	0.570079	0.599316
ILMN_1658044	LOC648814	231.852	47.4671	0.204731	222.192	77.0602	0.346818	226.983	52.0635	0.229372	237.077	105.291	0.44412	0.688555	0.83015	0.748429	0.754051	0.663031	0.583827	0.204703	0.428955	|	0.679006	0.72207	0.754689	0.803104	0.663031	0.601213	0.204703	0.439267
ILMN_1658053	DYNLRB1	2191.05	452.874	0.206693	2134.27	311.468	0.145937	2102.32	411.049	0.195521	2027.12	362.317	0.178735	0.689387	0.83015	0.598517	0.722421	0.302357	0.415704	0.306995	0.480164	|	0.750734	0.741767	0.854246	0.821966	0.302357	0.426644	0.306995	0.491479
ILMN_1658058	LOC338750	205.369	29.3894	0.143105	204.75	24.8353	0.121295	207.456	40.2705	0.194116	203.321	38.933	0.191485	0.950625	0.87169	0.777321	0.761638	0.852909	0.6418	0.907931	0.681423	|	0.716595	0.732753	0.598358	0.763812	0.852909	0.659788	0.907931	0.699362
ILMN_1658080	ZNF573	1034.99	165.383	0.159792	937.642	96.9935	0.103444	1060.1	225.959	0.213148	986.889	143.563	0.14547	0.0572068	0.602128	0.293607	0.633629	0.597822	0.560833	0.373662	0.510931	|	0.0204042	0.2603	0.186892	0.560573	0.597822	0.576151	0.373662	0.523308
ILMN_1658081	FRMPD2	156.957	26.9021	0.171398	151.653	16.0111	0.105577	156.756	21.0893	0.134536	157.888	21.0342	0.133222	0.511967	0.793469	0.884364	0.778489	0.978417	0.670779	0.3033	0.477964	|	0.964104	0.78673	0.373595	0.675967	0.978417	0.689896	0.3033	0.489704
ILMN_1658093	LOC652470	166.123	14.7406	0.0887331	162.797	14.9418	0.0917814	166.814	17.7036	0.106128	159.985	16.206	0.101297	0.545546	0.801566	0.279555	0.631096	0.882544	0.649114	0.617582	0.600661	|	0.815333	0.757261	0.439687	0.705695	0.882544	0.667413	0.617582	0.615676
ILMN_1658094	ZNF365	2372.48	1323.23	0.557743	1651.24	674.765	0.40864	2335.28	877.031	0.375557	1584.53	699.097	0.441203	0.0681613	0.611247	0.0145498	0.511061	0.854912	0.642422	0.505355	0.561674	|	0.100248	0.410668	0.0277841	0.362779	0.854912	0.660315	0.505355	0.575198
ILMN_1658104	KBTBD6	283.676	70.736	0.249355	267.8	45.2234	0.16887	301.143	70.6882	0.234733	246.368	48.321	0.196134	0.465281	0.781794	0.0187989	0.522304	0.19313	0.333776	0.085493	0.344031	|	0.809842	0.756017	0.0454576	0.394264	0.19313	0.342338	0.085493	0.350529
ILMN_1658110	C18orf19	203.294	23.3256	0.114738	205.395	24.4676	0.119124	198.819	32.1265	0.161586	199.806	22.4925	0.112572	0.812337	0.851984	0.922391	0.786107	0.582146	0.554421	0.55372	0.57871	|	0.635082	0.708452	0.817214	0.815388	0.582146	0.569649	0.55372	0.593261
ILMN_1658114	HOM-TES-103	209.109	25.6567	0.122695	192.957	13.6006	0.0704854	204.226	25.0045	0.122435	217.233	55.343	0.254764	0.0386715	0.586467	0.428785	0.679747	0.543794	0.540273	0.132725	0.383755	|	0.020672	0.261314	0.490426	0.726071	0.543794	0.554237	0.132725	0.392199
ILMN_1658144	TRIP11	327.578	51.8293	0.15822	334.887	38.7795	0.115799	299.064	46.6146	0.155868	343.952	62.5583	0.181881	0.663039	0.826526	0.0375492	0.522304	0.0604074	0.179926	0.566483	0.583704	|	0.516985	0.666668	0.0270163	0.361899	0.0604074	0.18427	0.566483	0.598004
ILMN_1658145	GRLF1	204.32	20.2268	0.0989958	201.866	20.369	0.100904	205.081	20.9975	0.102386	209.541	38.9505	0.185885	0.743744	0.838874	0.70621	0.745749	0.928603	0.659543	0.492943	0.556955	|	0.470897	0.648718	0.891601	0.828143	0.928603	0.678608	0.492943	0.570782
ILMN_1658152	MAP3K10	547.79	177.864	0.324693	447.86	113.053	0.252428	438.759	126.467	0.288237	460.154	111.925	0.243234	0.0745305	0.619109	0.626876	0.72932	0.000154419	0.00890923	0.719666	0.631338	|	0.00917562	0.208363	0.709194	0.793087	0.000154419	0.00899673	0.719666	0.64837
ILMN_1658158	ZNF501	157.947	16.3129	0.10328	161.549	17.8584	0.110545	168.062	26.6377	0.158499	156.077	23.4512	0.150254	0.570979	0.80464	0.200642	0.597418	0.0997351	0.235778	0.430517	0.534845	|	0.300128	0.57032	0.32583	0.652735	0.0997351	0.241841	0.430517	0.54802
ILMN_1658160	FAM156A	499.745	86.0632	0.172214	436.973	28.7822	0.0658673	470.193	75.8146	0.161241	446.584	58.4993	0.130993	0.0129269	0.537158	0.344938	0.651877	0.145981	0.289075	0.575035	0.586552	|	0.028335	0.285005	0.552973	0.749287	0.145981	0.296319	0.575035	0.601106
ILMN_1658173	ZNF418	211.06	29.5673	0.140089	192.406	25.452	0.132283	223.783	39.7983	0.177843	202.933	47.444	0.233791	0.0738602	0.619098	0.207382	0.6007	0.124197	0.265697	0.223898	0.440472	|	0.151278	0.465847	0.353807	0.666262	0.124197	0.2725	0.223898	0.450166
ILMN_1658175	GGA1	171.082	14.7964	0.0864871	172.114	16.109	0.0935952	167.238	16.6883	0.0997878	165.844	15.1841	0.0915566	0.857102	0.859906	0.812413	0.76708	0.585114	0.555648	0.359703	0.50393	|	0.9087	0.776631	0.610273	0.767351	0.585114	0.570895	0.359703	0.516464
ILMN_1658176	ABCG1	291.056	61.1512	0.210101	304.345	51.9229	0.170605	312.319	55.8841	0.178933	314.224	45.9797	0.146328	0.525049	0.796862	0.919167	0.785746	0.363586	0.455349	0.628347	0.604136	|	0.6682	0.718839	0.893489	0.828444	0.363586	0.466296	0.628347	0.619151
ILMN_1658182	MEX3C	612.469	118.269	0.193101	690.308	160.821	0.23297	641.957	108.239	0.168607	673.389	131.94	0.195934	0.148917	0.66915	0.485955	0.696022	0.492497	0.51778	0.671007	0.616314	|	0.0988943	0.408883	0.475161	0.719737	0.492497	0.531791	0.671007	0.632329
ILMN_1658206	C1orf102	219.858	43.2538	0.196736	228.664	37.222	0.162781	226.143	51.3313	0.226986	237.928	70.2375	0.295205	0.553775	0.801566	0.609086	0.724947	0.480248	0.512619	0.63251	0.60523	|	0.334942	0.5885	0.450787	0.71008	0.480248	0.526084	0.63251	0.620473
ILMN_1658207	MPFL	232.413	33.6366	0.144728	231.323	25.8	0.111532	217.474	21.1207	0.0971182	239.227	76.3077	0.318976	0.920909	0.867279	0.318437	0.643284	0.0863658	0.217653	0.649061	0.610077	|	0.431747	0.633125	0.483567	0.723261	0.0863658	0.223553	0.649061	0.625616
ILMN_1658214	DRD2	181.952	17.3671	0.0954484	173.218	12.7372	0.0735331	164.13	21.8426	0.133081	169.781	19.9526	0.11752	0.124928	0.657778	0.465294	0.690864	0.0169311	0.0868707	0.615653	0.600322	|	0.136599	0.452868	0.437266	0.704716	0.0169311	0.0887766	0.615653	0.615045
ILMN_1658221	POLH	245.921	24.6919	0.100406	243.391	39.1214	0.160735	250.888	43.1511	0.171994	238.57	50.8364	0.213088	0.836922	0.856633	0.484083	0.69557	0.642369	0.577145	0.685704	0.621267	|	0.739557	0.738884	0.42432	0.699344	0.642369	0.593598	0.685704	0.637271
ILMN_1658231	BTBD14B	270.538	37.7661	0.139596	246.821	30.4005	0.123168	284.93	52.0099	0.182536	253.446	29.5312	0.116519	0.0672868	0.610701	0.0492578	0.522304	0.171682	0.314597	0.517703	0.565083	|	0.0033822	0.161914	0.0100165	0.316458	0.171682	0.322604	0.517703	0.579446
ILMN_1658232	FBXL10	187.95	24.0397	0.127904	198.781	28.0842	0.141282	196.517	22.5943	0.114974	190.212	22.8294	0.120021	0.27035	0.727361	0.454781	0.687829	0.28617	0.404779	0.361288	0.504632	|	0.221364	0.518619	0.417669	0.696488	0.28617	0.415352	0.361288	0.517258
ILMN_1658235	LOC647135	171.876	12.1498	0.0706896	172.749	19.0111	0.11005	173.369	15.9848	0.092201	160.911	19.7255	0.122586	0.884079	0.863154	0.0713303	0.530731	0.751823	0.612155	0.127926	0.379732	|	0.651142	0.713583	0.119051	0.490282	0.751823	0.630928	0.127926	0.388742
ILMN_1658237	KHDRBS2	182.601	25.744	0.140985	181.729	21.5196	0.118416	190.822	18.5433	0.097176	174.208	21.8548	0.125452	0.920205	0.867259	0.0348579	0.522304	0.147317	0.290079	0.230813	0.444148	|	0.992133	0.791498	0.0183786	0.347745	0.147317	0.297677	0.230813	0.453865
ILMN_1658243	PSD3	260.318	35.6028	0.136766	270.567	52.962	0.195744	285.47	67.0086	0.234731	293.579	62.6821	0.21351	0.546093	0.801566	0.734704	0.752184	0.113559	0.252976	0.153379	0.397077	|	0.693218	0.726208	0.84245	0.819922	0.113559	0.259669	0.153379	0.406273
ILMN_1658247	OAS1	231.176	42.8418	0.185321	216.822	33.4758	0.154393	230.293	54.3947	0.236198	224.471	46.7396	0.208222	0.312586	0.738908	0.75487	0.756363	0.940914	0.661837	0.473095	0.549658	|	0.246333	0.53556	0.686741	0.787758	0.940914	0.681473	0.473095	0.563768
ILMN_1658254	LOC643403	185.353	19.2032	0.103603	178.663	17.4475	0.097656	177.63	23.8393	0.134208	173.015	16.6431	0.0961945	0.326038	0.742355	0.540103	0.707757	0.382745	0.466533	0.423105	0.532031	|	0.382565	0.612045	0.61094	0.767546	0.382745	0.477323	0.423105	0.545057
ILMN_1658259	DRG1	1103.79	250.756	0.227177	1072.52	233.856	0.218044	1113.48	215.852	0.193853	1009.54	182.063	0.180343	0.726558	0.836361	0.163636	0.576893	0.825667	0.634441	0.169837	0.408682	|	0.898764	0.774718	0.392548	0.685065	0.825667	0.652464	0.169837	0.418336
ILMN_1658261	MAPKBP1	312.949	57.9206	0.18508	303.172	64.5394	0.212881	347.112	60.8263	0.175235	321.489	50.2471	0.156295	0.667716	0.826828	0.217024	0.60501	0.0355194	0.132995	0.105844	0.361649	|	0.298842	0.569592	0.0513804	0.405079	0.0355194	0.136447	0.105844	0.370263
ILMN_1658271	LSS	231.14	28.8722	0.124912	230.205	21.4672	0.0932523	248.724	26.2984	0.105733	231.813	40.3214	0.17394	0.920012	0.867259	0.194115	0.595604	0.00712908	0.05354	0.891094	0.67711	|	0.840941	0.7629	0.153136	0.528019	0.00712908	0.0545294	0.891094	0.695412
ILMN_1658283	RPL17	9138.36	1190.69	0.130295	9295.41	1164.42	0.125269	8329.57	1406.52	0.168858	8801.32	1293.44	0.146959	0.718112	0.835076	0.346924	0.652785	0.0576672	0.175344	0.0881736	0.345639	|	0.474813	0.650283	0.205617	0.576389	0.0576672	0.179546	0.0881736	0.353354
ILMN_1658289	WDR54	1389.14	415.83	0.299343	1314.63	382.833	0.291209	1627.72	418.907	0.257359	1407.07	613.106	0.435732	0.613487	0.813866	0.268462	0.626641	0.00143587	0.0240413	0.565762	0.583278	|	0.715437	0.732436	0.286591	0.63079	0.00143587	0.0245308	0.565762	0.59774
ILMN_1658290	C16orf68	368.515	60.0387	0.162921	359.03	64.6224	0.179991	392.452	68.991	0.175795	371.433	72.8357	0.196094	0.681801	0.829188	0.426046	0.678593	0.0747783	0.201665	0.477369	0.551181	|	0.691528	0.725722	0.402174	0.689565	0.0747783	0.207068	0.477369	0.565238
ILMN_1658302	PIAS2	367.515	43.5286	0.11844	370.223	52.4192	0.141588	366.035	65.3723	0.178596	375.334	57.5551	0.153344	0.879893	0.862258	0.681774	0.741893	0.930471	0.659753	0.798148	0.653722	|	0.862087	0.767363	0.875847	0.825591	0.930471	0.679046	0.798148	0.67159
ILMN_1658310	PCYT1A	193.414	17.8003	0.0920322	195.479	22.003	0.112559	194.484	27.6761	0.142305	195.188	20.3142	0.104075	0.781712	0.847059	0.936781	0.787771	0.890396	0.650736	0.972248	0.695602	|	0.774531	0.7477	0.919165	0.832433	0.890396	0.669376	0.972248	0.713553
ILMN_1658318	LOC120376	162.901	26.6216	0.163421	175.737	25.5854	0.14559	164.115	20.7841	0.126644	170.766	28.2306	0.165318	0.189484	0.688638	0.474954	0.693183	0.847222	0.640377	0.634627	0.605997	|	0.0420151	0.321239	0.214408	0.583122	0.847222	0.658285	0.634627	0.621141
ILMN_1658327	BAZ1A	195.181	15.4954	0.0793899	203.921	17.3175	0.0849227	185.207	24.8318	0.134076	179.624	29.2413	0.162792	0.159364	0.673572	0.580781	0.717577	0.193135	0.333776	0.0175238	0.254214	|	0.13132	0.447701	0.607481	0.766531	0.193135	0.342342	0.0175238	0.258829
ILMN_1658333	ECM1	209.186	20.925	0.100031	194.338	19.9217	0.10251	203.914	31.1666	0.152842	193.046	30.0102	0.155457	0.0566103	0.602128	0.339481	0.650729	0.46107	0.503095	0.886688	0.675856	|	0.122775	0.438685	0.503064	0.731102	0.46107	0.516872	0.886688	0.694361
ILMN_1658337	C1orf108	346.86	85.5775	0.24672	352.301	69.1978	0.196417	346.765	103.008	0.297054	337.487	59.752	0.17705	0.84882	0.858427	0.762041	0.757562	0.996492	0.675155	0.370052	0.508929	|	0.415656	0.626626	0.779782	0.808225	0.996492	0.693799	0.370052	0.521571
ILMN_1658351	FIS1	2307.4	317.944	0.137794	2261.92	455.084	0.201193	2303.99	699.358	0.303542	2198.73	488.467	0.222159	0.757148	0.842898	0.633438	0.730632	0.982285	0.671734	0.628192	0.604025	|	0.78724	0.750758	0.91759	0.832194	0.982285	0.69074	0.628192	0.619101
ILMN_1658356	DKFZP586H2123	1533.62	416.572	0.271627	1786.87	603.716	0.337863	1300.73	475.688	0.365707	1582.37	680.862	0.430279	0.200425	0.696033	0.208044	0.601073	0.0334659	0.128866	0.208194	0.430242	|	0.036653	0.309254	0.099269	0.467046	0.0334659	0.132072	0.208194	0.441113
ILMN_1658363	LOC339742	192.683	21.7968	0.113122	191.607	27.8116	0.145149	181.812	27.6784	0.152236	194.335	43.6944	0.224841	0.907979	0.865511	0.366491	0.658552	0.168785	0.312094	0.831418	0.662417	|	0.811211	0.756328	0.406	0.691311	0.168785	0.319755	0.831418	0.680534
ILMN_1658373	PAN2	528.786	156.869	0.29666	520.84	126.43	0.242744	511.474	165.525	0.323624	509.376	126.256	0.247865	0.879111	0.862139	0.968948	0.794061	0.446946	0.496722	0.61667	0.600543	|	0.897159	0.774406	0.99794	0.843592	0.446946	0.510213	0.61667	0.615378
ILMN_1658375	LOC642976	157.838	21.7596	0.13786	156.821	8.78839	0.056041	152.655	17.8933	0.117214	153.715	9.82459	0.0639143	0.865325	0.861553	0.83983	0.771095	0.499138	0.521213	0.432166	0.535738	|	0.918222	0.778434	0.781687	0.808603	0.499138	0.534846	0.432166	0.54867
ILMN_1658376	CCDC114	179.088	68.2993	0.381372	185.55	42.4447	0.228751	162.23	40.1098	0.24724	183.366	85.303	0.465205	0.755173	0.842457	0.407266	0.670883	0.157617	0.300661	0.914589	0.683554	|	0.545501	0.67724	0.291672	0.633729	0.157617	0.308323	0.914589	0.700896
ILMN_1658384	CRTAC1	287.1	47.3234	0.164832	260.403	40.7709	0.156568	255.732	45.6895	0.178661	255.4	50.7832	0.198838	0.108106	0.646023	0.985216	0.798049	0.00417969	0.039722	0.72948	0.634783	|	0.058567	0.349642	0.779861	0.808241	0.00417969	0.0407613	0.72948	0.651451
ILMN_1658399	KLRG1	222.901	37.5466	0.168445	237.535	46.2373	0.194655	236.387	37.7754	0.159804	247.063	56.9801	0.230629	0.354654	0.751233	0.557343	0.712306	0.0453298	0.152394	0.526574	0.568263	|	0.358668	0.600353	0.581277	0.758547	0.0453298	0.156466	0.526574	0.582771
ILMN_1658407	SLC43A3	213.69	29.4691	0.137906	223.92	35.8614	0.160153	198.694	20.064	0.100979	200.902	21.1958	0.105503	0.405365	0.767355	0.772589	0.759915	0.103206	0.240086	0.0495167	0.308959	|	0.256795	0.543084	0.387566	0.682735	0.103206	0.246387	0.0495167	0.314883
ILMN_1658411	CHD4	2520.57	500.351	0.198507	2700.47	516.705	0.191339	2772.79	596.593	0.21516	2892.56	640.089	0.221288	0.342805	0.746526	0.602015	0.723442	0.0104772	0.0654478	0.139349	0.387111	|	0.278421	0.557405	0.529339	0.740993	0.0104772	0.0670857	0.139349	0.39667
ILMN_1658416	MRPS18C	1399.83	215.992	0.154299	1384.34	185.243	0.133813	1275.58	207.954	0.163027	1252.03	151.444	0.120958	0.834071	0.855841	0.723556	0.750286	0.0646561	0.186568	0.0156049	0.248463	|	0.76788	0.746069	0.834489	0.818516	0.0646561	0.191228	0.0156049	0.253172
ILMN_1658420	DSCAM	391.488	113.816	0.290728	358.992	68.166	0.189882	381.906	96.8959	0.253716	412.616	124.82	0.302509	0.345378	0.74711	0.463436	0.690138	0.643224	0.577338	0.148127	0.391919	|	0.226794	0.522107	0.573569	0.756094	0.643224	0.593919	0.148127	0.402151
ILMN_1658422	LOC653242	230.306	39.0229	0.169439	229.973	26.0742	0.11338	227.567	35.0706	0.154111	230.868	29.8776	0.129414	0.978018	0.872957	0.782809	0.762448	0.727356	0.604839	0.916255	0.684227	|	0.497742	0.659092	0.343399	0.661424	0.727356	0.623191	0.916255	0.701277
ILMN_1658425	DAG1	1453.13	268.047	0.184462	1588.91	370.756	0.23334	1407.23	247.068	0.175571	1524.04	288.428	0.189252	0.267854	0.727339	0.247741	0.61924	0.53478	0.537168	0.438729	0.537604	|	0.11896	0.434375	0.121328	0.493254	0.53478	0.550477	0.438729	0.551222
ILMN_1658426	WNT10A	182.046	21.9478	0.120561	176.139	16.6564	0.094564	202.148	25.087	0.124102	179.075	21.726	0.121323	0.410323	0.769725	0.0116405	0.502163	0.00395561	0.0388557	0.615736	0.600324	|	0.336623	0.589309	0.00325033	0.257616	0.00395561	0.0396356	0.615736	0.615072
ILMN_1658437	SFXN4	1618.96	186.83	0.115401	1497.39	200.72	0.134047	1688.54	127.549	0.0755379	1571.38	194.152	0.123555	0.0989774	0.637173	0.067459	0.530731	0.0808404	0.21038	0.177521	0.414005	|	0.231198	0.524849	0.171906	0.54636	0.0808404	0.215942	0.177521	0.423463
ILMN_1658452	FAM53A	217.038	25.7032	0.118427	204.5	26.1631	0.127937	207.089	20.567	0.0993145	207.396	32.7682	0.157998	0.197685	0.694293	0.976163	0.795958	0.255078	0.382966	0.805911	0.65614	|	0.223549	0.520038	0.938856	0.835369	0.255078	0.392837	0.805911	0.673721
ILMN_1658460	LOC653884	351.102	79.9586	0.227736	329.311	46.6472	0.141651	327.326	68.0458	0.207884	293.996	81.563	0.277429	0.363955	0.754391	0.239143	0.615164	0.151034	0.293916	0.0579214	0.316972	|	0.786483	0.750578	0.476491	0.720301	0.151034	0.301395	0.0579214	0.323915
ILMN_1658464	GTF3A	4370.31	620.054	0.141879	4698.69	784.434	0.166947	4303.12	809.702	0.188166	4276.94	602.659	0.140909	0.219643	0.705333	0.920129	0.785926	0.663455	0.583946	0.0606603	0.318633	|	0.611544	0.70059	0.328487	0.654093	0.663455	0.601366	0.0606603	0.326406
ILMN_1658468	LOC652840	168.147	14.1134	0.0839354	170.949	19.7339	0.115437	176.607	21.4278	0.121331	172.769	19.8914	0.115133	0.662809	0.8265	0.615092	0.726756	0.249239	0.378274	0.829395	0.662123	|	0.921724	0.77909	0.429877	0.701679	0.249239	0.388307	0.829395	0.680004
ILMN_1658469	TP53AP1	252.707	51.3549	0.203219	271.462	34.0231	0.125333	245.534	28.0558	0.114264	253.63	26.1236	0.102999	0.243898	0.720155	0.420267	0.677242	0.583854	0.55517	0.138988	0.386921	|	0.18457	0.491745	0.281339	0.627687	0.583854	0.570367	0.138988	0.396435
ILMN_1658472	APH1A	1343.01	220.042	0.163842	1314.07	280.152	0.213194	1283.54	280.705	0.218697	1230.78	226.1	0.183704	0.758007	0.842898	0.573509	0.716626	0.215142	0.352612	0.222672	0.439918	|	0.80822	0.755646	0.965863	0.839232	0.215142	0.36107	0.222672	0.449493
ILMN_1658477	C12orf64	190.107	15.9216	0.0837509	172.779	17.9815	0.104072	187.303	23.6561	0.126298	187.942	26.8631	0.142933	0.0099966	0.536417	0.945803	0.788934	0.670961	0.586689	0.0708067	0.327252	|	0.0118177	0.222719	0.905207	0.830288	0.670961	0.60406	0.0708067	0.334761
ILMN_1658483	IL1A	158.173	14.4981	0.0916598	163.413	16.3359	0.0999671	151.698	13.6778	0.0901645	149.105	14.1265	0.0947419	0.364139	0.754391	0.614749	0.726724	0.167467	0.310617	0.00294142	0.191958	|	0.340217	0.591058	0.567368	0.754084	0.167467	0.318443	0.00294142	0.188736
ILMN_1658486	MRPL54	1222.03	175.486	0.143602	1193.27	197.436	0.165458	1176.96	189.3	0.160839	1148.51	205.199	0.178665	0.678501	0.828783	0.697684	0.744874	0.295246	0.411052	0.066728	0.323655	|	0.930367	0.780692	0.933643	0.834602	0.295246	0.421628	0.066728	0.331641
ILMN_1658494	C13orf15	11128.7	3302.95	0.296796	10355.5	2103.02	0.203083	8544.01	2543.13	0.297651	9124.48	1360.35	0.149088	0.445946	0.77854	0.435953	0.682906	0.00769598	0.0551433	0.0211233	0.263273	|	0.398583	0.619319	0.479516	0.721574	0.00769598	0.0565305	0.0211233	0.267101
ILMN_1658498	SLC44A3	319.796	91.2631	0.285379	419.786	180.581	0.430175	253.445	46.1803	0.182211	355.125	147.828	0.41627	0.076822	0.619608	0.0257853	0.522304	0.00361009	0.0368475	0.0207618	0.262391	|	0.0230159	0.269461	0.00609589	0.28153	0.00361009	0.0377732	0.0207618	0.266379
ILMN_1658499	SYT13	1489.38	1138.12	0.764158	959.306	1096.74	1.14326	2459.31	1535.05	0.624178	1812.67	1641.93	0.905806	0.20512	0.697929	0.277156	0.628844	0.0238835	0.106267	0.0183716	0.256993	|	0.272598	0.553701	0.333865	0.656794	0.0238835	0.108669	0.0183716	0.261018
ILMN_1658504	CHKA	1608.44	356.973	0.221938	1596.66	365.606	0.228982	1471.43	330.402	0.224545	1554.99	348.331	0.224008	0.92969	0.868482	0.507653	0.701184	0.0436492	0.149199	0.43666	0.537116	|	0.621392	0.703931	0.790782	0.810387	0.0436492	0.153099	0.43666	0.550424
ILMN_1658513	IQSEC2	1230.7	227.67	0.184993	1060.64	412.676	0.389081	1176.09	417.44	0.354938	1010.52	405.32	0.401102	0.186092	0.688416	0.280473	0.631096	0.590884	0.55784	0.714243	0.629924	|	0.00800731	0.201926	0.0329435	0.372334	0.590884	0.573297	0.714243	0.646643
ILMN_1658519	SLC13A3	460.724	100.385	0.217885	442.364	87.2036	0.197131	480.911	179.483	0.373214	524.466	300.818	0.57357	0.596159	0.811058	0.641134	0.732541	0.538499	0.538323	0.246952	0.450787	|	0.5402	0.675335	0.663573	0.781963	0.538499	0.552037	0.246952	0.461897
ILMN_1658526	RYK	324.21	40.8359	0.125955	339.788	51.9232	0.152811	314.814	42.5303	0.135096	335.648	40.463	0.120552	0.374651	0.760344	0.180497	0.587195	0.378392	0.464129	0.784724	0.649918	|	0.181508	0.489536	0.0724342	0.436215	0.378392	0.474872	0.784724	0.667838
ILMN_1658531	LOC653702	203.895	31.8683	0.156297	214.874	27.7671	0.129225	206.985	22.0319	0.106442	205.172	26.4643	0.128986	0.321912	0.741287	0.841388	0.771607	0.770119	0.617712	0.324916	0.487715	|	0.137803	0.454007	0.76824	0.805903	0.770119	0.636509	0.324916	0.500153
ILMN_1658560	LOC653210	169.247	21.5486	0.12732	166.784	17.7924	0.106679	166.72	13.2994	0.0797711	157.7	17.8106	0.11294	0.734374	0.838159	0.133472	0.56024	0.654714	0.580938	0.168726	0.40742	|	0.327583	0.584889	0.0268426	0.361694	0.654714	0.598182	0.168726	0.417566
ILMN_1658569	LOC728910	168.073	23.5807	0.140301	159.54	18.2694	0.114513	162.32	10.8159	0.0666328	154.024	17.0305	0.11057	0.274576	0.729415	0.131737	0.56024	0.444781	0.495881	0.428663	0.534049	|	0.207297	0.50898	0.0836386	0.450585	0.444781	0.509196	0.428663	0.547286
ILMN_1658576	PTPRN	1272.29	595.307	0.467902	1364.24	709.863	0.520337	1990.01	954.528	0.47966	1713.31	863.73	0.50413	0.706116	0.833557	0.411682	0.673035	0.00289311	0.0330997	0.0404627	0.297494	|	0.775949	0.748045	0.167828	0.542197	0.00289311	0.033999	0.0404627	0.302922
ILMN_1658579	CDK5RAP3	195.89	23.5983	0.120467	189.28	14.2644	0.0753612	190.015	15.5955	0.082075	185.569	22.4168	0.1208	0.355638	0.751233	0.540184	0.707794	0.308039	0.419466	0.588349	0.591186	|	0.267119	0.550117	0.460879	0.713927	0.308039	0.430567	0.588349	0.605815
ILMN_1658586	LOC730012	174.576	13.315	0.0762704	181.785	24.7941	0.136393	171.913	20.1287	0.117087	173.914	16.8666	0.0969821	0.342992	0.746526	0.769199	0.759019	0.612769	0.567041	0.306777	0.480059	|	0.396634	0.618457	0.91792	0.832244	0.612769	0.582169	0.306777	0.491375
ILMN_1658599	LOC647243	179.928	12.7773	0.0710133	185.503	16.0549	0.086548	172.093	13.0934	0.076083	184.042	18.7566	0.101915	0.30736	0.737433	0.0580094	0.528698	0.0727499	0.198624	0.828187	0.662006	|	0.519499	0.667633	0.12003	0.491569	0.0727499	0.203957	0.828187	0.679686
ILMN_1658608	LOC642707	178.089	19.1597	0.107585	176.473	14.9282	0.0845922	180.43	12.2775	0.0680458	179.238	18.6166	0.103865	0.797362	0.84925	0.840368	0.771258	0.707729	0.598736	0.600136	0.594802	|	0.408533	0.623631	0.44631	0.708331	0.707729	0.616746	0.600136	0.609868
ILMN_1658619	WWC1	1760.5	413.019	0.234604	2385.68	528.506	0.221532	1725.16	374.242	0.216932	2276.39	528.2	0.232034	0.00149939	0.412935	0.00347943	0.441791	0.683719	0.591152	0.264812	0.458767	|	0.00168443	0.147133	0.00807884	0.30213	0.683719	0.608556	0.264812	0.470554
ILMN_1658621	LOC642833	169.822	14.3488	0.0844927	164.073	15.7628	0.0960716	167.886	18.3213	0.109129	170.464	22.0528	0.129369	0.308113	0.737433	0.732677	0.752004	0.747466	0.610572	0.410633	0.527716	|	0.308064	0.57472	0.73081	0.797971	0.747466	0.629574	0.410633	0.539906
ILMN_1658624	UBXD1	1449.08	221.48	0.152842	1303.37	293.655	0.225304	1599.41	200.701	0.125485	1488.21	222.512	0.149517	0.142324	0.668598	0.164659	0.576893	0.0228413	0.103689	0.025703	0.269329	|	0.050312	0.336543	0.0946215	0.462499	0.0228413	0.105883	0.025703	0.274716
ILMN_1658632	NLRP7	165.522	17.5833	0.106229	172.878	14.5713	0.0842863	180.325	16.4252	0.0910865	176.715	15.5125	0.0877827	0.2207	0.705449	0.541209	0.708227	0.0292025	0.119143	0.392334	0.519845	|	0.324422	0.583302	0.371726	0.675033	0.0292025	0.122179	0.392334	0.531953
ILMN_1658634	LOC649886	159.44	15.2548	0.0956775	151.149	13.1937	0.087289	159.527	23.3579	0.14642	156.037	18.3148	0.117374	0.121692	0.657778	0.650541	0.734654	0.988848	0.673773	0.504805	0.561495	|	0.0564623	0.346046	0.490328	0.726031	0.988848	0.692161	0.504805	0.575006
ILMN_1658636	MRE11A	171.455	17.3621	0.101263	173.986	15.5778	0.0895347	166.647	18.6543	0.111939	178.524	21.5028	0.120447	0.677084	0.828143	0.120628	0.556238	0.348196	0.44611	0.464933	0.547215	|	0.585867	0.691516	0.0803003	0.446465	0.348196	0.456975	0.464933	0.560907
ILMN_1658639	SLC46A3	650.418	84.5318	0.129965	603.966	99.5813	0.164879	620.007	120.617	0.194542	555.52	187.051	0.336714	0.183503	0.687004	0.281443	0.631096	0.257104	0.384497	0.290861	0.47177	|	0.334871	0.588466	0.363261	0.67072	0.257104	0.394385	0.290861	0.483501
ILMN_1658660	ACTC1	163.625	17.1068	0.104549	171.009	14.2617	0.0833973	167.109	13.6232	0.081523	166.311	19.1025	0.11486	0.207969	0.698944	0.897675	0.781338	0.491564	0.517392	0.339462	0.494466	|	0.158182	0.471335	0.995258	0.843236	0.491564	0.531358	0.339462	0.506871
ILMN_1658677	DTX3	1210.61	166.112	0.137214	1131.12	153.857	0.136022	1225.04	241.772	0.197359	1126.36	159.68	0.141766	0.184686	0.687004	0.193823	0.595604	0.799185	0.626734	0.922738	0.685271	|	0.0281413	0.284398	0.045456	0.394261	0.799185	0.645036	0.922738	0.702752
ILMN_1658678	SAAL1	479.053	76.8568	0.160435	462.109	47.3673	0.102503	467.051	71.55	0.153195	409.787	93.5394	0.228264	0.468243	0.78186	0.0746556	0.530731	0.355793	0.450625	0.0234506	0.267306	|	0.896335	0.774245	0.172068	0.546522	0.355793	0.46163	0.0234506	0.271289
ILMN_1658679	FLJ44968	818.537	327.146	0.399672	896.839	434.543	0.484527	973.834	382.717	0.393	867.866	365.678	0.421353	0.586563	0.808694	0.445011	0.685379	0.0902831	0.223456	0.782356	0.649547	|	0.949085	0.784083	0.142921	0.518064	0.0902831	0.229015	0.782356	0.667168
ILMN_1658684	ATP9B	446.473	90.6595	0.203057	482.83	133.637	0.276778	372.692	61.5642	0.165188	398.38	142.467	0.357616	0.399168	0.767146	0.53987	0.70765	0.038768	0.139197	0.13562	0.384808	|	0.795341	0.752668	0.987919	0.842255	0.038768	0.142913	0.13562	0.394194
ILMN_1658685	ELFN2	1231.06	276.779	0.22483	1120.08	426.389	0.380677	1217.1	334.558	0.274882	1154.76	364.637	0.315769	0.414209	0.770868	0.631362	0.73019	0.8321	0.636366	0.766366	0.645096	|	0.0135532	0.231763	0.0584871	0.416104	0.8321	0.654222	0.766366	0.662566
ILMN_1658689	LOC652736	189.408	16.9332	0.0894006	176.738	17.5416	0.0992525	180.854	16.3694	0.0905114	176.257	22.4938	0.127619	0.0549202	0.599759	0.533447	0.706591	0.22921	0.362692	0.946004	0.690936	|	0.00985103	0.212138	0.270417	0.62123	0.22921	0.37236	0.946004	0.707927
ILMN_1658702	HIST1H2BJ	429.83	51.9694	0.120907	448.086	74.1194	0.165413	441.654	94.358	0.213647	455.079	83.0712	0.182542	0.448799	0.779469	0.68173	0.741893	0.587184	0.556532	0.810398	0.656856	|	0.2813	0.559197	0.556639	0.750527	0.587184	0.57176	0.810398	0.674941
ILMN_1658706	ST6GALNAC2	261.546	41.2972	0.157896	285.203	54.8187	0.19221	268.632	77.6123	0.288917	301.244	179.739	0.596655	0.199334	0.694823	0.53731	0.707394	0.696596	0.595462	0.723107	0.632281	|	0.0535662	0.341763	0.386486	0.682224	0.696596	0.612992	0.723107	0.649456
ILMN_1658709	LAMB1	256.124	42.1684	0.164641	217.055	28.3498	0.130611	257.734	46.3176	0.179711	269.654	120.368	0.446377	0.00569938	0.504778	0.731807	0.751689	0.89654	0.651641	0.145309	0.390787	|	0.0184865	0.252524	0.622314	0.77082	0.89654	0.670896	0.145309	0.400421
ILMN_1658710	FAM19A4	226.029	23.3248	0.103194	219.615	16.1424	0.0735032	228.735	31.2718	0.136716	213.005	33.0356	0.155093	0.384456	0.763656	0.193396	0.595604	0.789189	0.623495	0.444537	0.539937	|	0.61399	0.701427	0.269995	0.620974	0.789189	0.642149	0.444537	0.553438
ILMN_1658715	NRXN3	192.505	20.9367	0.108759	188.31	19.3896	0.102966	180.469	16.1117	0.0892769	188.069	15.0248	0.0798902	0.573519	0.805268	0.19231	0.594985	0.0536494	0.168211	0.971746	0.695602	|	0.438546	0.635765	0.281279	0.627653	0.0536494	0.172421	0.971746	0.713447
ILMN_1658717	DEPDC5	316.48	38.0606	0.120262	261.572	27.9856	0.10699	307.287	39.0368	0.127037	282.898	25.6914	0.090815	0.000103741	0.314344	0.0511646	0.522304	0.448696	0.497695	0.0725886	0.328365	|	0.00125604	0.141113	0.14354	0.518697	0.448696	0.511043	0.0725886	0.33603
ILMN_1658728	ZBTB25	189.021	22.6138	0.119636	194.98	18.9138	0.097004	180.537	21.6654	0.120005	189.075	23.7382	0.125549	0.438642	0.778222	0.315279	0.641603	0.126341	0.268094	0.510463	0.562706	|	0.708962	0.730651	0.536988	0.743737	0.126341	0.274963	0.510463	0.576973
ILMN_1658740	PLGLA1	246.792	57.3231	0.232273	240.514	28.6684	0.119197	236.403	33.9456	0.143592	252.134	54.7561	0.21717	0.702834	0.8327	0.362911	0.657483	0.505664	0.524531	0.43505	0.536831	|	0.81556	0.757312	0.272571	0.622534	0.505664	0.537803	0.43505	0.549798
ILMN_1658743	CCNDBP1	164.77	17.9854	0.109155	164.311	13.7831	0.0838845	161.966	11.4937	0.0709634	145.953	17.1928	0.117797	0.937579	0.869545	0.00727339	0.47783	0.556805	0.544887	0.00139441	0.166205	|	0.565601	0.684232	0.0401362	0.384916	0.556805	0.559535	0.00139441	0.169803
ILMN_1658746	PTPLAD1	204.706	29.6077	0.144635	203.246	36.912	0.181613	195.109	33.7113	0.172782	202.54	31.1243	0.15367	0.906691	0.865362	0.535429	0.706708	0.152854	0.295264	0.939519	0.689594	|	0.802087	0.754237	0.302937	0.640313	0.152854	0.303217	0.939519	0.706503
ILMN_1658758	NPB	206.712	28.5028	0.137887	216.448	25.7443	0.11894	205.157	26.2704	0.12805	208.78	32.2914	0.154667	0.334046	0.74477	0.741122	0.753273	0.878716	0.648114	0.547247	0.576231	|	0.318114	0.580068	0.724361	0.796538	0.878716	0.666447	0.547247	0.5908
ILMN_1658759	PEX19	972.279	159.602	0.164152	934.624	186.212	0.199238	1002.74	249.874	0.24919	932.659	255.055	0.27347	0.560106	0.80277	0.454945	0.687829	0.492564	0.517801	0.969918	0.695244	|	0.382626	0.612073	0.319836	0.649609	0.492564	0.531822	0.969918	0.713062
ILMN_1658773	PIGF	225.554	60.5342	0.26838	209.689	30.9623	0.147658	216.963	27.2521	0.125607	221.13	51.5622	0.233176	0.367234	0.755516	0.78925	0.762899	0.550673	0.54287	0.437239	0.537382	|	0.382124	0.611838	0.752512	0.802647	0.550673	0.557057	0.437239	0.550648
ILMN_1658800	BRPF3	840.816	172.832	0.205552	970.716	210.353	0.216699	858.408	149.453	0.174105	896.72	194.212	0.21658	0.0787659	0.619608	0.55468	0.711697	0.456344	0.501199	0.0609606	0.318633	|	0.119751	0.435284	0.829469	0.817618	0.456344	0.514667	0.0609606	0.326667
ILMN_1658802	KRTCAP2	4498.11	1072.43	0.238418	4198.03	716.461	0.170666	4607.6	897.105	0.194701	4590.3	710.506	0.154784	0.370654	0.757303	0.953479	0.79044	0.614789	0.567619	0.056049	0.314746	|	0.399546	0.619743	0.959441	0.83833	0.614789	0.58297	0.056049	0.322097
ILMN_1658805	BRE	168.835	14.8961	0.0882283	159.194	12.1964	0.0766136	162.467	11.875	0.0730919	157.645	10.3531	0.0656737	0.0615342	0.610148	0.244743	0.617588	0.201132	0.340335	0.674286	0.617335	|	0.108312	0.421408	0.418117	0.696682	0.201132	0.349261	0.674286	0.633399
ILMN_1658807	HMOX2	285.701	50.5681	0.176997	271.732	29.8435	0.109827	308.342	106.447	0.345225	281.986	75.5966	0.268086	0.359079	0.75259	0.437104	0.683305	0.371763	0.460109	0.593845	0.593428	|	0.120274	0.435881	0.274491	0.623683	0.371763	0.471078	0.593845	0.607718
ILMN_1658809	SEZ6	1176.06	394.837	0.335728	984.881	347.051	0.352379	1191.12	485.479	0.407583	917.077	316.436	0.345049	0.169131	0.680498	0.0753275	0.530731	0.88443	0.649387	0.556816	0.579873	|	0.0180789	0.251099	0.010493	0.319326	0.88443	0.667887	0.556816	0.594424
ILMN_1658818	CAMK2D	181.894	36.0916	0.198421	206.042	39.2396	0.190445	193.221	38.0057	0.196695	202.301	44.0408	0.217699	0.0924049	0.632064	0.553552	0.711381	0.123274	0.264571	0.698405	0.624945	|	0.255438	0.542131	0.985647	0.841949	0.123274	0.271426	0.698405	0.641503
ILMN_1658821	SAMD1	417.624	102.824	0.246212	483.832	121.561	0.251246	397.929	64.223	0.161393	466.607	106.053	0.227285	0.122256	0.657778	0.0472994	0.522304	0.275044	0.396848	0.430622	0.534913	|	0.224972	0.520951	0.106634	0.474609	0.275044	0.407571	0.430622	0.548062
ILMN_1658830	C10orf26	292.056	36.9427	0.126492	298.315	44.5365	0.149294	247.655	39.4589	0.15933	259.771	54.3679	0.209291	0.681313	0.829188	0.497037	0.698876	0.00295205	0.0334608	0.0421155	0.300085	|	0.609998	0.700059	0.419322	0.697204	0.00295205	0.0343147	0.0421155	0.305251
ILMN_1658834	ZC3H18	285.339	41.3172	0.1448	281.939	39.2019	0.139044	276.686	50.914	0.184013	278.121	29.0021	0.104279	0.818927	0.853307	0.924093	0.78625	0.616106	0.567972	0.779256	0.648802	|	0.731039	0.736643	0.998649	0.843685	0.616106	0.58349	0.779256	0.666285
ILMN_1658835	CAV2	425.463	106.343	0.249947	430.081	102.332	0.237936	384.633	100.792	0.262048	379.058	82.645	0.218027	0.90451	0.86496	0.869047	0.776283	0.0339038	0.129667	0.0174909	0.254214	|	0.729682	0.736282	0.933052	0.834514	0.0339038	0.133025	0.0174909	0.25874
ILMN_1658847	MGC61598	520.469	107.956	0.207422	496.941	80.4648	0.16192	518.725	101.003	0.194714	547.139	136.789	0.250008	0.501109	0.789951	0.52863	0.705985	0.893124	0.651169	0.219016	0.436899	|	0.592366	0.693865	0.408396	0.692392	0.893124	0.670053	0.219016	0.447453
ILMN_1658861	FAM86B1	161.527	12.3031	0.076167	164.292	21.4462	0.130538	168.512	16.3709	0.0971495	162.169	15.8008	0.0974341	0.675375	0.828017	0.290073	0.632063	0.159493	0.302825	0.705707	0.627379	|	0.60399	0.697977	0.30574	0.641906	0.159493	0.310296	0.705707	0.643891
ILMN_1658883	ARAF	563.465	150.481	0.267063	573.106	128.978	0.225051	522.514	159.935	0.306087	586.833	190.815	0.32516	0.851497	0.858553	0.330251	0.647789	0.240423	0.37139	0.721841	0.631916	|	0.835278	0.761676	0.308192	0.643282	0.240423	0.381264	0.721841	0.649057
ILMN_1658884	ATP11B	184.683	15.0103	0.0812761	190.157	17.211	0.0905093	182.059	16.9034	0.0928453	184.637	17.5135	0.0948534	0.364965	0.754537	0.685908	0.742518	0.61665	0.568052	0.336884	0.493549	|	0.216169	0.515164	0.505878	0.732197	0.61665	0.583705	0.336884	0.50571
ILMN_1658885	DAGLB	1182.25	228.629	0.193384	1173.97	178.726	0.15224	1076.67	185.016	0.17184	1061.88	171.52	0.161526	0.912283	0.866697	0.821937	0.768481	0.0858021	0.217294	0.0899776	0.347559	|	0.313867	0.577837	0.20903	0.579052	0.0858021	0.222798	0.0899776	0.355184
ILMN_1658902	DEAF1	1991.02	510.7	0.256502	1696.35	572.607	0.337552	2191.93	622.521	0.284006	1894.3	573.12	0.30255	0.151136	0.669637	0.183779	0.588419	0.114184	0.253569	0.294977	0.47375	|	0.0261792	0.27885	0.0544886	0.410181	0.114184	0.260443	0.294977	0.485594
ILMN_1658909	OSGEPL1	162.427	21.0085	0.129341	158.502	16.2068	0.10225	162.099	22.8473	0.140947	158.05	22.2974	0.141078	0.568866	0.804298	0.627701	0.729507	0.964097	0.667352	0.958229	0.693143	|	0.862301	0.767407	0.895174	0.828711	0.964097	0.686733	0.958229	0.710575
ILMN_1658911	LOC647349	578.04	151.591	0.26225	583.027	131.845	0.226139	636.268	227.204	0.357088	510.09	145.985	0.286195	0.923925	0.867581	0.0786434	0.531037	0.218897	0.355279	0.106312	0.36227	|	0.633686	0.707997	0.107216	0.475312	0.218897	0.364102	0.106312	0.370696
ILMN_1658917	SLC1A1	506.364	121.277	0.239505	485.017	171.517	0.353632	577.46	144.884	0.250899	514.913	164.622	0.319709	0.701273	0.832137	0.282406	0.631096	0.0584344	0.176533	0.398368	0.522073	|	0.223473	0.519988	0.0592745	0.417194	0.0584344	0.180888	0.398368	0.534629
ILMN_1658925	JAG2	172.574	20.5175	0.118891	181.142	15.0574	0.0831249	178.826	25.8955	0.144809	175.619	26.7685	0.152424	0.19977	0.695738	0.742176	0.753594	0.487317	0.51551	0.535575	0.571714	|	0.149948	0.464749	0.822881	0.816426	0.487317	0.529393	0.535575	0.586305
ILMN_1658926	NOTCH3	1230.54	623.434	0.506634	902.013	398.195	0.441451	948.542	496.567	0.523506	873.506	416.833	0.477195	0.0936482	0.632064	0.65628	0.736091	0.000477197	0.0146278	0.721933	0.631916	|	0.12659	0.442815	0.79059	0.81035	0.000477197	0.0148423	0.721933	0.649086
ILMN_1658928	GNB2	566.526	80.0609	0.141319	566.618	82.0589	0.144822	575.937	73.6605	0.127897	577.567	107.818	0.186675	0.997564	0.874828	0.962403	0.792252	0.765989	0.616841	0.773432	0.647175	|	0.651286	0.713629	0.75425	0.803012	0.765989	0.635264	0.773432	0.664615
ILMN_1658950	LOC400890	1002.09	117.284	0.117039	1062.58	85.3293	0.0803038	996.761	82.118	0.0823848	999.239	135.757	0.13586	0.114991	0.654253	0.953172	0.79038	0.851137	0.641487	0.0344271	0.289938	|	0.106932	0.41961	0.945437	0.836327	0.851137	0.659321	0.0344271	0.292936
ILMN_1658951	PPP2R4	184.148	18.6637	0.101351	181.303	10.3256	0.0569521	183.876	13.9824	0.0760424	190.328	21.7912	0.114493	0.604579	0.812052	0.352678	0.655787	0.9581	0.66573	0.176283	0.413082	|	0.925471	0.779787	0.10049	0.468292	0.9581	0.685389	0.176283	0.422659
ILMN_1658955	EIF4E	210.384	28.7377	0.136596	188.078	20.7452	0.110301	207.963	46.9864	0.225937	199.082	35.051	0.176063	0.0206506	0.543757	0.559343	0.713076	0.861815	0.643736	0.296051	0.473995	|	0.014209	0.234899	0.520875	0.737887	0.861815	0.662116	0.296051	0.486133
ILMN_1658957	LOC653635	645.585	438.604	0.67939	442.157	261.296	0.590958	646.874	536.372	0.829175	812.215	893.832	1.10049	0.130242	0.662033	0.552702	0.711067	0.989771	0.673995	0.0677025	0.324239	|	0.0801604	0.382358	0.640954	0.775992	0.989771	0.692359	0.0677025	0.332415
ILMN_1658989	MEX3B	196.889	29.4162	0.149405	177.998	36.3904	0.204443	232.4	48.878	0.210319	210.018	51.3374	0.244443	0.133852	0.664269	0.233675	0.613457	0.00173944	0.0261669	0.00337858	0.192512	|	0.0880467	0.393285	0.191875	0.564993	0.00173944	0.0267618	0.00337858	0.192419
ILMN_1658995	ACOT9	262.811	34.6276	0.131759	277.816	44.4635	0.160047	258.962	34.1213	0.131762	257.189	28.8888	0.112325	0.317443	0.740587	0.878677	0.777768	0.752637	0.612378	0.173394	0.411421	|	0.271678	0.553106	0.962102	0.838705	0.752637	0.63118	0.173394	0.42075
ILMN_1659017	C11orf74	782.528	159.3	0.203571	840.135	209.372	0.249212	793.812	172.626	0.217465	777.283	245.602	0.315975	0.409841	0.769463	0.835203	0.770655	0.690084	0.593393	0.458903	0.545234	|	0.135256	0.451581	0.710948	0.793492	0.690084	0.610761	0.458903	0.558747
ILMN_1659024	TMCC2	1117.67	406.931	0.364089	898.288	325.464	0.362316	1263.6	499.072	0.39496	998.586	265.649	0.266025	0.112477	0.650653	0.0775386	0.531034	0.0290733	0.118749	0.230401	0.443878	|	0.0176017	0.249369	0.0113442	0.323956	0.0290733	0.121861	0.230401	0.45365
ILMN_1659026	POLR2K	269.002	24.642	0.0916053	256.123	27.2896	0.106549	272.175	36.4343	0.133863	290.851	51.4742	0.176978	0.188756	0.688638	0.269296	0.626641	0.68849	0.592827	0.01275	0.240342	|	0.510795	0.664264	0.0896142	0.457353	0.68849	0.610211	0.01275	0.242601
ILMN_1659027	SLC2A1	3998.64	1846.13	0.46169	3943.63	1800.03	0.456441	3458.22	1941.69	0.561472	3897.14	2268.18	0.582011	0.934828	0.869214	0.576831	0.717058	0.0173474	0.0881321	0.8802	0.674495	|	0.645234	0.711717	0.804353	0.812988	0.0173474	0.0900881	0.8802	0.6928
ILMN_1659029	FAM116B	1322.74	238.552	0.180347	1231.05	284.302	0.230944	1359.73	272.307	0.200265	1341.14	256.534	0.191281	0.351384	0.750455	0.848752	0.773479	0.611925	0.566725	0.0728136	0.328365	|	0.137495	0.453718	0.624052	0.771313	0.611925	0.581834	0.0728136	0.336187
ILMN_1659047	HIST2H2AA3	436.444	161.579	0.370217	495.026	189.706	0.383225	345.651	82.3664	0.238293	476.792	205.274	0.430532	0.37454	0.760344	0.039217	0.522304	0.0380951	0.138065	0.638231	0.60686	|	0.14529	0.460783	0.0072374	0.294204	0.0380951	0.141617	0.638231	0.622271
ILMN_1659054	CHKB	262.018	41.9391	0.160062	251.888	28.1307	0.111679	255.266	38.0914	0.149222	248.55	40.9825	0.164886	0.439365	0.778222	0.647304	0.73414	0.534072	0.536771	0.791556	0.651551	|	0.874222	0.769849	0.918854	0.832386	0.534072	0.550178	0.791556	0.669759
ILMN_1659058	PPP1R10	678.289	97.5532	0.143822	731.448	103.851	0.14198	744.105	117.334	0.157685	735.208	114.243	0.155389	0.161746	0.676163	0.835103	0.770655	0.0162457	0.0844065	0.879881	0.674284	|	0.295849	0.56788	0.596482	0.763245	0.0162457	0.0865613	0.879881	0.692723
ILMN_1659075	HLA-DOA	325.864	120.753	0.370561	353.639	89.5863	0.253327	317.631	81.0301	0.255108	311.353	81.4442	0.261581	0.477126	0.785686	0.834346	0.77037	0.619035	0.569207	0.0363242	0.293805	|	0.21911	0.517134	0.762001	0.804625	0.619035	0.584642	0.0363242	0.296357
ILMN_1659082	ZCRB1	816.876	111.865	0.136942	835.137	165.461	0.198124	832.556	123.512	0.148353	787.697	164.348	0.208644	0.730355	0.837109	0.411694	0.673035	0.596245	0.560308	0.139562	0.387111	|	0.19875	0.502658	0.963041	0.838837	0.596245	0.575506	0.139562	0.396808
ILMN_1659086	NEFL	2268.78	1185.07	0.522337	1693.26	901.129	0.532187	2668.85	1204.18	0.451198	2099.23	1148.44	0.547075	0.143114	0.668598	0.195991	0.596112	0.141466	0.285394	0.0948604	0.350829	|	0.0646088	0.360184	0.111519	0.480542	0.141466	0.291632	0.0948604	0.35991
ILMN_1659095	LOC644029	9578.4	1291.67	0.134852	9547.85	914.498	0.0957806	8683.45	833.145	0.0959463	8976.29	1092.38	0.121696	0.940415	0.870085	0.422171	0.677835	0.0276658	0.115403	0.10118	0.356785	|	0.9171	0.778223	0.315683	0.647392	0.0276658	0.118318	0.10118	0.365913
ILMN_1659099	ROCK2	714.56	171.69	0.240274	846.939	271.052	0.320037	1036.61	279.596	0.269721	995.832	263.165	0.264266	0.130558	0.662033	0.684046	0.742061	0.000710298	0.0173635	0.0361972	0.293805	|	0.262733	0.547175	0.420826	0.697852	0.000710298	0.0177081	0.0361972	0.296136
ILMN_1659106	PHLDA3	781.44	201.673	0.258079	828.135	136.621	0.164974	743.568	193.865	0.260723	779.557	123.866	0.158893	0.459809	0.78094	0.545133	0.708835	0.23812	0.369739	0.21956	0.437155	|	0.41247	0.625296	0.478044	0.720956	0.23812	0.379383	0.21956	0.447759
ILMN_1659110	MGC40489	187.615	22.8725	0.121912	193.585	22.1398	0.114367	184.151	15.3507	0.0833594	186.333	18.7153	0.10044	0.474203	0.783951	0.732219	0.751889	0.546665	0.541338	0.349729	0.498715	|	0.489705	0.656072	0.79438	0.811084	0.546665	0.555419	0.349729	0.51153
ILMN_1659138	CACNA1F	164.235	25.2294	0.153618	158.495	23.0964	0.145724	170.197	18.5816	0.109177	164.551	18.9388	0.115093	0.520713	0.795855	0.418314	0.676517	0.289046	0.406627	0.379636	0.513644	|	0.474561	0.650183	0.387617	0.682759	0.289046	0.417313	0.379636	0.526135
ILMN_1659148	ARL8A	266.086	61.4207	0.230831	263.205	42.7848	0.162553	254.037	44.5296	0.175288	295.952	143.363	0.484411	0.881506	0.862692	0.309903	0.63977	0.491208	0.517129	0.422499	0.531919	|	0.449767	0.639994	0.447667	0.708864	0.491208	0.531192	0.422499	0.544812
ILMN_1659150	HCN2	168.309	22.288	0.132423	166.638	19.6612	0.117988	162.366	13.8049	0.0850238	164.666	27.7739	0.168669	0.828921	0.854977	0.781844	0.762448	0.268742	0.392894	0.807768	0.656493	|	0.310662	0.576126	0.715167	0.79446	0.268742	0.403042	0.807768	0.674227
ILMN_1659156	ANKRD16	253.104	50.0466	0.197732	246.298	41.8241	0.169811	248.819	47.7184	0.19178	233.518	45.7312	0.195836	0.688092	0.83015	0.378027	0.663452	0.47821	0.511672	0.0713365	0.327607	|	0.851595	0.76517	0.475147	0.719731	0.47821	0.525119	0.0713365	0.335144
ILMN_1659166	SLC6A15	168.541	20.0764	0.119119	165.381	21.305	0.128823	174.36	27.8047	0.159467	163.523	23.3891	0.143033	0.680479	0.829164	0.256166	0.620971	0.238239	0.369806	0.781995	0.649457	|	0.915627	0.777945	0.460165	0.713659	0.238239	0.37948	0.781995	0.667065
ILMN_1659189	C9orf89	442.544	44.2542	0.0999996	535.987	81.6216	0.152283	461.014	51.7106	0.112167	501.135	47.2912	0.0943683	0.00111676	0.372999	0.0347744	0.522304	0.213275	0.350757	0.163233	0.403579	|	0.000182669	0.115724	0.00382351	0.263853	0.213275	0.359542	0.163233	0.413654
ILMN_1659199	GRIN1	248.887	63.0157	0.25319	266.475	99.9396	0.375043	324.29	115.408	0.355879	282.892	126.305	0.446477	0.576506	0.806474	0.359586	0.656313	0.00411758	0.039441	0.506552	0.562047	|	0.839495	0.762589	0.105283	0.472968	0.00411758	0.0404554	0.506552	0.575616
ILMN_1659206	RARA	1315.46	326.108	0.247905	1089.96	258.085	0.236785	1252.7	202.36	0.161539	1263.62	339.871	0.268967	0.0438574	0.594734	0.917397	0.785344	0.481889	0.513511	0.0787461	0.335474	|	0.0244423	0.273886	0.929697	0.834016	0.481889	0.526857	0.0787461	0.342804
ILMN_1659215	CYP4B1	156.469	19.5792	0.125132	156.236	21.3653	0.13675	155.744	20.5196	0.131752	154.465	13.1022	0.084823	0.97555	0.872957	0.838505	0.770819	0.91223	0.655498	0.751916	0.64155	|	0.801254	0.754045	0.619322	0.769968	0.91223	0.674715	0.751916	0.658298
ILMN_1659240	MTMR14	954.911	238.516	0.249778	903.349	178.558	0.197662	1010.29	237.438	0.235019	1011.5	363.198	0.359067	0.50525	0.79142	0.991601	0.798531	0.100973	0.2373	0.181605	0.417572	|	0.66989	0.719349	0.817321	0.815407	0.100973	0.243479	0.181605	0.42606
ILMN_1659255	RP2	178.117	24.9205	0.139911	186.032	22.1004	0.118798	162.268	14.4346	0.0889553	175.367	26.0035	0.148281	0.364409	0.754391	0.110178	0.54864	0.0328769	0.127569	0.256056	0.455417	|	0.19077	0.496402	0.0497207	0.402152	0.0328769	0.130772	0.256056	0.466345
ILMN_1659257	TNFRSF8	220.803	34.852	0.157842	219.161	29.066	0.132624	223.94	37.3037	0.166579	225.483	59.436	0.263594	0.889153	0.863615	0.933998	0.787718	0.792198	0.624393	0.723819	0.632312	|	0.750413	0.741686	0.979949	0.841176	0.792198	0.643023	0.723819	0.64968
ILMN_1659259	PRPF6	202.42	19.6291	0.0969723	202.639	19.9037	0.0982227	194.396	14.7656	0.0759561	203.194	22.0599	0.108566	0.976099	0.872957	0.219055	0.606178	0.0788574	0.207726	0.928124	0.686616	|	0.872745	0.769549	0.164489	0.538793	0.0788574	0.213109	0.928124	0.703966
ILMN_1659265	HIT-40	164.809	12.8012	0.077673	155.964	18.7855	0.120447	164.164	17.13	0.104347	149.46	11.9782	0.080143	0.151295	0.669637	0.0105386	0.502163	0.907548	0.654348	0.338829	0.494206	|	0.358757	0.600399	0.0322012	0.370811	0.907548	0.673585	0.338829	0.506587
ILMN_1659270	OTP	193.022	17.1584	0.0888937	190.7	16.8185	0.0881934	190.015	13.0441	0.0686476	185.345	15.853	0.0855327	0.711482	0.833667	0.390613	0.666275	0.551649	0.543212	0.469252	0.548518	|	0.620089	0.703493	0.315648	0.647373	0.551649	0.557454	0.469252	0.562429
ILMN_1659273	LOC441408	407.051	72.7007	0.178603	380.486	70.1003	0.184239	424.403	82.1586	0.193587	370.482	86.9688	0.234745	0.317604	0.740587	0.0935549	0.541771	0.262255	0.388462	0.550639	0.577475	|	0.715611	0.732484	0.224688	0.590614	0.262255	0.398265	0.550639	0.592094
ILMN_1659285	PSMG1	502.425	261.334	0.520145	414.141	117.357	0.283375	558.15	271.885	0.487117	409.859	155.271	0.37884	0.236419	0.715176	0.0746982	0.530731	0.137484	0.280849	0.875637	0.673241	|	0.497358	0.658949	0.180353	0.554566	0.137484	0.287378	0.875637	0.691692
ILMN_1659297	FZD6	212.894	42.2164	0.198298	209.775	40.9035	0.194988	196.902	51.1737	0.259895	213.701	45.2258	0.211631	0.83887	0.856679	0.348	0.653322	0.076118	0.203804	0.808359	0.656493	|	0.93946	0.782353	0.232931	0.596381	0.076118	0.209084	0.808359	0.674388
ILMN_1659312	PMP22	219.052	31.4053	0.143369	214.681	42.59	0.198388	215.352	28.1792	0.130852	213.874	49.6388	0.232094	0.754675	0.842457	0.922616	0.786107	0.677637	0.589364	0.919836	0.68489	|	0.959826	0.785982	0.881099	0.82645	0.677637	0.606425	0.919836	0.702094
ILMN_1659316	HEPACAM	10731.5	2470.69	0.230228	11031.9	2414.28	0.218846	8996.64	2645.07	0.294006	9996.86	2358.28	0.235903	0.739186	0.838763	0.282897	0.631096	0.0245051	0.107805	0.0570452	0.31572	|	0.236741	0.528283	0.0615387	0.420204	0.0245051	0.110282	0.0570452	0.323077
ILMN_1659327	LOC283683	227.308	30.8174	0.135575	245.211	39.4194	0.160757	252.615	45.1977	0.178919	251.548	48.4158	0.192471	0.182559	0.686756	0.950968	0.789876	0.035868	0.133693	0.659815	0.613258	|	0.241341	0.53182	0.854921	0.822081	0.035868	0.137167	0.659815	0.628868
ILMN_1659333	FLJ36144	176.959	15.4402	0.0872529	177.352	10.3684	0.0584623	181.581	22.1997	0.122258	185.178	29.5632	0.159647	0.934693	0.869214	0.712741	0.747438	0.47646	0.510932	0.358785	0.503327	|	0.947796	0.783853	0.716406	0.794742	0.47646	0.524287	0.358785	0.516002
ILMN_1659339	ELP4	336.343	57.3485	0.170506	362.614	91.2517	0.25165	325.015	64.6785	0.199001	329.119	76.0997	0.231222	0.363484	0.754327	0.875725	0.777109	0.472109	0.509118	0.0874321	0.34517	|	0.121825	0.43763	0.426292	0.700178	0.472109	0.522204	0.0874321	0.352585
ILMN_1659343	BOLA2	3715.31	770.451	0.207372	3465.31	547.329	0.157945	3582.93	670.956	0.187265	3495.91	524.237	0.149957	0.31049	0.737811	0.693584	0.743831	0.259282	0.386127	0.835945	0.66332	|	0.091918	0.399132	0.327439	0.653559	0.259282	0.396035	0.835945	0.681713
ILMN_1659352	KCNK13	255.658	35.4011	0.13847	258.476	37.969	0.146896	231.888	35.3367	0.152387	246.718	40.9484	0.165973	0.835817	0.856291	0.301432	0.635685	0.0362358	0.134468	0.391391	0.51945	|	0.940607	0.78256	0.352435	0.665636	0.0362358	0.137919	0.391391	0.531529
ILMN_1659364	RFC5	531.082	81.9461	0.1543	619.472	91.3083	0.147397	612.494	133.924	0.218653	533.376	58.2736	0.109254	0.010029	0.536417	0.0439863	0.522304	0.000417129	0.0138419	0.022785	0.267217	|	0.0264972	0.279706	0.0132055	0.332328	0.000417129	0.0140066	0.022785	0.270166
ILMN_1659365	LOC653071	263.977	107.886	0.408692	291.107	104.473	0.358881	255.848	81.4911	0.318513	277.194	121.421	0.438038	0.490476	0.788239	0.583027	0.717857	0.533139	0.536438	0.143904	0.38983	|	0.240191	0.530945	0.302932	0.64031	0.533139	0.549784	0.143904	0.399559
ILMN_1659371	ADRA2A	191.147	16.3489	0.0855303	188.732	16.2503	0.0861023	215.066	27.9764	0.130083	223.374	36.3238	0.162614	0.688667	0.83015	0.494002	0.698649	0.0112773	0.0681466	0.000341426	0.14448	|	0.731745	0.73683	0.473183	0.718895	0.0112773	0.0698853	0.000341426	0.145444
ILMN_1659405	LOC653773	4267.22	868.923	0.203627	3796.2	778.525	0.20508	3779.51	998.631	0.264223	3876.68	692.046	0.178515	0.128621	0.661059	0.756902	0.756856	0.123191	0.264571	0.802445	0.655159	|	0.219722	0.51754	0.526279	0.739878	0.123191	0.27133	0.802445	0.672773
ILMN_1659411	POLR2C	979.261	199.123	0.20334	1034.14	169.736	0.164133	1016.97	247.51	0.243379	937.515	173.537	0.185103	0.422088	0.771927	0.313347	0.641244	0.31935	0.427019	0.0137437	0.241444	|	0.201575	0.504789	0.45767	0.712717	0.31935	0.438278	0.0137437	0.246633
ILMN_1659415	MAP2K1IP1	1214.78	299.128	0.246241	1246.48	265.68	0.213145	1161.6	270.467	0.23284	1135.74	281.521	0.247875	0.760795	0.84402	0.800147	0.765033	0.193292	0.333928	0.148909	0.392965	|	0.413007	0.625521	0.818549	0.815633	0.193292	0.342478	0.148909	0.402756
ILMN_1659437	TXNDC17	2441.13	266.438	0.109145	2307.48	287.993	0.124809	2252.68	423.642	0.188061	2157.71	401.816	0.186223	0.200334	0.696033	0.534056	0.706591	0.0199416	0.0953731	0.151722	0.395499	|	0.257722	0.543731	0.622511	0.770876	0.0199416	0.0977269	0.151722	0.404987
ILMN_1659444	KIF1B	799.331	100.314	0.125498	765.06	103.831	0.135716	955.405	211.969	0.221863	937.441	282.329	0.30117	0.367596	0.755563	0.847174	0.773197	0.0227373	0.103516	0.0115329	0.235705	|	0.225768	0.521458	0.752386	0.802621	0.0227373	0.105599	0.0115329	0.236947
ILMN_1659462	DUSP23	2399.37	619.473	0.258181	2959.35	661.736	0.223608	2676.85	685.489	0.256081	2941.77	732.268	0.248921	0.0245558	0.556321	0.317564	0.642521	0.0109194	0.0670395	0.928034	0.686606	|	0.0664864	0.363181	0.58253	0.758941	0.0109194	0.0686542	0.928034	0.703946
ILMN_1659463	APAF1	504.276	71.9943	0.142768	566.765	107.921	0.190415	456.303	68.8056	0.150789	492.601	82.8616	0.168212	0.0794934	0.619677	0.207151	0.6007	0.0148018	0.0798148	0.0186186	0.258782	|	0.129925	0.446285	0.341501	0.660517	0.0148018	0.0818381	0.0186186	0.261625
ILMN_1659464	FAM71F1	163.847	12.4998	0.0762897	164.004	15.6717	0.0955571	150.696	12.5235	0.0831047	159.743	28.6663	0.179452	0.976282	0.872957	0.289329	0.631708	0.0226284	0.103169	0.546167	0.575803	|	0.299705	0.570081	0.627509	0.772286	0.0226284	0.1053	0.546167	0.590386
ILMN_1659470	PBRM1	190.507	14.5114	0.0761727	195.407	23.9246	0.122435	187.095	15.6133	0.0834514	197.577	25.0861	0.126969	0.512411	0.793515	0.19089	0.594135	0.566302	0.548487	0.765113	0.644858	|	0.449162	0.63977	0.159084	0.533505	0.566302	0.56331	0.765113	0.6622
ILMN_1659490	LOC653158	605.549	257.635	0.425457	581.799	244.576	0.420379	562.279	255.74	0.454827	650.892	321.153	0.493405	0.797684	0.84925	0.415594	0.675527	0.0935166	0.227316	0.31033	0.480572	|	0.459408	0.644018	0.66242	0.781666	0.0935166	0.233439	0.31033	0.493056
ILMN_1659495	HBS1L	206.632	28.3183	0.137047	201.207	19.187	0.0953595	202.104	23.8912	0.118213	204.147	21.1488	0.103596	0.540149	0.801084	0.805563	0.765965	0.523704	0.532497	0.632201	0.60523	|	0.204941	0.507274	0.566502	0.753801	0.523704	0.545753	0.632201	0.620376
ILMN_1659517	WDR89	163.113	15.2417	0.0934428	169.416	15.9391	0.0940829	161.226	16.967	0.105238	167.211	17.316	0.103558	0.279837	0.731689	0.348732	0.653404	0.752132	0.612243	0.749419	0.640627	|	0.268032	0.550721	0.310222	0.644411	0.752132	0.631023	0.749419	0.657549
ILMN_1659523	USP39	757.395	64.855	0.085629	874.011	116.029	0.132755	794.397	80.6867	0.10157	828.186	109.108	0.131743	0.00335351	0.48206	0.350224	0.654338	0.0846862	0.215744	0.128861	0.380363	|	0.00233033	0.154807	0.251988	0.609421	0.0846862	0.221289	0.128861	0.389431
ILMN_1659524	C6orf66	275.076	67.9983	0.247198	276.872	58.7477	0.212184	276.425	82.2345	0.297493	264.242	65.3812	0.247429	0.938673	0.869755	0.655121	0.735885	0.864189	0.644694	0.419799	0.531675	|	0.388347	0.61472	0.868075	0.824304	0.864189	0.662731	0.419799	0.543712
ILMN_1659536	FAM24B	170.926	19.2338	0.112527	165.865	17.5808	0.105995	167.534	19.8792	0.118658	167.222	13.1068	0.0783797	0.457845	0.780481	0.959489	0.791955	0.55679	0.544887	0.841581	0.664629	|	0.879997	0.771013	0.53678	0.743663	0.55679	0.559529	0.841581	0.683169
ILMN_1659537	MED8	219.566	30.6963	0.139805	217.968	32.5013	0.149111	223.43	47.8878	0.21433	210.457	38.4449	0.182674	0.891379	0.863869	0.417881	0.676517	0.697263	0.595868	0.319658	0.485472	|	0.785018	0.750228	0.582606	0.758966	0.697263	0.613218	0.319658	0.497622
ILMN_1659541	CRELD1	168.946	17.8862	0.10587	159.512	12.472	0.0781882	165.413	15.2554	0.0922258	169.634	22.4827	0.132536	0.102377	0.640188	0.559062	0.713076	0.488509	0.516103	0.119424	0.373971	|	0.0568765	0.346657	0.699112	0.790728	0.488509	0.529945	0.119424	0.382108
ILMN_1659543	LOC283849	206.546	19.3904	0.0938796	192.237	13.5729	0.0706051	206.784	19.7342	0.095434	196.269	35.9605	0.183221	0.0256243	0.556436	0.342263	0.65123	0.973883	0.669787	0.720113	0.631365	|	0.0216462	0.264853	0.273346	0.622999	0.973883	0.688902	0.720113	0.648511
ILMN_1659544	STX3	479.908	115.517	0.240706	531.584	120.753	0.227156	503.481	74.4371	0.147845	502.827	100.456	0.199782	0.243115	0.719506	0.9842	0.797829	0.38631	0.468328	0.0699606	0.326515	|	0.532178	0.672401	0.393606	0.685568	0.38631	0.479309	0.0699606	0.334139
ILMN_1659550	LOC388654	3381.58	582.994	0.172403	3322.33	318.32	0.0958123	3002.87	845.408	0.281534	3164.82	399.594	0.126261	0.728632	0.836522	0.501186	0.700197	0.159855	0.303157	0.229939	0.443675	|	0.994455	0.791884	0.348408	0.663779	0.159855	0.310673	0.229939	0.453407
ILMN_1659553	ANAPC1	169.148	24.2816	0.143552	164.669	11.9773	0.0727354	170.504	22.1509	0.129914	161.123	13.6066	0.0844488	0.520585	0.795855	0.168943	0.578736	0.784398	0.621846	0.338018	0.493734	|	0.851481	0.765146	0.562348	0.752432	0.784398	0.640749	0.338018	0.506222
ILMN_1659564	SEC61A1	3606	915.416	0.253859	3813.06	585.075	0.15344	3797.24	897.26	0.236293	4148.59	1003.22	0.241822	0.461797	0.781033	0.323989	0.644305	0.247192	0.376809	0.153775	0.397368	|	0.538493	0.674716	0.347904	0.663544	0.247192	0.386694	0.153775	0.406578
ILMN_1659565	MFAP2	183.544	22.7077	0.123718	181.253	19.1512	0.10566	179.512	24.913	0.138782	181.627	39.9237	0.219812	0.766569	0.84508	0.865712	0.776283	0.590177	0.557519	0.97791	0.696735	|	0.661456	0.716784	0.943581	0.836058	0.590177	0.573005	0.97791	0.714738
ILMN_1659583	LOC644617	191.272	14.7632	0.0771846	204.122	28.126	0.13779	199.02	40.6162	0.204081	196.111	20.7652	0.105885	0.141323	0.668598	0.803724	0.765627	0.491795	0.517487	0.4563	0.544693	|	0.184827	0.491928	0.69855	0.790594	0.491795	0.531465	0.4563	0.557802
ILMN_1659599	ADC	609.87	137.094	0.224791	596.792	96.0098	0.160876	636.301	110.21	0.173204	505.939	144.055	0.284729	0.762373	0.844193	0.0110042	0.502163	0.380443	0.465312	0.00414324	0.192512	|	0.711722	0.731414	0.00839288	0.304799	0.380443	0.47603	0.00414324	0.197198
ILMN_1659601	CCL26	169.048	10.9814	0.0649599	167.952	12.8953	0.0767796	164.034	23.8312	0.145281	170.312	28.9556	0.170015	0.805446	0.850953	0.526136	0.705207	0.436266	0.492093	0.797164	0.653538	|	0.903299	0.775595	0.47581	0.720013	0.436266	0.505134	0.797164	0.671318
ILMN_1659610	TJP3	168.498	20.5	0.121663	169.311	23.6662	0.139779	165.536	15.915	0.0961426	175.347	39.5652	0.22564	0.921169	0.86735	0.397507	0.66788	0.689521	0.593158	0.655136	0.611481	|	0.824588	0.75933	0.51967	0.737439	0.689521	0.610567	0.655136	0.627459
ILMN_1659620	MYCBP	162.899	9.15922	0.0562262	175.232	27.0193	0.154191	152.651	12.0477	0.078923	170.552	21.0529	0.12344	0.123535	0.657778	0.0109099	0.502163	0.0152603	0.0811671	0.571982	0.585605	|	0.213153	0.513103	0.0247945	0.359077	0.0152603	0.0833184	0.571982	0.600005
ILMN_1659627	LOC647322	194.896	48.6172	0.249452	198.502	36.9194	0.18599	212.493	59.5122	0.280067	203.044	42.3502	0.208576	0.819512	0.853395	0.61737	0.727039	0.00810089	0.056608	0.490127	0.556095	|	0.929701	0.780569	0.428504	0.701106	0.00810089	0.0579842	0.490127	0.569759
ILMN_1659631	LOC730024	814.96	179.584	0.220359	782.383	167.406	0.213969	1102.92	283.609	0.257144	1008.3	298.377	0.295919	0.611333	0.813358	0.383082	0.665454	0.0002834	0.0113297	0.014045	0.243303	|	0.522959	0.66895	0.331009	0.655368	0.0002834	0.0116385	0.014045	0.247767
ILMN_1659659	MAGEH1	470.239	101.543	0.21594	485.219	98.8124	0.203645	503.203	97.3198	0.193401	420.59	86.2369	0.205038	0.685742	0.830098	0.0200976	0.522304	0.177101	0.319687	0.0357961	0.292924	|	0.296799	0.568425	0.0706166	0.433627	0.177101	0.32781	0.0357961	0.295433
ILMN_1659678	GABRA2	681.59	317.603	0.465973	575.605	217.036	0.377056	569.289	287.628	0.505242	539.192	250.805	0.465149	0.290804	0.735671	0.761746	0.757562	0.125435	0.267039	0.460544	0.545851	|	0.278054	0.557174	0.819074	0.81573	0.125435	0.273927	0.460544	0.559339
ILMN_1659688	LGALS3BP	740.607	243.406	0.328658	705.226	127.654	0.181011	701.256	224.309	0.319867	696.905	198.843	0.285324	0.616822	0.814763	0.955493	0.79097	0.434182	0.491452	0.845717	0.665663	|	0.733031	0.73717	0.449483	0.709573	0.434182	0.504126	0.845717	0.684229
ILMN_1659703	WWP2	410.227	83.4832	0.203505	376.729	78.7129	0.208938	395.985	84.6259	0.21371	374.015	92.418	0.247097	0.267948	0.727339	0.505142	0.700197	0.37496	0.461958	0.879421	0.674168	|	0.461526	0.644897	0.833595	0.818357	0.37496	0.472917	0.879421	0.692611
ILMN_1659725	EXOSC5	487.416	93.7543	0.19235	456.675	66.2459	0.145061	511.776	119.337	0.233183	428.217	99.0193	0.231236	0.304631	0.737433	0.0453368	0.522304	0.216798	0.353982	0.140502	0.387735	|	0.567495	0.684872	0.0928662	0.460746	0.216798	0.362414	0.140502	0.397415
ILMN_1659727	CDAN1	485.89	66.841	0.137564	504.608	68.6721	0.13609	489.136	87.5106	0.178908	487.21	82.4616	0.169253	0.457252	0.780481	0.950977	0.789876	0.804873	0.628106	0.530312	0.569705	|	0.677475	0.721617	0.738754	0.799708	0.804873	0.646658	0.530312	0.584248
ILMN_1659744	PRMT1	188.867	11.5129	0.0609579	189.832	12.7432	0.067129	194.012	21.9496	0.113136	181.639	20.7861	0.114436	0.830277	0.854977	0.124397	0.558602	0.320312	0.42752	0.218325	0.436899	|	0.345624	0.59374	0.201032	0.572711	0.320312	0.438929	0.218325	0.447061
ILMN_1659761	SNX29	430.888	89.5014	0.207714	454.124	67.3785	0.14837	454.572	96.8291	0.213012	438.416	43.4591	0.0991274	0.425456	0.771927	0.55368	0.711381	0.240129	0.371285	0.461115	0.545881	|	0.290153	0.564552	0.742135	0.800438	0.240129	0.381025	0.461115	0.559544
ILMN_1659766	BAG3	3737.9	3626.17	0.970109	6058.83	3728.93	0.615454	2829.05	2696.16	0.953028	4710.36	2768.3	0.587704	0.0962682	0.63446	0.0708779	0.530731	0.011004	0.067111	0.00148654	0.166205	|	0.083788	0.38671	0.0577812	0.415106	0.011004	0.0689477	0.00148654	0.170503
ILMN_1659771	LOC645683	15513.7	2222.41	0.143255	15756.9	2584.24	0.164006	15079.7	2422.79	0.160665	15689.6	2653.21	0.169106	0.785986	0.847726	0.518708	0.70357	0.499217	0.521258	0.870027	0.672166	|	0.974046	0.788446	0.675267	0.784927	0.499217	0.534882	0.870027	0.69032
ILMN_1659773	PCDHAC2	280.309	82.0574	0.292739	246.984	47.8694	0.193816	262.157	63.693	0.242957	269.025	89.8118	0.333842	0.180469	0.685682	0.813653	0.767205	0.294344	0.410275	0.408427	0.526705	|	0.168802	0.479754	0.842559	0.819941	0.294344	0.420983	0.408427	0.538973
ILMN_1659777	RUFY1	268.848	33.2453	0.123658	297.007	36.711	0.123603	261.453	21.5836	0.0825527	283.079	46.0364	0.162627	0.0375145	0.584789	0.124957	0.558614	0.37593	0.462641	0.210518	0.431641	|	0.0226925	0.268409	0.10256	0.470353	0.37593	0.473471	0.210518	0.442514
ILMN_1659781	CSMD3	542.714	171.729	0.316427	422.315	79.9122	0.189224	582.223	194.235	0.333609	453.845	115.609	0.254733	0.0199664	0.543757	0.0349629	0.522304	0.466731	0.506019	0.30816	0.480172	|	0.0105784	0.216386	0.0194349	0.349998	0.466731	0.519599	0.30816	0.492032
ILMN_1659782	STK19	496.877	90.8504	0.182843	537.908	72.2183	0.134258	486.724	73.9523	0.151939	533.013	124.744	0.234035	0.179632	0.685104	0.238444	0.615164	0.680578	0.590242	0.843737	0.665191	|	0.0833362	0.386183	0.141979	0.517095	0.680578	0.607458	0.843737	0.683723
ILMN_1659786	CCDC76	339.907	54.6704	0.160839	369.196	75.0479	0.203274	329.42	75.0728	0.227894	342.361	67.002	0.195706	0.239545	0.717549	0.621776	0.728162	0.642215	0.577145	0.09697	0.352749	|	0.0412138	0.319593	0.240195	0.601221	0.642215	0.593541	0.09697	0.361913
ILMN_1659801	ATP6V1C1	909.107	369.261	0.40618	918.905	279.734	0.304421	1147.13	441.91	0.385232	959.768	430.905	0.448968	0.934861	0.869214	0.250402	0.620234	0.0329141	0.127651	0.558375	0.580391	|	0.900131	0.774983	0.239013	0.600448	0.0329141	0.130855	0.558375	0.595007
ILMN_1659817	LOC643285	168.525	15.335	0.0909951	168.503	17.0324	0.101081	165.829	18.7057	0.112801	164.72	19.5794	0.118865	0.997085	0.874828	0.875567	0.777015	0.614414	0.567581	0.636851	0.606483	|	0.654576	0.714657	0.594718	0.76271	0.614414	0.582822	0.636851	0.62184
ILMN_1659820	OLA1	219.647	74.014	0.336968	203.125	33.5294	0.165068	236.368	65.9702	0.279099	192.253	37.9961	0.197636	0.430417	0.774869	0.0317572	0.522304	0.171557	0.314532	0.205621	0.428955	|	0.776087	0.748078	0.0989328	0.466711	0.171557	0.322482	0.205621	0.439746
ILMN_1659823	PCDH1	160.184	14.864	0.092793	157.12	16.6854	0.106195	161.905	17.6265	0.108869	161.846	17.1297	0.10584	0.602001	0.812052	0.992567	0.798531	0.747038	0.610572	0.469541	0.548521	|	0.32704	0.584618	0.749551	0.802022	0.747038	0.62944	0.469541	0.56253
ILMN_1659843	DNAJC3	164.688	14.9361	0.0906933	175.585	13.6254	0.0776001	175.307	15.6671	0.08937	166.531	15.0269	0.0902349	0.0459107	0.594734	0.129099	0.560051	0.0849724	0.216075	0.0812317	0.338696	|	0.0655861	0.361759	0.0946937	0.46257	0.0849724	0.221678	0.0812317	0.345758
ILMN_1659845	KIAA0355	1101.6	206.999	0.187907	1100.18	242.451	0.220374	1002.04	208.286	0.207862	1091.96	272.745	0.249776	0.986452	0.873742	0.325425	0.644771	0.0337684	0.129487	0.911547	0.682454	|	0.832988	0.761177	0.222194	0.588808	0.0337684	0.132731	0.911547	0.700197
ILMN_1659851	LOC389832	192.387	21.2514	0.110462	177	15.5206	0.0876871	190.578	27.2132	0.142793	184.153	24.4491	0.132765	0.0304767	0.565592	0.501405	0.700197	0.842973	0.638705	0.415454	0.529392	|	0.035316	0.30587	0.511592	0.734394	0.842973	0.657153	0.415454	0.541922
ILMN_1659854	PRPF40A	320.042	51.0436	0.159491	339.195	66.1096	0.194901	301.227	51.4591	0.170832	313.395	51.0255	0.162815	0.388094	0.764261	0.521662	0.703881	0.243812	0.374185	0.179646	0.416012	|	0.0865881	0.390995	0.121917	0.49401	0.243812	0.384001	0.179646	0.424825
ILMN_1659856	C1orf90	248.843	46.4868	0.186811	245.512	49.0896	0.199948	237.262	49.5588	0.208878	267.205	82.5797	0.30905	0.850677	0.858505	0.250196	0.620234	0.240659	0.371455	0.252867	0.453681	|	0.545302	0.677169	0.369194	0.673758	0.240659	0.381456	0.252867	0.46476
ILMN_1659857	SNAP29	511.425	85.5534	0.167284	517.341	105.661	0.204238	471.895	68.6124	0.145397	462.988	71.4998	0.154431	0.868695	0.861711	0.731365	0.751591	0.034722	0.131377	0.0165039	0.253089	|	0.862504	0.767449	0.73739	0.799412	0.034722	0.134776	0.0165039	0.255955
ILMN_1659862	FAM7A3	175.917	21.7311	0.12353	177.106	19.7227	0.111361	165.156	16.2335	0.0982922	172.053	17.6222	0.102423	0.876383	0.862139	0.277105	0.628844	0.162816	0.306239	0.407807	0.526487	|	0.864177	0.767795	0.216123	0.584389	0.162816	0.313736	0.407807	0.53871
ILMN_1659874	SFRS15	408.497	62.7491	0.15361	456.982	57.3799	0.125563	411.182	59.7526	0.145319	441.535	75.79	0.171651	0.0354605	0.570407	0.239272	0.615287	0.874302	0.647017	0.4938	0.557385	|	0.0354658	0.306258	0.307435	0.642859	0.874302	0.665327	0.4938	0.571092
ILMN_1659885	ACSS3	177.467	18.9959	0.107039	174.677	24.476	0.140121	159.723	14.0346	0.0878685	167.97	19.5234	0.116232	0.732984	0.837972	0.202445	0.597954	0.00507015	0.0445833	0.512673	0.563439	|	0.728658	0.736009	0.216188	0.584437	0.00507015	0.0456256	0.512673	0.577733
ILMN_1659888	PPP1R14B	1144.43	298.598	0.260914	1254.94	305.529	0.243462	1043.09	303.445	0.29091	1251.26	369.459	0.29527	0.326655	0.742696	0.106913	0.546436	0.0949698	0.22919	0.964114	0.693897	|	0.538013	0.674541	0.192483	0.565522	0.0949698	0.235382	0.964114	0.711833
ILMN_1659894	SLC25A26	185.843	13.4311	0.0722715	192.854	12.4258	0.0644312	192.559	18.6747	0.0969817	194.961	29.5902	0.151776	0.148868	0.66915	0.796171	0.764477	0.234284	0.366644	0.820906	0.659606	|	0.0354825	0.306301	0.583004	0.75909	0.234284	0.376328	0.820906	0.677761
ILMN_1659895	MSN	2591.93	866.946	0.334479	3206.5	979.859	0.305586	2189.49	766.129	0.349912	2902.26	738.484	0.254451	0.0821006	0.625124	0.0150669	0.511061	0.00237479	0.030262	0.0935155	0.349677	|	0.0228269	0.268849	0.0018512	0.233129	0.00237479	0.030901	0.0935155	0.358619
ILMN_1659905	FKBP10	233.631	25.0938	0.107408	247.528	27.0496	0.109279	237.742	41.425	0.174243	247.645	53.9003	0.217651	0.158148	0.673122	0.581829	0.717654	0.738607	0.608155	0.992815	0.69974	|	0.214917	0.514314	0.630834	0.773214	0.738607	0.626789	0.992815	0.717812
ILMN_1659913	ISG20	534.4	183.395	0.34318	576.834	154.129	0.267198	511.713	200.335	0.391499	499.444	95.5684	0.19135	0.496825	0.789702	0.829256	0.769372	0.353477	0.449265	0.00986644	0.223362	|	0.388324	0.614709	0.979466	0.84111	0.353477	0.460222	0.00986644	0.227564
ILMN_1659914	C9orf98	217.389	29.2939	0.134753	216.764	27.1097	0.125065	208.617	31.3084	0.150076	222.725	28.8589	0.129572	0.952059	0.871722	0.209751	0.601991	0.478877	0.512033	0.464131	0.547128	|	0.977643	0.78906	0.191118	0.564332	0.478877	0.525435	0.464131	0.560622
ILMN_1659923	GNAQ	282.394	78.6343	0.278456	306.321	70.2074	0.229195	276.15	63.3501	0.229405	267.828	75.1647	0.280646	0.38611	0.7642	0.747579	0.753741	0.711753	0.600012	0.0736889	0.32839	|	0.202665	0.505601	0.995758	0.843303	0.711753	0.618085	0.0736889	0.336788
ILMN_1659926	ST7L	174.822	18.1674	0.103919	180.267	15.7996	0.0876455	179.047	21.3135	0.119039	166.634	20.4715	0.122853	0.387456	0.7642	0.115423	0.553795	0.500747	0.521892	0.0848046	0.343279	|	0.172352	0.482591	0.210232	0.579974	0.500747	0.535579	0.0848046	0.349782
ILMN_1659936	PPP1R15A	1764.03	669.709	0.379647	2112.43	676.065	0.320042	1633.55	488.89	0.299281	2077.09	794.879	0.38269	0.168524	0.679733	0.084658	0.537029	0.11999	0.261038	0.872939	0.672369	|	0.270021	0.552027	0.126792	0.500086	0.11999	0.267548	0.872939	0.691034
ILMN_1659937	ZBTB24	442.794	58.0072	0.131002	411.178	37.6219	0.0914979	454.227	48.3996	0.106554	395.82	57.3574	0.144908	0.0848492	0.62752	0.00607656	0.468874	0.380043	0.465068	0.312297	0.481349	|	0.107627	0.42052	0.00781007	0.299715	0.380043	0.475805	0.312297	0.493983
ILMN_1659950	APC2	946.019	149.869	0.158421	922.472	167.438	0.18151	1131.5	171.471	0.151543	1123.93	199.52	0.17752	0.689863	0.83015	0.912754	0.784811	0.00199755	0.0280369	0.00336621	0.192512	|	0.360291	0.601182	0.663975	0.782066	0.00199755	0.0285573	0.00336621	0.192326
ILMN_1659952	MTMR2	462.124	70.7446	0.153086	457.81	46.8578	0.102352	527.835	92.3299	0.174922	460.715	67.8609	0.147295	0.843729	0.85731	0.030217	0.522304	0.00289307	0.0330997	0.886011	0.675577	|	0.923828	0.779482	0.0503733	0.403321	0.00289307	0.0339988	0.886011	0.694198
ILMN_1659975	C1orf216	1115.11	399.03	0.357838	1100.06	444.205	0.403801	1441.83	524.88	0.364038	1162.07	430.561	0.370512	0.923392	0.867581	0.12021	0.556116	0.00182904	0.0268001	0.515379	0.564081	|	0.513401	0.665281	0.0328019	0.372044	0.00182904	0.0274059	0.515379	0.578657
ILMN_1659976	CLP1	254.217	20.4503	0.0804443	253.625	40.543	0.159854	245.012	35.033	0.142985	242.21	28.9123	0.119368	0.961088	0.872554	0.812205	0.767071	0.383241	0.466885	0.418769	0.531204	|	0.79489	0.752563	0.941763	0.835794	0.383241	0.477601	0.418769	0.54329
ILMN_1659984	MEP1A	193.919	29.3028	0.151109	178.371	12.035	0.067472	180.616	19.7014	0.109079	182.263	19.5698	0.107371	0.0658592	0.610701	0.820352	0.768147	0.197817	0.337234	0.520902	0.565718	|	0.0439973	0.32512	0.931352	0.834262	0.197817	0.346356	0.520902	0.580523
ILMN_1659985	C6orf206	158.172	32.6996	0.206734	178.222	42.9077	0.240754	152.299	18.3663	0.120594	164.394	34.0644	0.207211	0.167326	0.678434	0.249869	0.620179	0.501557	0.522326	0.336849	0.493549	|	0.224851	0.520874	0.344766	0.662072	0.501557	0.535947	0.336849	0.505694
ILMN_1659990	HIG2	619.738	293.417	0.473454	884.819	408.504	0.461681	541.571	204.896	0.378336	830.384	340.439	0.409977	0.0555582	0.599759	0.011662	0.502163	0.0391296	0.13981	0.542414	0.57391	|	0.152216	0.466615	0.0695882	0.432117	0.0391296	0.143601	0.542414	0.58894
ILMN_1659991	SLC34A1	196.968	27.0682	0.137424	207.506	19.7155	0.0950118	203.878	14.1981	0.0696403	192.659	21.7143	0.112709	0.22973	0.711832	0.113371	0.553043	0.420158	0.485239	0.097535	0.353367	|	0.234052	0.526586	0.0996781	0.467464	0.420158	0.497192	0.097535	0.362464
ILMN_1659995	TBC1D28	179.915	18.5321	0.103005	175.294	17.6585	0.100737	179.422	15.0499	0.0838801	175.771	38.9202	0.221425	0.490522	0.788239	0.745549	0.753611	0.90836	0.65444	0.967761	0.694811	|	0.349352	0.595555	0.645072	0.777104	0.90836	0.673782	0.967761	0.712606
ILMN_1660000	SNURF	1892.66	781	0.412646	1832.7	586.525	0.320033	1853.24	678.947	0.366357	1587.47	399.524	0.251673	0.812529	0.851984	0.197168	0.597214	0.702615	0.597462	0.141543	0.38797	|	0.948615	0.783999	0.323783	0.651677	0.702615	0.615031	0.141543	0.398079
ILMN_1660017	PRR5	172.073	18.1094	0.105243	177.128	19.8014	0.111792	156.7	16.0244	0.102262	171.683	23.4219	0.136425	0.474272	0.783951	0.0558716	0.526156	0.0252584	0.109333	0.4424	0.539563	|	0.903386	0.775612	0.0987943	0.466573	0.0252584	0.112191	0.4424	0.552627
ILMN_1660021	M6PRBP1	2489.92	828.38	0.332694	2936.06	690.419	0.235151	2343.51	1165.46	0.497312	2620.42	543.869	0.20755	0.118977	0.657125	0.404313	0.669405	0.601034	0.562255	0.121655	0.376534	|	0.0344235	0.303508	0.186042	0.559806	0.601034	0.577459	0.121655	0.383916
ILMN_1660027	FCGR2B	191.227	16.3478	0.0854888	204.514	24.9778	0.122132	183.197	20.4269	0.111502	197.77	31.3738	0.158638	0.103769	0.641077	0.152035	0.571661	0.25751	0.384802	0.573296	0.585999	|	0.337153	0.589562	0.367096	0.672692	0.25751	0.394694	0.573296	0.60048
ILMN_1660031	P2RY6	170.054	12.9111	0.0759239	176.683	22.749	0.128756	172.358	21.3702	0.123987	175.347	17.4934	0.0997647	0.347018	0.747255	0.676963	0.740533	0.681924	0.590606	0.866193	0.671206	|	0.252413	0.539983	0.526665	0.740019	0.681924	0.60793	0.866193	0.689375
ILMN_1660043	UBXD5	166.357	9.64245	0.0579626	171.621	12.0998	0.0705027	169.743	19.575	0.115321	171.357	12.3847	0.072274	0.203759	0.697508	0.786902	0.762582	0.428891	0.48893	0.963127	0.693713	|	0.116518	0.431515	0.586954	0.760323	0.428891	0.501541	0.963127	0.711623
ILMN_1660063	POLE4	3210.13	475.883	0.148244	3138.84	344.366	0.109711	3104.94	408.918	0.131699	3149.61	455.405	0.144591	0.639321	0.820788	0.780837	0.762214	0.15883	0.302073	0.912899	0.68313	|	0.455397	0.642338	0.975002	0.840499	0.15883	0.309601	0.912899	0.700508
ILMN_1660079	RNF44	419.424	65.1576	0.15535	423.062	43.8842	0.10373	446.619	74.0492	0.1658	406.905	63.8134	0.156826	0.857549	0.859937	0.125856	0.558614	0.114213	0.253569	0.371384	0.509802	|	0.64635	0.712071	0.0333625	0.373182	0.114213	0.260479	0.371384	0.522214
ILMN_1660085	PRTG	175.287	25.5053	0.145506	169.077	18.01	0.106519	164.115	16.899	0.10297	172.06	20.3882	0.118495	0.443763	0.77854	0.259946	0.623292	0.166365	0.309514	0.687916	0.621997	|	0.190968	0.496562	0.50938	0.733548	0.166365	0.31734	0.687916	0.638015
ILMN_1660086	MYH11	1169.02	808.256	0.691395	963.931	407.253	0.422492	930.991	567.294	0.609344	1254.93	577.861	0.460474	0.380897	0.762647	0.133869	0.56024	0.234393	0.366644	0.127026	0.379005	|	0.457692	0.643301	0.0726441	0.436507	0.234393	0.376412	0.127026	0.388071
ILMN_1660111	UCHL3	854.023	187.393	0.219424	702.896	159.985	0.227608	875.028	132.378	0.151285	704.027	170.491	0.242166	0.0242169	0.556321	0.00561829	0.465736	0.614708	0.567619	0.975614	0.696187	|	0.0331377	0.299953	0.0051903	0.273751	0.614708	0.582938	0.975614	0.714259
ILMN_1660114	MMRN1	205.368	38.6596	0.188246	260.317	65.8521	0.252969	190.949	15.79	0.0826924	243.953	50.7985	0.20823	0.0125621	0.537158	0.00189645	0.417479	0.168739	0.312094	0.191588	0.422349	|	0.0147289	0.237285	0.00344669	0.259951	0.168739	0.319709	0.191588	0.432059
ILMN_1660125	SFMBT2	604.605	260.118	0.430229	700.843	234.391	0.334441	816.616	371.309	0.454693	1035.26	401.457	0.387785	0.295616	0.735671	0.135045	0.561459	0.000171869	0.0093267	0.00394844	0.192512	|	0.527506	0.670662	0.210627	0.580276	0.000171869	0.00944023	0.00394844	0.196136
ILMN_1660133	LOC645566	157.171	9.29335	0.059129	164.974	17.3452	0.105139	163.521	16.2266	0.0992322	168.82	16.1606	0.0957267	0.148519	0.66915	0.378939	0.663777	0.0714719	0.197011	0.216465	0.435698	|	0.0680611	0.365603	0.278151	0.625841	0.0714719	0.201987	0.216465	0.446
ILMN_1660144	TCF20	188.918	13.0045	0.0688366	185.796	16.2954	0.087706	190.336	12.6465	0.066443	191.555	17.3155	0.0903945	0.570787	0.80464	0.829617	0.769423	0.723985	0.604232	0.278593	0.465719	|	0.702073	0.728725	0.678373	0.785701	0.723985	0.6221	0.278593	0.477268
ILMN_1660176	ZNF582	203.01	25.7221	0.126703	216.142	37.2083	0.172147	223.047	60.9022	0.273046	194.254	45.9244	0.236414	0.279091	0.731545	0.152314	0.571661	0.246316	0.376045	0.115205	0.370182	|	0.362691	0.602397	0.103876	0.471631	0.246316	0.385999	0.115205	0.37855
ILMN_1660186	SYF2	2125.72	322.182	0.151563	2419.25	408.364	0.168798	2200.01	436.787	0.198539	2367.59	465.582	0.196648	0.0403528	0.591795	0.32042	0.643494	0.461916	0.503531	0.618117	0.600873	|	0.0304402	0.291842	0.295514	0.636007	0.461916	0.517278	0.618117	0.615851
ILMN_1660193	ZNF529	1036.73	213.629	0.206061	951.661	192.234	0.201999	1065.45	171.997	0.161431	906.091	182.928	0.201887	0.260734	0.725662	0.0211885	0.522304	0.512809	0.527378	0.0739094	0.32839	|	0.134052	0.450411	0.00599989	0.280305	0.512809	0.540991	0.0739094	0.336938
ILMN_1660195	IFNA5	178.278	22.6355	0.126968	185.692	23.8327	0.128345	192.471	34.6953	0.180262	167.206	18.9595	0.11339	0.391836	0.764746	0.019073	0.522304	0.151554	0.294074	0.0286734	0.273567	|	0.326333	0.584264	0.0182504	0.347456	0.151554	0.301908	0.0286734	0.280498
ILMN_1660199	ACAA2	667.942	116.514	0.174437	744.328	141.509	0.190116	572.284	117.094	0.204607	684.421	133.406	0.194918	0.121989	0.657778	0.0222277	0.522304	0.00471945	0.0426238	0.127594	0.379313	|	0.0391959	0.315233	0.00417756	0.26696	0.00471945	0.043786	0.127594	0.388495
ILMN_1660200	LOC652175	198.3	34.689	0.174932	208.641	29.4857	0.141322	193.344	25.7748	0.13331	198.671	52.5925	0.264721	0.385017	0.763732	0.734361	0.752184	0.643623	0.577338	0.488107	0.554941	|	0.638042	0.709411	0.993286	0.842974	0.643623	0.594069	0.488107	0.569019
ILMN_1660204	IGSF9B	249.341	54.8948	0.220159	230.339	46.7278	0.202865	230.287	52.632	0.228549	262.822	116.166	0.441994	0.314573	0.740063	0.347684	0.653178	0.139804	0.283466	0.247735	0.451225	|	0.242661	0.532819	0.348208	0.663686	0.139804	0.289871	0.247735	0.462267
ILMN_1660223	CREBL2	242.755	32.3538	0.133278	235.319	28.6025	0.121548	235.746	40.6515	0.172438	262.238	109.745	0.418494	0.509517	0.792666	0.405931	0.670693	0.611578	0.566621	0.336787	0.493549	|	0.361408	0.601748	0.453447	0.711106	0.611578	0.581696	0.336787	0.505666
ILMN_1660232	PEX5	3785.62	779.942	0.206028	4228.53	684.924	0.161977	4006.81	922.24	0.230168	4339.9	765.491	0.176384	0.108872	0.646837	0.28911	0.631708	0.107744	0.246154	0.339847	0.494598	|	0.157946	0.471152	0.372171	0.675256	0.107744	0.252273	0.339847	0.507043
ILMN_1660241	LOC641801	193.785	23.236	0.119906	207.591	22.9247	0.110432	202.938	24.3736	0.120103	192.981	31.5394	0.163433	0.113381	0.651578	0.347807	0.653178	0.349967	0.446979	0.207332	0.429551	|	0.102192	0.413193	0.348871	0.663994	0.349967	0.45807	0.207332	0.440629
ILMN_1660261	TDRD6	307.37	84.5869	0.275195	286.438	55.6572	0.194308	281.895	57.1928	0.202887	281.582	30.8084	0.109412	0.425468	0.771927	0.985016	0.798043	0.119592	0.260635	0.652959	0.611239	|	0.175203	0.48481	0.488447	0.725266	0.119592	0.26707	0.652959	0.626801
ILMN_1660270	C7orf28A	266.383	67.2387	0.252414	259.597	52.1981	0.201074	260.195	53.0521	0.203894	237.354	55.5188	0.233907	0.758398	0.842898	0.261126	0.62384	0.705429	0.598213	0.20132	0.427108	|	0.912266	0.777309	0.492137	0.726763	0.705429	0.615976	0.20132	0.437476
ILMN_1660275	C2orf43	276.524	51.4758	0.186153	281.203	38.2497	0.136021	266.221	41.3436	0.155298	275.67	42.6677	0.154778	0.777994	0.846143	0.544356	0.708604	0.37199	0.460109	0.57931	0.588142	|	0.432803	0.633539	0.292067	0.633961	0.37199	0.471209	0.57931	0.602633
ILMN_1660277	LOC731999	172.082	23.1967	0.1348	182.04	23.8893	0.131231	176.377	29.3351	0.16632	177.215	27.5353	0.155378	0.258315	0.724602	0.936277	0.787771	0.5278	0.534575	0.51011	0.562598	|	0.180435	0.488748	0.791456	0.810518	0.5278	0.547513	0.51011	0.576851
ILMN_1660288	C10orf41	154.898	11.5792	0.0747535	169.528	16.3612	0.0965106	160.706	22.6159	0.140728	159.232	13.567	0.0852028	0.0103976	0.536417	0.82807	0.769372	0.347778	0.445778	0.0580716	0.316976	|	0.0367233	0.309428	0.332017	0.655873	0.347778	0.456716	0.0580716	0.324057
ILMN_1660292	MRPS21	751.009	229.925	0.306155	692.673	166.064	0.239744	744.429	224.336	0.301353	612.365	132.414	0.216234	0.428804	0.774373	0.0575617	0.528698	0.819502	0.632833	0.0503317	0.311499	|	0.472367	0.649307	0.0605568	0.418921	0.819502	0.650763	0.0503317	0.315866
ILMN_1660305	PDE12	428.222	48.8748	0.114134	441.352	71.0523	0.160988	432.473	64.6557	0.149502	406.346	65.2275	0.160522	0.566679	0.803862	0.281316	0.631096	0.795795	0.625528	0.0897871	0.347458	|	0.183724	0.49114	0.601114	0.76464	0.795795	0.644062	0.0897871	0.354994
ILMN_1660306	ITGA8	972.111	426.107	0.438332	614.533	301.996	0.491423	465.06	188.582	0.4055	553.997	310.782	0.56098	0.0125383	0.537158	0.362402	0.657384	0.000102286	0.00767171	0.520512	0.565672	|	0.00336345	0.161819	0.61669	0.769213	0.000102286	0.0078465	0.520512	0.580392
ILMN_1660307	LOC649580	180.691	22.981	0.127184	183.068	16.0757	0.0878129	180.995	17.0727	0.0943271	187.079	43.5664	0.232877	0.743002	0.838763	0.63014	0.730101	0.968081	0.668347	0.700374	0.625386	|	0.767722	0.74603	0.64158	0.776162	0.968081	0.68762	0.700374	0.64215
ILMN_1660315	SPN	251.281	62.2007	0.247535	234.179	38.2296	0.163249	244.092	46.0083	0.188487	266.756	64.9267	0.243393	0.366718	0.755237	0.287548	0.631708	0.68139	0.590486	0.113736	0.368276	|	0.169155	0.480039	0.481266	0.722305	0.68139	0.607743	0.113736	0.377265
ILMN_1660317	LEFTY1	174.427	12.1949	0.0699142	167.063	18.0768	0.108203	171.21	21.4051	0.125023	162.402	20.1145	0.123856	0.21058	0.700111	0.255392	0.620408	0.595932	0.560176	0.40139	0.523761	|	0.159403	0.472268	0.212794	0.581916	0.595932	0.575377	0.40139	0.53595
ILMN_1660320	LOC644739	225.216	29.1393	0.129384	247.953	44.0173	0.177523	211.243	21.3626	0.101128	250.205	27.9396	0.111667	0.114512	0.653517	0.000279552	0.321309	0.0478304	0.15726	0.85567	0.668518	|	0.0533386	0.341414	0.000272277	0.149643	0.0478304	0.161482	0.85567	0.686752
ILMN_1660321	CDH24	204.452	23.3135	0.114029	199.483	28.3539	0.142137	197.437	38.8679	0.196863	242.452	50.1429	0.206816	0.60776	0.812052	0.0118593	0.502163	0.474906	0.510004	0.00466498	0.196758	|	0.255465	0.542151	0.0239617	0.357898	0.474906	0.523546	0.00466498	0.200337
ILMN_1660323	LOC731999	220.651	40.5361	0.183711	219.764	46.6024	0.212056	210.881	30.7661	0.145894	225.9	50.1402	0.221957	0.956395	0.872428	0.342088	0.65123	0.339055	0.440516	0.743716	0.639233	|	0.730546	0.736512	0.506958	0.732615	0.339055	0.451229	0.743716	0.655827
ILMN_1660341	LRPAP1	732.886	102.082	0.139288	745.004	69.357	0.0930962	765.227	104.473	0.136526	846.332	174.698	0.206417	0.703903	0.832943	0.144666	0.569593	0.326252	0.431434	0.03971	0.2968	|	0.625396	0.705267	0.123619	0.496169	0.326252	0.442905	0.03971	0.301809
ILMN_1660343	LOC653080	340.047	146.381	0.430473	363.25	132.83	0.36567	304.799	96.8821	0.317856	342.534	107.865	0.314903	0.652562	0.824973	0.325338	0.644771	0.049099	0.159642	0.233268	0.44521	|	0.457925	0.643399	0.158679	0.533099	0.049099	0.16396	0.233268	0.45514
ILMN_1660356	KIAA1622	155.224	9.13688	0.0588625	156.696	14.4684	0.0923347	155.968	11.0242	0.0706824	153.993	24.9624	0.162101	0.746352	0.839784	0.787575	0.762582	0.768509	0.617298	0.640665	0.607703	|	0.607565	0.699219	0.422548	0.698589	0.768509	0.636024	0.640665	0.62303
ILMN_1660357	LOC641825	275.329	31.2347	0.113445	274.248	37.5839	0.137044	291.301	41.4821	0.142403	270.646	28.2079	0.104224	0.932951	0.868932	0.119019	0.555524	0.105241	0.242452	0.761575	0.643862	|	0.907881	0.776474	0.0860585	0.453415	0.105241	0.248988	0.761575	0.661163
ILMN_1660359	LOC654126	212.141	23.202	0.10937	207.702	16.6614	0.0802177	204.858	23.7171	0.115773	199.325	22.1141	0.110945	0.548899	0.801566	0.514103	0.703075	0.314214	0.423549	0.247852	0.451225	|	0.487953	0.655404	0.458647	0.713087	0.314214	0.434783	0.247852	0.462322
ILMN_1660360	NPY2R	146.17	6.43399	0.0440172	148.67	21.0206	0.141391	152.633	17.487	0.114569	147.857	9.53453	0.0644847	0.674772	0.828017	0.35477	0.655866	0.216587	0.353969	0.890517	0.67684	|	0.719019	0.733414	0.316984	0.648091	0.216587	0.362244	0.890517	0.695274
ILMN_1660364	PSCD4	438.627	144.864	0.330268	405.824	112.25	0.276599	381.882	96.1215	0.251705	365.309	113.975	0.311996	0.491296	0.788346	0.672829	0.739822	0.0195072	0.0942413	0.0866458	0.344538	|	0.603358	0.697756	0.852364	0.821643	0.0195072	0.0965086	0.0866458	0.351759
ILMN_1660368	TRRAP	1559.62	258.343	0.165645	1550.96	213.766	0.137828	1612.73	301.275	0.18681	1559.14	143.739	0.0921915	0.920787	0.867279	0.532639	0.706591	0.399142	0.475104	0.885826	0.675577	|	0.708077	0.730405	0.386457	0.68221	0.399142	0.486289	0.885826	0.694154
ILMN_1660372	GRIA2	4729.54	1893.22	0.400297	3914.6	2412.49	0.616281	5587.53	2655.22	0.475206	3951.29	2024.33	0.512321	0.318177	0.740587	0.066509	0.530731	0.100019	0.235892	0.938996	0.689388	|	0.148928	0.463895	0.0275412	0.362505	0.100019	0.242218	0.938996	0.706388
ILMN_1660376	LOC387841	19815.3	1257.83	0.0634775	20175.1	1565.43	0.0775919	18972.5	1594.88	0.0840625	18936.6	1856.47	0.0980362	0.498147	0.789702	0.955418	0.79097	0.0937234	0.227743	0.00548758	0.200786	|	0.618817	0.703065	0.837322	0.819019	0.0937234	0.233717	0.00548758	0.204364
ILMN_1660379	LOC150383	180.017	13.4176	0.0745352	176.104	19.808	0.112479	183.583	9.67196	0.0526844	184.162	28.0107	0.152098	0.538707	0.80059	0.942227	0.788454	0.421816	0.485832	0.469673	0.548521	|	0.640638	0.710248	0.852537	0.821673	0.421816	0.498025	0.469673	0.562577
ILMN_1660400	BRUNOL4	189.676	60.9921	0.321559	182.138	44.4271	0.24392	222.223	69.9337	0.3147	184.215	32.9487	0.17886	0.699538	0.831516	0.0651326	0.530731	0.022398	0.1026	0.834096	0.663127	|	0.82729	0.759927	0.0863542	0.453752	0.022398	0.104665	0.834096	0.681232
ILMN_1660412	MGC27345	209.77	28.5265	0.135989	215.804	27.8764	0.129175	221.957	32.4877	0.14637	211.015	29.1677	0.138226	0.56328	0.80277	0.339425	0.650729	0.287562	0.405407	0.669779	0.615893	|	0.353355	0.597606	0.506633	0.73249	0.287562	0.416304	0.669779	0.631927
ILMN_1660426	CPSF4	3118.68	840.411	0.269477	3106.44	685.906	0.220801	2857.43	732.682	0.256413	3248.64	855.603	0.263373	0.965323	0.872554	0.193446	0.595604	0.0492908	0.160088	0.558195	0.580391	|	0.451806	0.640816	0.476985	0.72051	0.0492908	0.16433	0.558195	0.59494
ILMN_1660436	HSPA1B	8397.19	8008.93	0.953763	14412.8	9537.79	0.661757	7224.76	7039.42	0.974347	11895.5	7392.88	0.621486	0.0750393	0.619608	0.0888108	0.538262	0.0188687	0.0922809	0.0479404	0.306064	|	0.0942538	0.402504	0.121387	0.49333	0.0188687	0.0946746	0.0479404	0.312906
ILMN_1660439	LOC651149	460.351	89.9479	0.19539	497.513	132.198	0.265718	488.888	105.857	0.216525	504.071	123.462	0.244929	0.384297	0.763656	0.72255	0.750042	0.33208	0.4357	0.883787	0.674944	|	0.197331	0.501572	0.433644	0.703238	0.33208	0.446736	0.883787	0.693665
ILMN_1660440	FAM108B1	163.385	18.0813	0.110667	158.115	16.8901	0.106822	170.185	17.0483	0.100175	159.722	17.2358	0.107912	0.416423	0.771417	0.106848	0.546262	0.281423	0.401202	0.789381	0.650883	|	0.809588	0.755959	0.285629	0.630225	0.281423	0.41207	0.789381	0.669149
ILMN_1660451	STARD13	375.655	122.044	0.324884	381.781	130.493	0.341802	357.295	129.206	0.361623	395.457	133.065	0.336484	0.895806	0.8641	0.433867	0.682278	0.394042	0.472528	0.723861	0.632312	|	0.707332	0.730197	0.726199	0.796948	0.394042	0.483545	0.723861	0.649693
ILMN_1660462	MCOLN2	218.701	30.3971	0.138989	205.523	27.562	0.134106	203.013	28.9899	0.142798	217.319	30.2261	0.139086	0.223424	0.705526	0.198483	0.597418	0.182777	0.324517	0.249418	0.451306	|	0.341133	0.591517	0.0855523	0.452833	0.182777	0.3331	0.249418	0.463056
ILMN_1660477	LOC652608	184.561	20.6909	0.112108	193.91	18.0359	0.0930119	191.992	23.5919	0.12288	181.176	22.9758	0.126815	0.196803	0.694293	0.214575	0.603468	0.368343	0.458426	0.152217	0.395867	|	0.273237	0.554113	0.154605	0.529371	0.368343	0.469092	0.152217	0.405373
ILMN_1660498	RPS27	24152	4094.43	0.169527	23692.6	2704.21	0.114137	21796.8	1854.55	0.0850834	21656	3306.2	0.152669	0.716845	0.834748	0.889176	0.779517	0.0596935	0.178509	0.0228413	0.267306	|	0.742567	0.739667	0.915893	0.831935	0.0596935	0.183058	0.0228413	0.270263
ILMN_1660504	LOC646574	189.171	19.8057	0.104697	186.219	28.8355	0.154848	184.506	18.3927	0.0996859	198.27	51.6546	0.260526	0.750178	0.841207	0.358377	0.655866	0.467303	0.506317	0.361114	0.504459	|	0.766776	0.745797	0.344787	0.662081	0.467303	0.519877	0.361114	0.517172
ILMN_1660519	LOC285382	1150.65	239.777	0.208385	1098.22	264.663	0.240994	923.744	183.004	0.198111	953.035	256.873	0.269532	0.576476	0.806474	0.725775	0.75051	0.00179545	0.0265734	0.0182608	0.256427	|	0.680094	0.722391	0.610066	0.76729	0.00179545	0.0271684	0.0182608	0.260742
ILMN_1660533	RPN1	3045.05	385.993	0.126761	3184.46	438.599	0.137731	2960.13	427.6	0.144453	3091.09	595.461	0.192638	0.366895	0.755237	0.501278	0.700197	0.54399	0.540299	0.637313	0.606619	|	0.139352	0.455452	0.262924	0.616574	0.54399	0.554318	0.637313	0.621984
ILMN_1660541	PCNXL2	176.611	33.1934	0.187946	170.096	23.757	0.139668	191.424	35.6802	0.186394	177.063	37.199	0.210089	0.538133	0.800425	0.291793	0.632706	0.0761712	0.203845	0.187562	0.420521	|	0.30972	0.575618	0.139296	0.514282	0.0761712	0.209164	0.187562	0.429696
ILMN_1660547	ERC1	287.944	88.2384	0.306443	270.045	49.9338	0.18491	270.772	65.8936	0.243354	257.632	43.0915	0.16726	0.494138	0.788564	0.519005	0.70368	0.41675	0.48355	0.502172	0.56058	|	0.298553	0.569427	0.327359	0.653519	0.41675	0.495466	0.502172	0.57408
ILMN_1660549	GPR177	368.845	90.0648	0.24418	367.362	77.6838	0.211464	303.451	64.5466	0.212709	336.242	84.3736	0.250931	0.96171	0.872554	0.24846	0.619319	5.26876e-05	0.00644078	0.0990387	0.354939	|	0.744139	0.740074	0.106248	0.47414	5.26876e-05	0.00647738	0.0990387	0.36391
ILMN_1660551	CRAMP1L	426.734	49.2361	0.115379	404.754	46.9846	0.116082	438.783	53.0603	0.120926	408.777	53.1817	0.130099	0.221747	0.705449	0.134194	0.56024	0.484361	0.514537	0.835444	0.663308	|	0.0431088	0.323413	0.0468394	0.396894	0.484361	0.528015	0.835444	0.681583
ILMN_1660552	BMP5	181.103	14.48	0.0799547	180.952	12.8805	0.0711817	187.094	21.0369	0.11244	183.252	23.2533	0.126892	0.976139	0.872957	0.640869	0.73254	0.375956	0.462641	0.763505	0.644371	|	0.744184	0.740085	0.795262	0.811254	0.375956	0.473486	0.763505	0.66173
ILMN_1660568	LOC401622	257.994	62.9058	0.243827	269.589	85.3538	0.316607	262.635	79.7779	0.30376	273.229	63.2184	0.231375	0.67936	0.828826	0.688359	0.742518	0.764797	0.616716	0.81233	0.657259	|	0.759381	0.743955	0.765958	0.805437	0.764797	0.634903	0.81233	0.675463
ILMN_1660577	ATP5G2	4787.83	621.096	0.129724	4532.33	622.261	0.137294	4382.58	698.352	0.159347	4252.48	550.382	0.129426	0.271186	0.727936	0.573351	0.716626	0.0525237	0.166112	0.0728978	0.328365	|	0.729237	0.736163	0.80302	0.812736	0.0525237	0.170387	0.0728978	0.336245
ILMN_1660579	CRLF3	190.759	16.7348	0.0877272	192.495	15.2079	0.0790043	187.865	19.4016	0.103274	194.768	17.3884	0.0892776	0.768263	0.845345	0.312965	0.640962	0.649101	0.579344	0.760232	0.643641	|	0.856919	0.766288	0.317532	0.648384	0.649101	0.596111	0.760232	0.660767
ILMN_1660582	LIG3	348.105	42.924	0.123308	350.617	48.773	0.139106	361.961	46.5374	0.12857	354.813	44.8075	0.126285	0.882865	0.863032	0.671852	0.739618	0.24324	0.373732	0.706488	0.6276	|	0.729517	0.736238	0.81324	0.814653	0.24324	0.383542	0.706488	0.644145
ILMN_1660585	C15orf40	405.139	53.1129	0.131098	364.752	38.8003	0.106374	385.205	43.0732	0.111819	403.458	52.9665	0.131281	0.0236538	0.556321	0.314558	0.641603	0.292651	0.408798	0.0208972	0.262391	|	0.0749654	0.375592	0.0967216	0.464531	0.292651	0.419767	0.0208972	0.266652
ILMN_1660602	C1orf43	246.109	54.9411	0.223239	251.188	45.5012	0.181144	224.864	59.5448	0.264803	218.597	64.9709	0.297218	0.783909	0.847417	0.786176	0.762582	0.263659	0.3894	0.0538842	0.313448	|	0.422649	0.629495	0.873365	0.825182	0.263659	0.399309	0.0538842	0.319865
ILMN_1660608	GABRB3	185.789	24.6491	0.132673	176.966	19.8535	0.112188	175.537	15.8361	0.090215	173.047	22.2163	0.128383	0.28723	0.734112	0.730237	0.751296	0.154871	0.297592	0.56654	0.583723	|	0.256081	0.542584	0.672523	0.784239	0.154871	0.305397	0.56654	0.598025
ILMN_1660624	LIMK2	212.616	30.5832	0.143842	240.538	44.7026	0.185844	192.368	19.3938	0.100816	218.077	34.8131	0.159637	0.0614202	0.610148	0.0237241	0.522304	0.0140966	0.0776114	0.0572766	0.315896	|	0.0769753	0.378289	0.0129572	0.331328	0.0140966	0.0795392	0.0572766	0.3233
ILMN_1660629	NBEAL2	229.446	34.0641	0.148462	236.242	50.445	0.213531	222.482	33.0767	0.148671	226.775	36.621	0.161486	0.674052	0.828017	0.740243	0.753186	0.316569	0.424975	0.485991	0.553916	|	0.851002	0.765045	0.64441	0.776926	0.316569	0.43639	0.485991	0.568241
ILMN_1660633	CAMK2N2	436.144	193.616	0.443927	344.042	96.0909	0.2793	373.49	88.3655	0.236594	402.353	87.0789	0.216424	0.106583	0.64451	0.376192	0.662714	0.161165	0.304462	0.0355609	0.292924	|	0.100159	0.410552	0.365839	0.672049	0.161165	0.312035	0.0355609	0.295015
ILMN_1660635	LACTB2	591.946	175.005	0.295643	544.461	142.373	0.261493	587.833	181.588	0.308911	520.897	203.42	0.39052	0.419769	0.771852	0.353216	0.655866	0.895032	0.651423	0.532628	0.570664	|	0.956208	0.785346	0.737176	0.799365	0.895032	0.670525	0.532628	0.585156
ILMN_1660661	TCP1	211.829	33.4174	0.157756	215.724	47.1566	0.218597	198.577	27.7827	0.139909	203.721	35.4776	0.174148	0.799025	0.849506	0.66547	0.738586	0.172062	0.314908	0.331512	0.491198	|	0.477416	0.651313	0.316935	0.648065	0.172062	0.322975	0.331512	0.50325
ILMN_1660663	DYRK1A	173.473	29.5216	0.170181	174.537	22.5302	0.129085	172.376	27.658	0.160452	171.863	19.5431	0.113713	0.911802	0.866555	0.953263	0.790399	0.860078	0.643358	0.699037	0.625167	|	0.58448	0.69101	0.688733	0.788241	0.860078	0.661665	0.699037	0.641711
ILMN_1660669	LOC653073	157.031	18.1411	0.115526	171.796	24.9203	0.145057	172.004	14.4162	0.0838132	174.082	24.348	0.139865	0.0796101	0.619822	0.782823	0.762448	0.0122165	0.0712445	0.76292	0.644232	|	0.0934029	0.401288	0.965349	0.83916	0.0122165	0.0731248	0.76292	0.661558
ILMN_1660674	LOC642181	156.61	21.4193	0.136768	144.739	13.7205	0.0947947	157.809	30.7402	0.194795	154.55	15.5043	0.100319	0.0789445	0.619608	0.712413	0.747438	0.877239	0.647769	0.079701	0.336125	|	0.0813322	0.383795	0.733074	0.798469	0.877239	0.666073	0.079701	0.343955
ILMN_1660691	RAB31	7625.43	1780.06	0.233437	7617.91	1227.75	0.161166	6786.15	1092.67	0.161014	7192.79	1406.69	0.195569	0.989251	0.874182	0.390076	0.666275	0.00311357	0.0343187	0.280767	0.466737	|	0.800828	0.753946	0.214902	0.583489	0.00311357	0.0351756	0.280767	0.47834
ILMN_1660698	GTPBP8	424.653	51.2565	0.120702	367.717	32.5948	0.088641	411.355	45.4312	0.110443	390.314	50.954	0.130546	0.00109934	0.372999	0.245982	0.618315	0.446941	0.496722	0.121221	0.37594	|	0.000604069	0.122503	0.165886	0.540167	0.446941	0.510211	0.121221	0.383568
ILMN_1660718	GABBR2	2850.36	1962.85	0.688631	2224.9	1693.41	0.761119	3937.18	2187.59	0.555623	2542.13	1673.83	0.658436	0.3568	0.752131	0.0584316	0.528698	0.0143816	0.0783815	0.27117	0.461633	|	0.240601	0.531257	0.031998	0.370386	0.0143816	0.0804586	0.27117	0.473599
ILMN_1660723	RDH13	383.319	68.0316	0.177481	381	111.579	0.292858	387.426	78.4278	0.202433	413.831	98.1791	0.237245	0.946802	0.870938	0.427829	0.679427	0.825964	0.634465	0.186441	0.419369	|	0.830772	0.760692	0.492111	0.726753	0.825964	0.652546	0.186441	0.429025
ILMN_1660727	ENPP5	653.888	180.262	0.275677	754.659	229.966	0.304728	725.997	248.998	0.342975	688.644	262.191	0.380736	0.198262	0.694293	0.693379	0.74375	0.110628	0.249342	0.197524	0.424678	|	0.331403	0.586778	0.459539	0.713424	0.110628	0.255985	0.197524	0.43541
ILMN_1660729	ATP6V1C2	168.471	34.041	0.202058	152.53	13.0486	0.0855477	163.044	19.0068	0.116575	145.999	11.9911	0.0821316	0.0985742	0.637006	0.00632488	0.468874	0.56378	0.547475	0.0965962	0.352305	|	0.0820636	0.384677	0.00207404	0.238029	0.56378	0.562315	0.0965962	0.361546
ILMN_1660730	SLC7A3	170.191	17.5572	0.103162	177.039	37.1841	0.210033	167.109	18.5403	0.110947	170.426	29.8398	0.175089	0.536399	0.799821	0.722713	0.750122	0.611476	0.566621	0.48398	0.553145	|	0.23398	0.526543	0.257604	0.61315	0.611476	0.581656	0.48398	0.567496
ILMN_1660732	PPP2R2B	7444.78	1625.73	0.218371	7602.19	1741.72	0.229108	7255.8	1834.63	0.252851	6837.27	1921.71	0.281064	0.800874	0.849871	0.548377	0.709596	0.464535	0.504772	0.0730667	0.328365	|	0.921576	0.779062	0.437522	0.70482	0.464535	0.518529	0.0730667	0.336362
ILMN_1660741	ATP2B3	345.271	83.7556	0.242579	326.252	85.1877	0.26111	459.497	117.295	0.255268	358.004	91.1771	0.254682	0.543722	0.801566	0.0127922	0.502937	0.000274919	0.0112586	0.187476	0.420517	|	0.350499	0.596108	0.00632697	0.284367	0.000274919	0.0114944	0.187476	0.429645
ILMN_1660749	ASPSCR1	2403.16	439.441	0.18286	2287.14	431.835	0.18881	2505.34	510.398	0.203724	2492.57	479.745	0.19247	0.472676	0.783515	0.944256	0.788859	0.216923	0.354067	0.102053	0.357691	|	0.381882	0.611725	0.860242	0.822987	0.216923	0.362515	0.102053	0.366711
ILMN_1660752	LOC648997	181.067	27.9578	0.154406	197.456	28.6477	0.145084	193.184	27.8162	0.143989	181.527	31.3456	0.172677	0.125433	0.657778	0.29408	0.633706	0.144833	0.287884	0.086009	0.344538	|	0.0774375	0.378895	0.398016	0.687641	0.144833	0.295141	0.086009	0.351082
ILMN_1660775	LOC650152	5860.11	846.162	0.144393	6819.17	810.898	0.118915	6166.14	748.942	0.121461	6655.53	792.863	0.119129	0.00372797	0.485161	0.0949329	0.541771	0.0572692	0.174523	0.201632	0.427144	|	0.011138	0.219374	0.222778	0.589234	0.0572692	0.178843	0.201632	0.437643
ILMN_1660793	PAQR4	2620.61	644.641	0.245989	2344.6	421.832	0.179917	2899.67	942.161	0.32492	2444.64	440.471	0.180178	0.172313	0.682639	0.0980862	0.542363	0.155383	0.298186	0.311271	0.481012	|	0.772461	0.747195	0.323922	0.651749	0.155383	0.305946	0.311271	0.4935
ILMN_1660797	FAM90A2P	168.536	17.3374	0.102871	161.803	14.4139	0.0890832	168.572	12.9848	0.0770286	164.187	19.5338	0.118973	0.255446	0.722423	0.483157	0.695447	0.994741	0.674693	0.748407	0.640513	|	0.159799	0.472568	0.306475	0.64232	0.994741	0.693425	0.748407	0.657244
ILMN_1660806	CSRP2	852.651	330.902	0.388087	1170.14	559.566	0.478203	702.296	231.038	0.328976	1027.5	394.596	0.384034	0.0776292	0.619608	0.0134962	0.509531	0.108988	0.247471	0.24709	0.450787	|	0.0183383	0.252011	0.00109217	0.211271	0.108988	0.253884	0.24709	0.461963
ILMN_1660808	WFDC1	408.186	84.5308	0.207089	285.43	81.4734	0.285441	400.965	115.569	0.288228	306.78	63.6604	0.207511	0.000377465	0.314344	0.00974818	0.502163	0.843487	0.638995	0.249031	0.451239	|	0.000340956	0.120148	0.014307	0.336408	0.843487	0.65729	0.249031	0.462875
ILMN_1660810	TTC17	532.946	66.9502	0.125623	504.923	71.6624	0.141927	522.734	89.8521	0.171889	517.415	99.2896	0.191895	0.280363	0.732004	0.87957	0.777776	0.537504	0.537775	0.659443	0.613097	|	0.158905	0.471889	0.627959	0.772412	0.537504	0.551621	0.659443	0.628756
ILMN_1660815	CAB39L	169.961	24.9121	0.146576	193.874	35.8518	0.184923	166.581	26.4332	0.15868	202.949	47.543	0.234261	0.0477353	0.597784	0.0196464	0.522304	0.65535	0.581287	0.451255	0.542677	|	0.0244851	0.274014	0.0142845	0.33633	0.65535	0.598416	0.451255	0.55595
ILMN_1660816	P2RX2	259.548	52.2556	0.201333	257.58	48.4741	0.188191	257.455	74.8136	0.290589	252.06	113.368	0.449766	0.915584	0.86699	0.880934	0.778036	0.874885	0.647106	0.797736	0.653662	|	0.554581	0.680444	0.695279	0.789816	0.874885	0.665475	0.797736	0.671476
ILMN_1660817	DDB2	221.223	19.2325	0.086937	220.803	19.0488	0.0862703	227.717	26.962	0.118401	210.742	20.0038	0.0949207	0.952598	0.871742	0.0586784	0.528698	0.504685	0.524354	0.21119	0.432146	|	0.936076	0.781737	0.0522403	0.406538	0.504685	0.537362	0.21119	0.442915
ILMN_1660824	LOC441632	163.971	11.9332	0.0727761	172.406	21.7219	0.125992	164.35	15.9504	0.0970512	165.887	19.5464	0.117829	0.211263	0.700394	0.816947	0.767725	0.937557	0.660984	0.491682	0.556503	|	0.238557	0.52969	0.880099	0.826287	0.937557	0.680697	0.491682	0.570325
ILMN_1660832	LOC285053	4906.8	919.462	0.187385	5103.52	840.751	0.164739	4526.85	1058.02	0.23372	5189.09	983.634	0.189558	0.545481	0.801566	0.0866821	0.537029	0.202451	0.341426	0.623106	0.602717	|	0.373846	0.607901	0.0408357	0.386009	0.202451	0.350408	0.623106	0.617469
ILMN_1660837	CLCN3	1340.39	167.972	0.125315	1374.75	194.235	0.141287	1414.7	172.914	0.122227	1353.21	251.262	0.185678	0.61122	0.81332	0.449351	0.686405	0.149545	0.292338	0.764516	0.644613	|	0.420669	0.628689	0.551309	0.748721	0.149545	0.299917	0.764516	0.662026
ILMN_1660840	FAM152A	426.369	48.3903	0.113494	433.999	97.9213	0.225626	407.519	41.3477	0.101462	393.986	84.4706	0.2144	0.794222	0.84925	0.592311	0.720395	0.073517	0.199826	0.196101	0.424522	|	0.625425	0.705277	0.749792	0.802073	0.073517	0.205139	0.196101	0.434621
ILMN_1660844	INTS4	510.56	87.8583	0.172082	520.636	46.3161	0.0889606	497.718	66.0293	0.132664	491.361	68.5486	0.139508	0.693054	0.830206	0.798506	0.764796	0.444745	0.495881	0.148239	0.391931	|	0.604236	0.698062	0.894621	0.828624	0.444745	0.509179	0.148239	0.40222
ILMN_1660847	PFKFB3	655.372	177.33	0.270579	699.993	136.26	0.194658	634.565	192.126	0.302768	773.034	296.718	0.383836	0.443331	0.77854	0.149668	0.571041	0.625685	0.571372	0.255943	0.455339	|	0.611428	0.70055	0.196612	0.569049	0.625685	0.587235	0.255943	0.46629
ILMN_1660852	ZC3H6	281.972	27.5785	0.0978057	279.125	32.2798	0.115646	282.051	35.2061	0.124822	282.938	34.2644	0.121102	0.7986	0.849451	0.944827	0.788934	0.994785	0.674693	0.67873	0.618736	|	0.865211	0.768008	0.869311	0.82451	0.994785	0.693434	0.67873	0.634905
ILMN_1660854	AMPD3	167.504	18.7466	0.111918	166.643	14.5189	0.087126	177.584	17.2332	0.0970429	156.211	15.6847	0.100407	0.888536	0.863615	0.00136678	0.417479	0.119692	0.260737	0.0913851	0.347922	|	0.745413	0.740403	0.00452372	0.269583	0.119692	0.26719	0.0913851	0.356575
ILMN_1660856	ALG11	178.47	25.8367	0.144768	168.184	14.3339	0.0852274	175.785	29.6249	0.168529	166.97	15.5677	0.0932367	0.183497	0.687004	0.310065	0.639782	0.77846	0.619706	0.810096	0.65683	|	0.236184	0.527863	0.400257	0.688682	0.77846	0.638998	0.810096	0.674859
ILMN_1660858	RIN1	428.184	86.2774	0.201496	375.586	68.076	0.181253	410.719	66.8357	0.162729	378.647	66.964	0.176851	0.0729435	0.61745	0.201092	0.597418	0.520865	0.531312	0.899027	0.679268	|	0.0152704	0.23981	0.0751393	0.439887	0.520865	0.544523	0.899027	0.697286
ILMN_1660864	RHBDL1	618.009	157.167	0.254311	498.048	117.317	0.235554	661.845	156.357	0.236244	564.336	153.083	0.271262	0.024181	0.556321	0.0960279	0.542108	0.278947	0.399533	0.118862	0.373038	|	0.00179866	0.148824	0.0208788	0.352804	0.278947	0.410335	0.118862	0.381645
ILMN_1660865	LOC650144	170.513	18.6906	0.109614	164.201	18.2563	0.111182	165.409	28.0144	0.169365	168.295	28.2949	0.168127	0.358277	0.75259	0.781535	0.762448	0.571692	0.550783	0.659666	0.613156	|	0.252393	0.53997	0.895949	0.828834	0.571692	0.565418	0.659666	0.628823
ILMN_1660868	ZBTB8OS	161.364	13.5874	0.0842035	155.462	13.1602	0.0846521	162.402	24.2796	0.149503	152.549	16.1502	0.105869	0.23768	0.716139	0.197302	0.597418	0.844162	0.639197	0.604607	0.596433	|	0.781014	0.749269	0.420147	0.69756	0.844162	0.657471	0.604607	0.611378
ILMN_1660869	LOC643438	235.506	20.1394	0.0855152	268.977	45.9545	0.170849	251.33	26.7632	0.106486	280.33	68.0321	0.242686	0.0217527	0.545713	0.153324	0.571661	0.0620958	0.182373	0.535724	0.571714	|	0.00209657	0.152494	0.0281108	0.363139	0.0620958	0.187087	0.535724	0.586363
ILMN_1660871	NEK6	477.733	97.5698	0.204235	543.991	91.1477	0.167554	464.695	69.5935	0.149762	550.157	153.15	0.278375	0.0648882	0.610701	0.0709847	0.530731	0.69776	0.59601	0.890692	0.676906	|	0.164938	0.476627	0.129966	0.50387	0.69776	0.613387	0.890692	0.695316
ILMN_1660879	FRMPD2	240.652	93.8077	0.389807	306.786	141.178	0.460184	236.84	79.9511	0.337574	285.875	93.3146	0.326418	0.1507	0.669637	0.137137	0.562519	0.805871	0.628415	0.498275	0.559084	|	0.0644396	0.359907	0.0345555	0.3755	0.805871	0.646941	0.498275	0.572698
ILMN_1660880	RNH1	523.628	86.2948	0.164802	502.02	87.5687	0.174433	497.378	130.577	0.262531	464.327	60.8269	0.131	0.502924	0.790338	0.374685	0.661755	0.29913	0.413312	0.0461508	0.303789	|	0.959276	0.785886	0.762532	0.804734	0.29913	0.424383	0.0461508	0.310531
ILMN_1660890	ACADL	194.064	34.7971	0.179307	230.972	59.6118	0.258092	185.641	29.6931	0.159949	204.522	42.6934	0.208747	0.055287	0.599759	0.178839	0.587155	0.388469	0.469569	0.101706	0.357385	|	0.0294028	0.288461	0.120958	0.492776	0.388469	0.480501	0.101706	0.366395
ILMN_1660900	SNORA7B	308.613	141.448	0.458335	294.9	59.5478	0.201925	285.236	56.852	0.199316	274.523	60.605	0.220765	0.727196	0.836361	0.623117	0.728535	0.367446	0.457854	0.361617	0.504826	|	0.87506	0.770019	0.891972	0.828202	0.367446	0.468568	0.361617	0.517423
ILMN_1660907	PTPRE	216.003	23.5647	0.109094	214.268	23.6142	0.110209	228.831	39.5302	0.172749	233.532	66.4788	0.284666	0.842201	0.857248	0.8194	0.768147	0.27249	0.395374	0.301818	0.476763	|	0.781906	0.749483	0.842776	0.819979	0.27249	0.405749	0.301818	0.488984
ILMN_1660913	LOC284296	181.46	18.1467	0.100004	186.113	18.0127	0.0967834	198.423	29.9654	0.151018	195.499	27.8251	0.142329	0.487636	0.788042	0.783829	0.762448	0.0748269	0.201743	0.16621	0.405783	|	0.710196	0.730993	0.292301	0.634099	0.0748269	0.207141	0.16621	0.415797
ILMN_1660923	HCG4	524.368	186.149	0.354996	462.159	131.548	0.284639	444.964	158.843	0.356979	414.002	109.877	0.265402	0.295638	0.735671	0.536052	0.706708	0.0174791	0.0884661	0.0486928	0.306906	|	0.40891	0.623791	0.74986	0.802087	0.0174791	0.0904978	0.0486928	0.313863
ILMN_1660935	MGC5139	178.047	19.2962	0.108377	187.765	18.6505	0.0993287	181.646	16.3692	0.0901164	188.373	27.4765	0.145862	0.172332	0.682639	0.432684	0.681655	0.463969	0.504495	0.922117	0.685131	|	0.061332	0.354646	0.252976	0.610085	0.463969	0.518259	0.922117	0.702611
ILMN_1660938	TOE1	173.042	12.6221	0.0729425	170.396	17.9919	0.105589	176.152	15.4554	0.0877391	176.832	19.2191	0.108686	0.649771	0.823857	0.916688	0.785344	0.455523	0.50073	0.411169	0.528047	|	0.930383	0.780695	0.562249	0.752399	0.455523	0.514282	0.411169	0.540132
ILMN_1660942	LOC653352	240.031	57.6707	0.240264	218.78	45.1717	0.20647	243.394	82.0539	0.337123	219.321	36.0851	0.164531	0.268139	0.727339	0.30018	0.635347	0.84181	0.638257	0.963561	0.693728	|	0.137145	0.453387	0.167817	0.542186	0.84181	0.656842	0.963561	0.711715
ILMN_1660965	MGC24975	196.017	21.9903	0.112186	189.329	20.7161	0.109418	202.704	27.8599	0.137442	176.577	25.1704	0.142547	0.398709	0.767146	0.0116861	0.502163	0.266045	0.3906	0.080582	0.337553	|	0.623554	0.704654	0.01386	0.334818	0.266045	0.401071	0.080582	0.344999
ILMN_1660971	GTDC1	164.5	12.366	0.0751729	166.36	20.2221	0.121556	164.06	17.5576	0.10702	158.917	17.7217	0.111516	0.768112	0.8453	0.432681	0.681655	0.947506	0.663826	0.271497	0.461776	|	0.606152	0.698729	0.560627	0.751861	0.947506	0.682987	0.271497	0.473759
ILMN_1660972	LOC645476	176.525	13.2381	0.0749928	190.352	24.2811	0.127559	174.868	26.6542	0.152424	185.095	19.4374	0.105013	0.0725807	0.616215	0.236557	0.613994	0.804301	0.627906	0.50815	0.562298	|	0.167492	0.478685	0.444725	0.707705	0.804301	0.646496	0.50815	0.576172
[truncated: 20,451 more rows]

## Sheet: Table Legend
Supplementary Table 2: A complete list of differentially expressed genes for all eight disease and region comparisons. The first two columns represent the gene symbol and corresponding probe for each differentially-expressed probe in the analysis. Columns 3-6 represent the genes that are disease altered In CA1 and CA3 and that are region enriched in control and AD individuals, respective. In each…
[truncated: 1 more rows]
