# Supplementary material for: Genes and pathways underlying regional and cell type changes in Alzheimer's disease
Source: Genome Med. 2013 May 25;5(5):48. doi: 10.1186/gm452 (PMC3706780; doi:10.1186/gm452)
Supplement: Additional file 3 — Table S3. Statistics comparing CA1 versus CA3 expression in the Allen Human Brain Atlas [40]. [file gm452-S3.XLS]

## Sheet: Supplementary Table 3
Gene	log2(FC)	tTest
OSR1	3.15968	4.74739
TMEM155	2.85915	3.72561
KRT17	2.70155	3.48658
NPNT	2.58885	2.84006
TSPAN18	2.50868	7.57309
PKIB	2.23626	4.20994
B3GAT2	2.20543	8.1733
ELAVL2	1.7981	9.60991
DAPL1	1.76052	5.08205
DOCK10	1.75132	6.43098
C4orf32	1.72286	6.87496
CA10	1.6976	2.94409
KCNS2	1.69356	6.25946
KLK7	1.68586	3.3615
ARHGEF17	1.67707	8.81942
STAC2	1.64498	5.00061
SCGN	1.63414	3.32906
EFHD2	1.60753	5.28444
BDNF	1.59847	4.19914
NPTX1	1.58594	2.89357
SPOCK1	1.58571	6.54437
GAL	1.57631	3.1103
ADRA2A	1.56674	4.86863
KRT16	1.55005	3.1186
SNCB	1.49399	7.05093
BIRC3	1.47619	5.76409
SYN2	1.46523	6.38678
FGFR1	1.46467	9.95255
METTL7B	1.4401	4.64598
LINGO2	1.42243	5.46215
VAT1	1.4065	5.28616
ANKRD6	1.40005	4.34973
CDH9	1.38125	5.89479
ACVR1C	1.37192	3.48499
GREM2	1.37098	4.08281
CPNE2	1.36553	7.84604
ENO3	1.34101	3.80179
TRHDE	1.32515	3.81581
FAM19A2	1.31117	4.27161
GPR68	1.3103	4.68826
FGF5	1.30613	3.49789
ADAMTS1	1.30501	8.56212
SLC7A8	1.30062	5.94152
FAM13A1	1.29397	6.75319
HS3ST4	1.29286	6.90792
KCNA1	1.27893	5.52717
SGSM1	1.26077	5.76973
NCALD	1.25262	6.87408
TRPS1	1.24496	7.24247
PCDH20	1.24477	3.31536
SEMA5B	1.23472	5.32963
ARHGEF6	1.23424	7.50281
HHIP	1.22735	2.23836
MLXIPL	1.22402	8.86132
AQP1	1.21827	2.45083
SNCG	1.21299	5.70801
TG	1.21058	5.30258
ADARB1	1.2038	4.36709
SH3PXD2B	1.18384	5.50402
LIMK1	1.18182	6.68819
FBXO27	1.17449	7.40227
NRXN3	1.16798	6.71967
SLC47A1	1.16414	3.79769
CLSTN2	1.16095	3.88323
CHST11	1.15437	5.46219
PRDM8	1.1187	3.65958
CPAMD8	1.11656	9.73532
SYT13	1.10864	3.30052
SSTR1	1.10671	5.73042
MORC1	1.10361	4.87301
C11orf75	1.09846	6.18025
RESP18	1.08959	4.83971
SH3BP4	1.08775	4.07468
ADCYAP1	1.08742	1.73224
TLL1	1.08729	3.9702
TNFAIP8L3	1.07225	4.62318
C9orf3	1.06879	6.6127
FREM2	1.04666	3.77225
LIPG	1.0459	4.86467
CIB2	1.04507	8.00596
RDH12	1.0408	2.47871
DPF3	1.03359	2.55872
KIAA2022	1.0244	6.11384
NFATC2IP	1.01956	5.5403
TIRAP	1.01782	5.23033
NPTXR	1.01779	2.82924
SPACA3	1.01711	1.74951
CARTPT	1.01218	2.58423
SEMA3E	1.00798	4.87939
NAP1L5	1.00043	5.43712
DNALI1	0.998548	5.18533
PPM1H	0.997626	7.0329
BRUNOL4	0.995158	5.00158
CCNO	0.988576	2.26505
NETO1	0.987167	3.57346
SULF2	0.978736	4.69168
HTR7	0.970144	3.01146
GAST	0.966718	2.38512
UNC13C	0.965566	2.79717
CDCP1	0.957776	4.88776
LIX1	0.956163	5.22369
GJB5	0.954822	2.73202
FAM70A	0.942057	3.72018
KIAA0182	0.928816	6.21657
GAS2L3	0.927102	2.69344
PRSS23	0.920714	4.87894
SDK2	0.918887	4.03914
HIST1H1A	0.917256	6.56107
PLCL1	0.914468	5.6772
SOCS2	0.909617	4.09367
LOC497190	0.906876	2.57214
SPATA13	0.901325	5.11541
GFAP	0.890809	2.15564
MEX3B	0.886288	7.18685
LYPD5	0.883244	6.93329
DLG5	0.882584	5.86766
NRP1	0.879509	5.85015
EHD3	0.877662	4.32648
SRPX	0.87754	2.70553
CCK	0.875835	2.56954
CLGN	0.875447	4.36389
ZCCHC12	0.873917	3.81807
GPR158	0.869815	3.28801
CFC1B	0.869395	3.67516
AFF2	0.86909	5.44744
ZNF469	0.867958	4.9854
PLCG2	0.856384	4.37385
GAP43	0.84733	5.88411
ZBTB20	0.845731	7.72143
PXDN	0.844935	5.17689
INADL	0.838203	1.67492
PNMA3	0.833013	6.45491
LATS2	0.830068	5.78692
ARMC4	0.826734	2.00988
VWC2	0.824784	6.09427
CHST12	0.819498	5.50252
JUN	0.817052	5.68528
IFI6	0.81412	3.49227
PTPRK	0.807171	4.50719
SHMT2	0.805749	8.41575
KCNG3	0.801189	3.35809
YBX2	0.800675	4.15575
ELL2	0.796309	5.21559
MPPED2	0.79613	5.54171
NT5DC3	0.794927	4.86023
PIM3	0.792557	6.55604
AMPH	0.79219	2.34392
PPL	0.784161	2.37714
MCF2	0.783777	5.86268
CA13	0.782982	6.65701
ZDHHC22	0.772534	4.73084
FLJ23834	0.771828	2.72471
FKBP5	0.768532	3.13521
RTP1	0.766062	2.19979
HMGCS1	0.766009	5.91361
RASGRF2	0.761296	5.6095
TNFAIP8L1	0.759942	4.63798
SEMA6D	0.759617	2.39046
SYNPR	0.758317	2.56528
ZNF556	0.758237	2.72138
MYPN	0.756806	3.73242
SLC36A1	0.756773	4.20761
MAGEL2	0.752873	3.10698
TMEM201	0.747152	5.20478
ABCC5	0.74584	4.51258
CNTN6	0.744157	3.03163
COX19	0.743564	5.29032
XYLT2	0.742037	6.41845
CACNA2D3	0.739055	4.51136
ST3GAL1	0.737846	6.01118
NPY2R	0.735219	3.30383
SFMBT2	0.734639	3.40478
FGF9	0.734576	3.76926
ARHGAP28	0.7338	3.51673
SLC6A17	0.733197	5.24963
PHACTR2	0.73117	2.95516
EFCAB1	0.727796	4.128
MGAT4C	0.726344	4.14678
TTTY15	0.726339	3.65893
SH3BGRL2	0.720048	4.02106
DNAH8	0.717182	2.33669
UBFD1	0.715686	4.20581
LGI1	0.713479	2.92545
CDH12	0.712137	2.88354
KLHL25	0.712058	5.06533
ALDH1A3	0.711572	1.81632
PPARD	0.710273	5.24822
ANKH	0.709585	3.91983
MTHFD2	0.703909	2.82445
PTPRF	0.703703	4.25662
PAGE4	0.700406	2.26479
YWHAH	0.700053	4.10867
ATP2B3	0.699347	5.44251
OAS3	0.696163	6.80323
INPP5F	0.6954	3.34803
HTR2C	0.693795	1.34009
NFKBIZ	0.692845	4.06401
LSM11	0.690259	3.0999
RGS6	0.690016	3.53519
PKM2	0.688367	4.16781
C1orf201	0.687865	4.01166
WNT5A	0.687297	2.55374
FAP	0.683141	2.12205
RAB3C	0.680925	2.61358
NRIP3	0.678366	3.37591
NNMT	0.677359	1.69205
TM7SF2	0.673439	7.22786
ZNF646	0.67233	2.48558
LDLR	0.672278	3.93488
KIF5A	0.672014	4.68687
SLC2A3	0.663487	2.87016
C22orf9	0.663384	4.20263
ATP2C2	0.660286	4.34814
IER5	0.656716	2.76321
DMRT3	0.655137	1.81258
SLC9A1	0.655065	3.31612
NTF3	0.654933	2.31126
ARG2	0.650544	3.13453
STK31	0.649127	3.06187
GYS1	0.648223	5.43478
LOC440905	0.646596	4.97803
TMEM63C	0.640415	4.64052
KCTD6	0.639059	3.55145
SLC43A2	0.637837	2.87348
USH1C	0.637703	1.52261
WNT2	0.633912	2.12887
TMEM97	0.633709	3.31713
NAP1L3	0.633382	4.99497
EPB41L3	0.633227	3.7889
SNAP91	0.63022	2.27082
OPCML	0.628083	2.76836
PDZRN4	0.62766	3.32131
TSHZ1	0.627313	4.39878
KCNIP2	0.625784	2.17823
CELSR2	0.624055	3.95937
PSTPIP1	0.623008	3.53129
FAM131B	0.622724	4.48152
ANKRD29	0.621906	3.41324
ROCK2	0.621805	3.76585
PVRL3	0.621068	4.24161
MBL1P1	0.618009	2.16104
B3GALT2	0.617002	4.17511
BMP7	0.616452	5.38577
SV2B	0.615692	3.51077
CFLAR	0.61481	4.38142
PRKCE	0.614503	3.6705
FRK	0.61269	2.54117
CBL	0.611451	5.60024
SLC35F3	0.610995	4.3941
CUGBP2	0.610559	3.55092
KNDC1	0.610117	4.02419
PTGS1	0.609859	2.25
PEA15	0.609237	4.55735
SDK1	0.604863	2.1745
KCNG1	0.603984	1.65144
C8orf31	0.603652	4.9083
TXNDC13	0.603479	3.71819
TMEM180	0.602487	4.27313
SYN1	0.602383	4.40716
TBC1D24	0.597949	4.15803
SLC1A6	0.59675	2.20506
BCL9	0.595372	5.231
EPHB6	0.593848	2.03845
MYRIP	0.593511	2.03126
PACSIN2	0.593209	4.68212
INF2	0.592882	4.23448
CPEB4	0.58971	4.24391
DGCR2	0.58942	4.97972
OGFRL1	0.589054	3.46025
RASSF5	0.587067	3.86456
CCDC3	0.58601	2.26408
ARHGAP23	0.58547	4.48864
DCC	0.584413	3.21071
FLJ27365	0.580012	3.57198
BRUNOL6	0.579373	4.24098
CNTNAP1	0.57852	7.47013
BTN3A2	0.57839	3.5864
INSIG1	0.578384	3.59206
ZFPM2	0.577722	3.30187
RECK	0.577567	4.40054
CPLX1	0.577545	2.43916
PDGFA	0.577292	4.09414
IQCG	0.576418	3.58109
PRKACA	0.5719	4.87534
HOMER3	0.571761	4.08397
REC8	0.571152	4.96898
C9orf89	0.568455	5.13911
RNF157	0.568094	4.34985
COL18A1	0.565055	3.61588
RNASEL	0.564633	6.10153
FAM126B	0.563918	5.11569
C20orf39	0.563849	3.47912
MSC	0.562652	2.57193
KLF12	0.562206	3.15379
ERC1	0.561288	4.96709
TPD52	0.560084	3.33679
RASL10B	0.559727	5.04732
LOC158572	0.559513	2.0625
NT5M	0.555762	2.89459
OPRK1	0.555223	2.04139
TIFA	0.554837	2.83937
ARL6IP5	0.553535	2.57008
KIAA1303	0.550791	4.50646
LRRC57	0.550399	3.01546
GRM1	0.550142	2.04693
ANGPT1	0.549573	1.69908
SREBF2	0.548242	5.4478
NKD2	0.547781	1.87074
CABP2	0.546175	2.47677
PAQR4	0.545157	2.65424
FAHD1	0.541406	4.64371
SLC25A36	0.539446	5.09628
GSTT1	0.539411	3.40881
ALDH3A2	0.538593	2.71195
GLS	0.53835	3.00331
RGS8	0.536709	1.44293
CD83	0.535207	2.89466
SERTAD4	0.534795	1.85505
SIPA1L2	0.534618	2.20505
AP2A1	0.533024	3.87921
MBNL1	0.531824	3.98667
TMEM25	0.53089	4.27393
ZNF467	0.530454	3.68611
APOL6	0.530395	2.42456
ARHGAP24	0.53015	2.13539
SIN3B	0.526327	3.74364
CD99L2	0.523761	4.63932
C21orf122	0.523399	3.54198
GALNTL1	0.523393	4.53313
GDPD5	0.522404	2.73457
DKFZP434B0335	0.522198	5.98263
PGA3	0.522135	2.28123
SYNJ2	0.521553	3.13285
CARM1	0.519981	4.17769
P2RX6P	0.519791	3.42036
GPR124	0.519555	4.34376
SMARCD2	0.517867	2.65668
POMT1	0.515163	5.62881
PLXNA1	0.514557	2.86504
FSTL4	0.514161	1.32107
KIF17	0.51342	3.43144
IQSEC1	0.513409	3.91935
PPAPDC3	0.513084	5.6865
SLC45A4	0.511923	2.09808
ZNF696	0.510612	4.72187
ATXN3	0.510447	2.67211
PDIA2	0.509223	2.97947
RASL12	0.508284	1.50939
ODZ3	0.50819	2.92848
HOPX	0.505108	1.73522
FABP3	0.504876	2.58053
KCTD12	0.50394	2.86667
SLIT1	0.502862	2.28528
ABCC8	0.502529	3.26555
LMBR1	0.501654	4.12283
EPHA10	0.501625	3.83755
C9orf62	0.501307	3.52954
AJAP1	0.501017	3.91221
PTPRG	0.500659	2.75677
SCN1B	0.497774	1.66024
RGS22	0.49758	1.79922
PHYH	0.496981	2.65299
CXorf57	0.495444	2.0788
SLC39A14	0.494064	2.96616
SQRDL	0.493324	4.16186
PTPN3	0.493217	2.51661
PRRT2	0.491265	2.70241
LMO2	0.490299	1.88965
FAM155B	0.489578	2.5979
LYNX1	0.489141	3.7363
HSPA1A	0.48913	2.00801
NRXN2	0.487965	4.83884
ORAI2	0.487359	2.22472
FLJ33590	0.486698	2.43542
EDIL3	0.486265	2.38723
GRM7	0.486251	2.46293
EPDR1	0.486247	2.82951
RTN4R	0.484973	3.95662
KRT86	0.483959	2.76053
AP2M1	0.482907	2.35921
ELAVL3	0.481906	3.52442
PLEKHA2	0.481866	2.57123
SPPL2B	0.481718	2.54198
DIRC2	0.480777	5.35769
MAP1B	0.48	3.38225
EHD1	0.479868	4.01038
MAP3K5	0.479581	2.14912
SOCS7	0.478823	3.2609
SRBD1	0.478528	4.14962
ACVR1	0.477848	4.26065
LMAN1	0.476834	3.0196
CABYR	0.476805	1.53645
CCDC48	0.476089	4.7825
SEMA7A	0.474453	2.16889
COL23A1	0.474439	2.49102
IGF1	0.47394	2.64096
TRIO	0.473884	4.19886
POLR3H	0.473436	5.02342
SLC7A14	0.473366	2.21162
AHDC1	0.473324	3.89042
CACNG8	0.472882	3.43451
TMEFF2	0.468867	3.8221
LSM12	0.468258	4.03584
ITIH1	0.467705	2.28343
BTBD9	0.46769	3.55977
VASH1	0.466946	4.4374
FUZ	0.46649	4.21248
GAA	0.464991	5.81167
NT5DC1	0.461922	2.97587
CD52	0.460418	2.01533
TNFRSF19	0.459914	2.51597
BCAR1	0.457692	3.91485
LOC374491	0.45766	1.82813
TSHZ2	0.457311	1.86152
GNG5	0.45661	3.41408
IL18R1	0.456154	1.43349
MVK	0.452167	4.69926
SLITRK3	0.451007	4.03501
SLC9A8	0.44985	2.95377
KCNC2	0.449772	2.60182
LONRF2	0.449126	2.5966
TRIM35	0.448603	1.91728
KIAA0427	0.445946	4.14609
RASGEF1C	0.445644	2.97965
STAT6	0.444334	2.42881
SNAI2	0.444001	1.28403
AP4E1	0.442462	4.10622
ACADVL	0.441895	3.70104
L1CAM	0.441704	3.81805
AEBP1	0.440487	2.12067
FBLN5	0.440405	1.98444
KCNA5	0.43909	1.78847
HTR1E	0.438689	2.17912
HECTD3	0.438342	3.34455
PRR5	0.438205	2.34343
SLC9A2	0.438051	1.79797
COQ2	0.437327	2.4345
SFTPC	0.436106	3.04008
LOC255783	0.435545	3.34178
SPOCK2	0.432808	5.03072
SCGB3A1	0.432677	1.79357
AQP11	0.430788	2.40112
GK	0.429322	3.15371
OSBPL3	0.428695	1.9509
SLC9A6	0.428291	2.33989
CPEB3	0.427702	3.23779
TAF2	0.427403	2.79163
MARK1	0.426621	3.21671
STK32C	0.425946	2.37014
CACNA1C	0.42589	2.672
MCHR1	0.42573	1.70215
ZBED1	0.424915	3.63192
SV2A	0.423653	3.94901
SCD5	0.423067	4.15362
PCDH9	0.42232	3.05751
WNK4	0.42231	1.56391
RERG	0.421878	1.42647
ACHE	0.421232	1.8577
DYNLT3	0.421208	2.64615
PRRG3	0.420158	3.92113
LRTM2	0.419359	1.41514
LETM1	0.419323	4.17835
POM121	0.418763	4.16534
PPFIA4	0.418547	2.47334
KCNJ5	0.417917	1.08534
CHRNA6	0.417779	1.35483
GPR153	0.416864	1.89506
NOC2L	0.416853	3.10873
FAM5C	0.416721	2.74053
PEG3	0.415705	2.41301
CPNE4	0.415423	1.40125
RAB23	0.415072	3.07124
LRRC4	0.414858	2.79833
METT5D1	0.413534	2.33312
BTNL9	0.413374	1.49472
SH3GL1	0.413313	3.15954
ST3GAL6	0.4119	3.13515
ATP13A5	0.411346	1.92032
UXS1	0.411278	3.90397
PKD1	0.410837	2.14232
BHMT	0.409452	1.56637
XK	0.409299	2.07916
COMMD5	0.409227	3.56894
WNT6	0.408931	2.76139
NSDHL	0.408927	1.8736
NLRX1	0.408813	2.79481
POMT2	0.40797	3.89044
ATP8B2	0.407798	2.97709
SEMA4C	0.407113	5.04355
PARD6G	0.407055	2.94467
LSDP5	0.407011	1.98095
C20orf3	0.406876	2.31974
PALM2	0.406245	1.69233
MAP3K15	0.405733	1.94275
KIAA1324	0.405518	3.2044
TCOF1	0.405443	2.03273
MAGI3	0.40532	3.51243
C17orf51	0.404257	3.62898
TXNRD1	0.403545	3.63619
SYNJ1	0.402988	1.89121
UBE2O	0.402469	2.16175
PDK3	0.40243	1.96274
SHF	0.401976	1.87026
CANX	0.401909	2.64347
AVP	0.401476	0.77893
SPAG6	0.401129	1.15914
PIM1	0.401053	2.64375
LNX2	0.400824	3.56616
WDR45L	0.400746	3.7643
ABI3BP	0.400582	1.6528
TEAD1	0.40029	3.10011
UNC13A	0.400039	2.6491
TMEM55B	0.400037	3.05628
LHFPL4	0.399609	3.02061
ITPK1	0.399171	4.06377
ARVCF	0.399118	1.22949
TGFB3	0.397079	2.28112
CPEB1	0.397059	2.26474
IMPAD1	0.396649	3.90553
CHGB	0.395679	1.07259
C19orf12	0.393198	3.2784
LHFPL2	0.393015	3.34113
LRCH2	0.391929	3.69798
LAIR2	0.391888	1.17666
ZNF318	0.391495	2.68168
PRR3	0.391303	2.22101
TSC22D2	0.390811	2.21155
RSPO3	0.389819	1.79014
SH3BP5L	0.389668	2.09454
PELI1	0.3895	2.86445
TNRC6A	0.388421	3.45906
KCNG2	0.387	1.79465
RHOBTB2	0.386894	1.76593
AGPS	0.386569	2.07383
CHRFAM7A	0.386299	2.69256
RASGRP3	0.385781	2.06314
WDR40A	0.385615	2.40091
OGDHL	0.385461	2.69932
UNC5B	0.384533	1.49017
NAPA	0.384253	3.4894
EZH1	0.383158	3.56842
BBC3	0.382044	3.06129
PCGF3	0.381954	2.7847
APOL2	0.381457	4.17806
OTX1	0.381456	1.5057
TANC1	0.380062	2.50893
C5orf28	0.37963	2.30337
RPS6KA4	0.379353	2.22242
CHRNA1	0.379333	2.02565
IL10RA	0.379329	3.33011
ACSL6	0.378958	3.46926
B3GNT8	0.378913	1.06562
MYH7	0.378718	1.19238
TBCEL	0.378518	5.49994
KCNMA1	0.37793	1.92123
SCN2A	0.377689	2.39441
CCNF	0.377339	2.2065
SNAP25	0.377252	2.54304
BSN	0.376903	2.48323
TNFAIP8	0.376896	1.91998
SCML2	0.376626	1.42929
SPIN4	0.37642	1.9866
SCN1A	0.376045	1.96535
DMRTA1	0.375898	3.70431
ALDH5A1	0.375587	2.73377
MOAP1	0.375368	1.65422
CLIP3	0.374698	2.42267
ANXA6	0.372615	3.07822
FLJ40504	0.372413	1.37731
GLT25D1	0.372233	2.19428
SOX7	0.372121	1.22953
XKR4	0.371538	3.28313
PRRT3	0.370754	3.23717
CD99	0.36995	2.17465
SLC6A7	0.369811	1.67231
NCSTN	0.369641	2.62787
GARNL4	0.369333	1.11422
WBSCR17	0.36896	2.87352
COL6A1	0.368506	2.51395
HR	0.368181	2.7117
LPL	0.368009	0.587426
EHBP1	0.367398	4.16009
HOXC9	0.366838	0.751922
KCNK10	0.366808	1.36199
RAB31	0.366468	2.80912
RNF26	0.366454	5.40696
TRPM3	0.365547	1.12619
BMP3	0.364904	1.01224
FAM98A	0.364731	2.37035
FLJ34047	0.36457	1.5362
NAPEPLD	0.364391	3.20471
MIER2	0.364106	3.04466
SLC38A7	0.364106	3.07521
HSPA5	0.363271	3.00358
ZNF575	0.363036	1.82396
RIMS1	0.362797	2.37143
IRS1	0.362701	1.96544
KIAA0513	0.362207	2.84555
NDRG4	0.360555	2.47204
LIN37	0.360328	3.88286
MLLT3	0.360253	3.18256
CACNA1B	0.359875	1.97477
DOCK9	0.359775	3.58521
ECD	0.358695	3.38384
CMIP	0.358418	1.74183
IDH3A	0.358051	2.01387
FAM73B	0.357967	2.69132
SH2D5	0.357931	2.36903
CEMP1	0.357918	2.36842
N4BP1	0.357503	3.81256
SRPK2	0.357422	2.38561
ASB13	0.357318	4.28553
FAM53C	0.357255	2.3262
C2orf18	0.357248	1.97321
ANKRD11	0.356771	3.3139
WBP2	0.356695	2.31184
ERC2	0.356085	2.1381
STIM1	0.355993	2.56325
ARMCX5	0.355344	2.73799
NECAB3	0.355292	2.04312
EXPH5	0.354486	1.5779
MICALL2	0.353804	2.87956
FBXL20	0.352175	2.20398
GPC6	0.351889	1.6699
FASN	0.351853	1.88775
CEBPD	0.351369	3.5999
PRR12	0.351042	3.17584
ADRA1B	0.350216	2.59652
TMEM108	0.349957	2.60668
SLC2A6	0.349815	1.42087
C21orf88	0.349436	1.10505
TCAP	0.348723	2.07762
C4orf22	0.348526	0.987845
SLC5A3	0.348491	2.44175
MYADM	0.348401	1.75096
SLC6A10P	0.348371	2.3929
ACOT7	0.348206	1.68408
FCN2	0.347785	0.930603
PNPLA7	0.347729	2.57826
CNTNAP3	0.347399	2.72122
ULK3	0.346776	2.07851
HELZ	0.346219	2.91934
SDHA	0.34586	1.74445
TMEM127	0.345569	2.49292
NMT2	0.343732	2.34415
C8orf55	0.343528	1.77781
TUBA1C	0.343122	2.18763
C13orf18	0.34292	2.1187
CRHR1	0.342606	1.11472
CD151	0.342337	1.66964
FLJ10490	0.341853	2.76109
ITGA7	0.340982	3.47971
GLRX2	0.340859	1.92472
COTL1	0.34031	2.44277
RANBP10	0.339204	4.10296
ARL8A	0.3387	3.20852
SUSD4	0.338644	1.88375
CA4	0.337821	1.85246
UBE4B	0.337678	2.30445
PI4K2A	0.337499	2.30092
PDE8B	0.337128	1.44047
CDH4	0.336948	2.04909
USP37	0.336726	1.97323
HIC2	0.33669	2.94268
DLGAP3	0.336574	3.27936
GFER	0.336479	2.63095
CP110	0.336178	2.14091
FAM62A	0.334701	1.41339
ADCY7	0.334226	0.621899
CORO2A	0.334125	1.85971
PTH2R	0.333993	1.20536
KCTD20	0.333873	2.83305
ST3GAL2	0.333726	2.41491
OTUD7A	0.333698	2.22984
ATXN2	0.333596	2.77153
DPT	0.332796	1.01327
BCL2L2	0.332578	3.53991
SGSM3	0.331974	3.43866
CDC42EP5	0.331363	2.46815
FIBIN	0.33135	1.39798
SPRY2	0.331172	2.67694
RGAG4	0.33065	2.28333
MYCN	0.330628	0.853951
IL17D	0.330495	2.82406
TRIM11	0.330371	2.73288
RSC1A1	0.330352	2.68101
SUMF2	0.330125	2.99402
KATNAL1	0.330019	2.83535
ALDH18A1	0.329834	3.44337
OPTN	0.329778	2.37816
SCARF2	0.329491	1.93236
VCP	0.329309	3.95789
IDI1	0.329048	3.60287
GPR155	0.328888	2.45883
KLHL9	0.328241	3.50111
FANCE	0.327172	4.24506
MKNK1	0.32673	3.17556
KCTD4	0.326492	1.23064
CYB561	0.325698	1.75487
KIAA0247	0.325532	2.52121
BUD13	0.324286	1.7524
SGPL1	0.324108	2.15382
PARD6B	0.323817	1.33501
SETD5	0.32353	2.69446
CXorf39	0.323477	4.18042
MPST	0.323344	1.73841
TRAK2	0.322805	2.31915
ISG15	0.322782	1.77237
APC2	0.322326	3.50357
IRAK1	0.321955	4.53217
CHST6	0.320696	1.86873
BSDC1	0.320208	2.39201
MAP1S	0.320003	2.89855
NFIA	0.319924	1.97235
UNC5C	0.319914	3.59046
RAB3D	0.319553	2.61945
ZNF267	0.319309	2.21799
STOML1	0.319241	2.32507
GOLGA2L1	0.318929	3.12025
TRPM2	0.318782	2.34689
RAB3IP	0.318454	1.86432
MTRF1L	0.318228	1.42064
HSD17B7	0.317844	2.10505
TP53TG3	0.317714	2.44483
HOXD11	0.317157	1.37259
OLFM1	0.316542	1.39108
TUBA8	0.316471	2.35418
KCNT2	0.316195	1.41024
ACSS2	0.313963	1.76056
TMEM158	0.312917	2.45387
CHST1	0.312818	2.13876
C5orf4	0.312733	2.32478
FADS1	0.312276	2.7758
ZNF500	0.310734	1.92779
STX16	0.310489	2.55321
IQCE	0.310316	2.65102
LY6E	0.309777	1.63351
LOC161527	0.309729	3.05163
C2orf7	0.308674	2.72173
EIF2AK2	0.308641	2.42057
SETD8	0.308497	2.57036
P4HA2	0.308444	3.20746
POLR1D	0.307792	1.92774
XPO5	0.307632	2.59483
GPD1	0.307611	1.77342
TOMM34	0.307081	1.31908
ZNF562	0.306999	2.11765
UCHL5IP	0.306934	2.24389
TST	0.306827	1.76412
PFN4	0.306462	1.97209
CYP26C1	0.306293	0.959515
DNHD1	0.306123	1.20134
GRK5	0.305445	3.29063
CHD6	0.305098	2.63729
PCDHB14	0.304448	2.54225
HSPBAP1	0.303871	3.97256
CUL5	0.303607	2.29201
FRMD4A	0.303519	0.699138
CAST	0.303308	2.52886
PTPN1	0.303261	2.83114
POLE2	0.303237	0.771402
LOC147645	0.303176	1.04423
DKKL1	0.303035	1.92777
TRIM13	0.303032	2.97087
TIPARP	0.30298	3.04779
PCSK5	0.302517	2.51913
PDLIM7	0.302284	1.28749
LIN7A	0.302257	1.848
PLEKHA6	0.302193	2.48874
KIAA0101	0.301944	1.15153
ADCY3	0.301619	1.93071
LDHAL6A	0.301605	1.40995
AK5	0.301143	1.88166
TMEM38A	0.300917	1.25371
DNM3	0.30075	1.713
NAB1	0.300742	3.88361
IMPA1	0.30072	2.0451
SIDT2	0.300536	3.57585
MYH7B	0.300517	0.895625
CLSTN3	0.300054	1.6658
MST1R	0.299907	1.36584
ZNF280B	0.299845	3.11064
SH3KBP1	0.299796	2.06984
OR6N2	0.299366	0.66382
KIAA1688	0.299133	1.76591
BAALC	0.298834	1.98033
CNTN1	0.298795	2.11174
SLC2A11	0.298622	2.40473
AGPAT1	0.298524	3.91664
C5orf22	0.298111	1.9002
EPHX1	0.298027	2.49051
SLC36A4	0.29797	1.88857
DMXL2	0.297961	2.14123
SNX26	0.29747	2.33529
LBA1	0.297329	1.21926
SLC25A22	0.297261	2.24055
EXOSC9	0.29681	2.64962
EFR3A	0.296683	1.79357
PORCN	0.296044	3.10731
KCNIP3	0.295875	2.3281
PPM1J	0.295831	1.42592
LRFN3	0.295771	2.58999
WWC1	0.295634	2.45942
LOC26010	0.295594	3.32652
PFKFB4	0.295294	2.04527
ZNRF1	0.295234	3.10707
UBE2Q1	0.295173	1.50676
SLC14A1	0.294767	1.18093
SENP5	0.294733	3.10053
TBC1D13	0.294706	2.4596
FCRLB	0.294222	1.624
GOLGA2	0.2942	3.3791
EPHX2	0.293995	2.08627
KIAA1853	0.293852	1.96031
SLC41A3	0.293806	2.59683
GFRA4	0.29377	1.7705
CLEC2L	0.293408	1.49248
HSPA4L	0.293252	2.00188
ZNF558	0.293111	2.75876
EPHA4	0.293106	1.62764
DISP2	0.29289	2.96179
LIMS2	0.2928	2.23176
AP1G1	0.292596	2.36426
DUX4	0.292503	1.28183
SLC20A2	0.292451	2.08331
KTELC1	0.291757	2.32114
NKX3-1	0.291623	1.3884
LRRC3	0.291182	1.06677
KIAA1147	0.291016	2.04777
USP35	0.290923	2.52733
TIGD5	0.290574	2.69496
PFTK1	0.289903	1.79542
SOS1	0.289865	1.86928
RAB26	0.289792	1.08601
RXRA	0.289702	2.52078
KCNMB4	0.289697	1.66499
KIAA0232	0.289358	3.23559
SYT3	0.289	1.94143
DENND3	0.288927	1.93403
SLC4A8	0.288741	2.18403
FAM134B	0.288461	1.38289
PIP5K1A	0.288452	2.42407
CDCA8	0.288187	1.51257
PDGFB	0.287845	1.63768
FBXO42	0.287838	2.67104
ARHGAP1	0.286963	2.84794
KBTBD6	0.28656	2.12699
FADS2	0.286428	1.50357
MAFG	0.286222	3.60841
HAO1	0.286124	0.54076
SLC35E2	0.285804	2.37526
ABHD4	0.285559	1.61313
PPP1R13B	0.285484	2.17157
USP22	0.285037	2.20585
OLA1	0.284716	3.74943
MTHFR	0.283239	1.78737
RANBP3	0.283018	2.11606
IFT140	0.282853	1.9888
SACM1L	0.282722	1.8986
NXF1	0.282401	1.97489
LAMP1	0.282334	2.27318
TMEM45A	0.280905	0.634751
SLC26A2	0.280798	1.76376
AGK	0.280731	2.30954
DNM1	0.280418	1.84699
SSR1	0.279241	2.62658
PUM1	0.279016	3.12492
TAF6L	0.27897	1.01791
SEC61A2	0.278914	1.68737
FAM117A	0.278522	1.20745
CSNK1A1	0.278463	1.79971
SH2B1	0.278277	1.17961
RNF24	0.277831	1.58086
ZNF311	0.277618	0.918202
COX7A1	0.276993	1.67732
SNX4	0.276454	2.73496
ZYG11B	0.276415	1.551
CCNE1	0.276407	2.68971
FLJ22184	0.27588	2.08625
HGSNAT	0.275653	2.74783
LNPEP	0.275232	2.52069
RNF168	0.27496	2.54604
PIK3CB	0.274659	2.10344
ASS1	0.274287	0.977062
EPN2	0.274267	2.58873
ZNF324	0.274078	2.28665
SLC7A6	0.273938	1.61691
CHERP	0.273784	1.81968
FBXO21	0.273495	2.3194
NKX2-8	0.273447	1.19013
KPNA6	0.272798	2.11325
HMGCR	0.27258	1.56759
PFKL	0.27238	1.51963
ATP1A3	0.272245	1.90814
PEX19	0.271241	2.68005
PRKRIR	0.270814	2.36918
TNIP1	0.270555	2.71733
CLTB	0.270466	1.56818
RAB3A	0.270412	1.85833
JARID1D	0.269304	2.68473
CAMK1D	0.26878	1.49839
LHX2	0.268596	0.52129
CCNB1	0.268218	2.1358
ACLY	0.268109	2.60862
LYSMD1	0.267562	1.06346
PPP3CC	0.267046	1.92092
BCAP31	0.267018	1.45689
HSDL1	0.266913	1.47257
BACE1	0.266713	2.17314
SAMD9	0.266301	1.50989
ALDH1B1	0.266281	1.81693
FICD	0.266125	2.54309
DEFB123	0.265919	0.877013
SGTA	0.265907	3.45765
PAPOLG	0.265821	3.18524
PLA2G12B	0.265617	0.897279
MFSD4	0.265512	1.11028
PPA1	0.26472	1.7787
ASB4	0.264534	1.58452
BCL11A	0.264255	1.07524
CCDC108	0.264056	0.963799
CMPK1	0.264036	2.4697
HERC4	0.263991	1.8585
C10orf76	0.263952	4.00565
STRN4	0.263598	3.48035
ARID3B	0.263439	2.34323
DBT	0.26321	2.11787
ATP1A4	0.263204	1.59125
TPRG1L	0.263038	2.74878
SPATA20	0.262891	1.72609
MMAB	0.262474	1.11892
ENTPD6	0.262094	1.21365
ARHGAP22	0.261611	2.2354
ATXN2L	0.261155	2.63632
FAM133A	0.261074	2.07957
SRD5A1	0.260704	1.21874
HECW2	0.260376	1.88911
TAF15	0.260167	1.14757
IPO9	0.259982	2.15303
CHRNA10	0.25992	1.07501
GNL3L	0.259848	2.17015
GRP	0.259268	2.3025
BTRC	0.258875	1.76477
NPIP	0.258477	1.93815
TMUB2	0.258318	1.42688
HOXD3	0.258205	0.779758
PLXNA3	0.258185	1.26868
SYT7	0.258147	2.47656
PTPRR	0.258053	0.999645
C20orf59	0.257847	0.840682
LOC201175	0.257756	0.832769
SEC16A	0.257487	1.38067
FKBP1A	0.256768	1.36359
CEACAM21	0.256629	1.17033
PTPRE	0.256412	2.37689
KISS1R	0.25639	1.43662
ENTPD2	0.256112	2.01389
VGF	0.255931	1.78931
LOC439949	0.255768	2.03634
DOLPP1	0.255737	2.14351
NCOR2	0.255541	3.77456
SMO	0.255371	1.45186
CRTC1	0.255196	2.71164
ZC3HAV1	0.253814	2.18096
EFNB3	0.253145	1.55737
LPAR4	0.252664	0.713896
ZNF518B	0.252553	2.97723
CRKRS	0.252204	1.61587
PANK3	0.25191	2.21533
C9orf5	0.251732	2.31521
SFMBT1	0.251535	1.76098
TMEM35	0.251423	1.82217
LY9	0.251304	1.57525
SNX30	0.251068	2.34381
GNAS	0.250765	2.30511
BCL3	0.250738	1.50863
DCTN5	0.250053	2.33215
TM2D2	0.249887	3.28859
TMEM66	0.249605	2.71672
C19orf31	0.249587	1.79654
CCHCR1	0.249557	2.6049
TRIB3	0.24946	1.67616
THAP8	0.249445	3.44717
EPHB2	0.249433	2.24532
GTDC1	0.249324	1.83795
C5orf30	0.24873	1.66216
ZNF219	0.248266	2.52296
C1S	0.247863	1.31448
RELT	0.247476	1.74668
TNFSF4	0.247473	1.04995
OR4D10	0.247375	1.46091
FAHD2B	0.246987	2.35746
CDON	0.246811	1.69228
SH3PXD2A	0.246698	1.92911
USP14	0.246464	1.89369
LPCAT1	0.245648	2.25549
CAB39L	0.245359	1.41922
ANTXR2	0.245215	1.22441
SAMD11	0.245109	0.626765
OBSL1	0.244727	1.64517
AGPAT4	0.24472	2.4937
MST150	0.244344	1.62321
NFIC	0.244329	1.76226
TRIM9	0.244035	1.34066
CAMK2A	0.243864	0.761912
TBC1D5	0.243577	2.26835
NCAPD2	0.243105	1.76817
SLC44A1	0.243081	1.89135
WDR6	0.242686	3.07197
SLC22A18	0.242375	1.66487
FBXO9	0.241683	1.66876
LPIN2	0.241663	1.56012
ALPPL2	0.24122	1.3828
SPEN	0.240956	2.35202
CLN8	0.240231	1.18583
MPZL1	0.240159	1.42981
MEG3	0.239383	1.62551
COPB2	0.239139	2.02667
C17orf65	0.238641	1.79844
REEP6	0.238468	2.11135
TELO2	0.238027	1.73602
FLJ10357	0.237339	1.99141
LOC23117	0.236969	1.87686
SLC35F2	0.236701	1.59488
ZNF608	0.236692	2.16368
ATG2B	0.236376	2.9571
RCC2	0.236177	2.13655
MRPS27	0.236072	1.79436
RHEBL1	0.235745	0.709725
CRYL1	0.235643	1.91739
FNDC3A	0.235427	2.48546
FZD1	0.235299	0.817903
KIAA0947	0.235246	1.88941
YDJC	0.235221	1.15756
KIAA1191	0.235084	1.33913
LOC390205	0.235038	1.84306
DEPDC5	0.235017	0.75608
RND2	0.234617	1.06907
CCRN4L	0.234174	1.27324
SLC35E3	0.234114	2.2154
TMEM30A	0.23381	2.08464
HS1BP3	0.233647	1.67561
PDIA4	0.233085	1.85457
CYorf14	0.232966	1.5018
KCNK6	0.232762	1.30679
WFDC8	0.232592	1.27032
PQLC1	0.232231	2.51409
RECQL4	0.231842	1.62896
DCUN1D3	0.231308	2.20774
WBSCR19	0.23122	0.670523
RGS11	0.231097	1.80445
ZNF618	0.230734	1.29383
YWHAB	0.230629	2.00602
LRRC28	0.230569	1.61241
B4GALT6	0.230288	1.31321
PAXIP1	0.229948	2.30584
REEP2	0.229899	2.7615
TPST1	0.229856	1.58362
VWCE	0.229378	1.75386
MORC2	0.229325	2.13391
HSD17B12	0.229148	2.72392
ICOSLG	0.228827	1.11057
FLJ22167	0.228708	1.46885
TMEM184B	0.228684	2.25555
NFIX	0.228337	1.33089
USP32	0.228236	2.35966
STX1A	0.228101	0.888612
PNPLA6	0.228048	2.50061
KLHL21	0.227971	2.3737
CIAO1	0.227677	2.43575
PGRMC1	0.227325	1.10751
C15orf39	0.227263	1.71123
SEMA5A	0.22711	1.02261
ANXA2P1	0.227107	0.574942
CACNG2	0.226734	1.08302
SLC7A5	0.226429	1.23051
UPK3A	0.226388	1.63512
CIC	0.226116	1.8603
SEPX1	0.225912	2.26811
PLS1	0.22576	0.782426
AKAP9	0.225693	1.93432
FMO2	0.225588	0.783643
ACSS1	0.225547	1.1941
PHYHD1	0.225512	1.4856
ADIPOR2	0.225401	1.19713
COPA	0.224942	1.34203
TSPYL6	0.224877	0.506878
ZNF167	0.224673	1.37606
ZCCHC16	0.224305	1.17682
SH3BP1	0.224105	1.06268
PTPN21	0.22387	1.39789
PIP4K2C	0.223222	1.45794
AMZ1	0.223179	1.54211
SDSL	0.223103	1.16178
PYGB	0.222947	1.84652
NR4A3	0.222938	0.862731
TMEM41B	0.222755	1.73599
BBS7	0.222736	1.88604
OLFML2B	0.222656	0.56605
SPHAR	0.22254	1.7723
PSMD5	0.222481	2.6076
CLK4	0.222152	1.85948
OR7E156P	0.22196	1.30195
KIAA1632	0.221804	0.834135
LPHN1	0.221681	1.78797
ZNF213	0.22162	2.07131
BTN2A1	0.221187	2.03655
TMED3	0.2211	2.00475
RNF40	0.220764	1.16446
BAT2D1	0.220716	2.43455
SLC12A9	0.220691	2.72858
WNK1	0.220518	2.26581
BRSK2	0.22034	2.05481
ARRDC1	0.220245	1.75568
ZMYND8	0.219737	2.40957
CXADR	0.2197	0.848763
ZNF574	0.219169	2.0695
PARP8	0.218929	1.55221
GOLGA8A	0.218603	1.99389
TAF1C	0.218314	2.99183
SLC44A2	0.218147	1.84322
GATA6	0.218074	0.556888
ZFP106	0.217844	1.79337
PURA	0.217684	2.19325
KBTBD2	0.217196	1.86677
C3orf25	0.217061	1.02919
BANP	0.216481	2.36479
PLEKHA5	0.216297	1.84014
NAV3	0.216048	1.27064
SCAMP4	0.216047	1.0483
KIAA1751	0.215991	0.96159
BTBD12	0.215914	1.64986
YIF1B	0.215857	1.64685
CASC3	0.215616	2.39529
EML3	0.215602	1.32546
SPHK2	0.215376	2.78876
PLXNA2	0.214405	0.803742
TSPAN10	0.214279	1.33095
KIF21A	0.214075	1.78171
PPP1R14C	0.21407	0.568046
VAMP1	0.213995	1.1256
BTBD7	0.213906	1.44187
C1QTNF4	0.213686	2.01083
SURF4	0.21341	2.17595
RAB8B	0.212867	1.46912
ZNF605	0.212845	2.35358
CCDC109A	0.212298	1.16906
EME1	0.212218	1.14168
GRIK2	0.212124	1.46943
PHF16	0.211905	1.27104
ESRRA	0.211765	0.900133
SULT2B1	0.211576	1.00255
FBXL12	0.211417	2.25496
AAK1	0.211234	2.33296
RAVER1	0.211098	0.950042
C16orf57	0.210979	2.50525
SIRT2	0.210159	1.65935
C10orf2	0.209492	1.65489
NFE2L1	0.209138	2.25821
LEPREL1	0.209017	1.53133
TTBK1	0.20892	2.10627
KCTD14	0.208814	1.0763
B3GALNT1	0.208763	1.16671
HEATR5B	0.208566	1.38829
IGFBP1	0.208369	0.481218
GTPBP2	0.208288	1.74814
C12orf53	0.208068	1.24542
ALKBH6	0.208065	1.88952
ZNF264	0.207502	1.47088
LYST	0.207335	1.21399
FIGF	0.207098	1.21748
PCBP3	0.206973	0.595449
RAD23B	0.206575	1.51808
CORO7	0.206495	1.70476
OR8G2	0.206479	0.617099
FRAT1	0.206335	0.760644
G6PC3	0.206303	1.45331
PTK2	0.206195	2.17796
NAV1	0.206152	2.04436
ZBTB46	0.20614	1.12826
AK3L1	0.20605	1.24995
C1orf161	0.205979	0.789261
RARRES3	0.205955	1.76747
FAM149A	0.20589	1.95879
CSNK2A1P	0.205633	1.75477
ZFP90	0.205629	1.90783
STXBP1	0.205593	1.65807
STAG3L4	0.205235	1.02214
HLA-DMB	0.205153	0.794725
PDP2	0.205013	2.53948
C9orf50	0.204935	1.37948
SLC25A34	0.204648	0.928161
SORCS2	0.20463	1.30953
SLC35C1	0.204372	1.47839
AKAP13	0.204281	2.15048
CREG2	0.204236	0.50486
KIAA0913	0.204199	1.58997
VPS16	0.204122	1.64197
LHFPL5	0.204029	0.619696
C8orf79	0.203943	0.988611
JAK1	0.203914	1.79273
PPP2CB	0.20327	1.79668
LRRK1	0.203174	0.870684
TBC1D25	0.203158	0.86888
IL17RD	0.203091	0.893571
FKBP4	0.202949	1.42578
PDE3B	0.20285	1.40112
ZNF280C	0.20281	1.75392
GDI1	0.202645	1.63615
C22orf26	0.202464	0.741784
OCIAD1	0.202339	1.60484
CGB7	0.202255	0.912401
PLCD1	0.202067	1.27211
ATXN7L1	0.201812	1.5812
GPR156	0.201344	1.42577
KCNV1	0.201167	0.53339
FGF2	0.20099	0.941707
FAM134C	0.200077	0.913209
ZNF652	0.19947	2.08156
ELAVL1	0.199418	1.83308
HNRNPA0	0.199285	1.6366
CNGA3	0.199251	0.472885
MBD6	0.19905	1.35665
CNTFR	0.198903	0.815272
NIT1	0.198865	1.93936
XCR1	0.198291	0.78257
CDC42SE2	0.198181	1.19692
FOXD4L1	0.198147	0.53095
NADSYN1	0.198121	1.49359
CTNS	0.198059	1.12777
JARID1C	0.197937	1.96596
IMP5	0.197488	0.499741
SLC16A13	0.197449	1.22948
TREML1	0.196615	1.0654
C2orf27	0.196541	1.39036
MTA1	0.196357	1.66563
NRN1	0.196178	1.1946
SLC27A4	0.195572	1.24895
FAM45A	0.195432	1.74343
ZDHHC7	0.19528	1.58132
FOXRED1	0.195216	0.933827
PROSC	0.194942	1.95213
ARHGAP5	0.194917	2.4117
IGF2R	0.194697	1.16621
NMNAT3	0.194679	1.29661
R3HCC1	0.194452	2.00158
FERMT3	0.194196	0.863649
APOL1	0.193833	0.626359
KLHL2	0.193392	0.835254
ZNF773	0.193388	2.06838
SH3GL2	0.192544	0.608109
CYB5R3	0.192465	1.87357
PLA2G3	0.192241	0.516851
VAMP2	0.192127	2.46983
HOXA1	0.192066	0.794685
LEPROTL1	0.192059	1.53941
SLC17A5	0.191629	1.16076
RNF217	0.191577	1.31662
RGS3	0.191452	0.510818
IL2RB	0.191437	1.00611
CHRNA7	0.191243	2.25
LY6H	0.190984	1.8967
GFPT1	0.190958	1.2689
CLIP2	0.190847	1.49281
FBXO46	0.190766	2.04858
SNIP1	0.190704	1.01401
SLC6A8	0.190694	1.51708
ANKFN1	0.190605	0.481523
ARHGAP26	0.190538	1.28982
LANCL1	0.189989	1.77716
SF3A2	0.189925	1.23189
CLASP1	0.189458	1.24092
RAB1A	0.189347	1.16325
LOC389458	0.18903	0.850847
KIAA0319L	0.188908	1.81291
KLF13	0.188856	2.01472
RBM12B	0.188832	1.36083
SRCRB4D	0.188706	1.52823
AGPAT3	0.188688	1.92933
ARMCX6	0.188521	2.75328
KARS	0.18829	1.36431
MAPK8	0.188289	2.54172
ATP7A	0.187807	1.00667
LOC389634	0.18776	1.63833
ERCC4	0.187709	0.882314
KRTAP3-1	0.187575	0.370323
PNPLA2	0.187511	0.963411
C13orf26	0.187233	0.692934
FBXL19	0.18717	1.36607
LIN7C	0.18678	2.64539
MTMR9	0.186585	0.880432
PIGS	0.186512	1.2499
NRXN1	0.186459	1.28768
REPIN1	0.18632	1.76942
ZBTB16	0.186273	1.25988
C20orf195	0.186006	0.842506
SPATA2L	0.185985	1.02959
ANKRD32	0.185946	1.87465
TUBB4	0.185884	1.3639
HM13	0.185803	1.87459
PCTP	0.185462	1.43916
HSPA4	0.185391	1.40318
FAM115A	0.185356	1.09967
CDC42EP1	0.184961	1.00595
TNFRSF12A	0.184828	0.675784
UHMK1	0.184508	1.27609
C20orf103	0.184021	0.455651
PLEKHG5	0.183861	1.20152
ACOT9	0.183537	1.84492
KCNJ6	0.18331	0.970777
TOP3A	0.183263	1.45137
MYH14	0.183253	1.02739
MAFA	0.183011	0.795323
CCDC110	0.182768	0.543604
NEFH	0.182666	1.22989
BIRC2	0.182567	2.05215
ARL6IP1	0.182256	1.27963
MICB	0.182159	0.697868
C1orf158	0.181689	1.01798
BEGAIN	0.181228	1.14879
NVL	0.180916	1.5966
ZFP41	0.180857	0.645568
ARRB2	0.180847	1.87795
FGFR1OP2	0.180624	2.0578
C17orf70	0.180468	1.32873
C1orf57	0.180444	1.16181
CADM3	0.180436	1.6632
C21orf58	0.180211	0.886872
KIAA0408	0.180175	1.43963
TMCO3	0.18017	2.23015
DENND4C	0.179946	1.07906
FLVCR1	0.179893	1.18025
GALNTL5	0.179593	0.599786
PPT2	0.179443	2.1955
CECR6	0.179431	0.72946
SPOP	0.178977	1.26194
VPS13A	0.17862	1.69221
SLC17A6	0.178602	0.604207
PSD3	0.178351	1.18453
DFFB	0.178306	0.657302
PPP1R10	0.178271	1.50577
WDR12	0.178104	1.58692
NPFFR1	0.177946	0.648287
UBE2G2	0.17787	2.91942
TNFRSF25	0.177771	0.862467
ZSWIM4	0.177757	0.800134
LONRF1	0.17773	1.49691
TMEM165	0.177641	1.6694
C1orf128	0.177293	1.90932
TRAM1	0.177273	2.27702
MGC45922	0.176977	0.895719
ZNF454	0.176922	0.927118
ADAMTS9	0.17688	0.48715
GTF2F1	0.176716	1.75051
ANP32B	0.176559	0.897394
IGF2BP3	0.176531	1.24491
CDC2L5	0.176338	1.78491
GJA4	0.176022	0.970225
IL8	0.175657	0.558027
SLAMF8	0.175589	1.3574
DBX2	0.175585	0.576964
LOC345630	0.175453	1.44803
NPPC	0.17542	0.743911
GFOD1	0.175351	1.06598
ZCCHC3	0.175011	1.54811
ATP6V1B2	0.174831	0.633901
SOS2	0.174814	1.00683
EIF5A	0.174398	0.49931
RND3	0.174185	0.988286
FZD7	0.174151	0.544956
TSKU	0.174103	0.705482
B3GNT4	0.174058	0.920882
PTMS	0.173908	1.83309
OGFR	0.173806	1.09462
AP3D1	0.173616	1.87811
NSD1	0.173352	1.83301
BRD1	0.173192	1.46033
AHCYL1	0.17306	1.30068
RPAP3	0.173023	1.15165
ARFGEF2	0.172831	1.74231
SPRN	0.172606	1.19834
GRAMD4	0.172537	1.11925
ZDHHC3	0.172524	1.67306
TEX264	0.172081	1.16161
ZNF512	0.172006	1.59878
AZI1	0.171735	1.56996
MKRN2	0.17168	1.48571
DHX16	0.171541	1.31822
ZHX2	0.171523	1.15022
NOL4	0.171099	0.941763
EVI5	0.17078	0.937672
PCDH12	0.170137	0.476552
EXOC7	0.169658	1.9848
TMEM71	0.169267	0.529504
KLRG1	0.169187	1.24626
MAPRE2	0.169133	1.47183
CGN	0.168717	1.03631
WDR22	0.168267	1.24728
SLC22A15	0.168265	1.00728
RETSAT	0.167967	1.05529
CRYBA2	0.167956	0.867548
ZNRF3	0.167794	1.52198
TSP50	0.167548	1.6724
TNFRSF17	0.167389	0.382502
VPS24	0.167228	1.24255
NUB1	0.166649	2.06746
ELOVL6	0.166646	1.0317
FOXD1	0.166608	1.1981
TMEM106B	0.166557	1.38115
APC	0.166536	1.41336
EDEM2	0.166009	0.914694
ATP7B	0.165937	1.40397
GRB10	0.165559	1.56929
KCNH4	0.165376	0.697831
GPR160	0.165137	0.745397
C14orf1	0.16478	1.10063
TRAIP	0.164732	1.27685
NUDT21	0.164248	1.11095
CRTC2	0.164085	2.07773
POU2F1	0.163858	0.96185
DERL3	0.163671	0.823589
INPP5E	0.163328	1.69069
ENAH	0.163179	1.53128
MFAP4	0.163153	1.34573
UBE2W	0.163146	1.49304
SCARB2	0.162629	1.3248
CASP3	0.162574	1.64809
CLASP2	0.162545	0.852544
ZNF629	0.162499	1.61371
NR5A2	0.162429	0.556034
SNX8	0.162427	0.978385
NAPG	0.162243	1.13684
FXYD7	0.16223	0.811172
ICAM4	0.162175	0.520431
ULBP1	0.16215	0.782403
CTRB2	0.161927	1.28561
MGLL	0.161786	1.7134
KRI1	0.161437	1.12609
POLR2C	0.161241	2.02531
CDC42BPB	0.161219	1.60047
TLE3	0.161143	1.10962
MAT2A	0.160869	1.36365
MLLT6	0.160829	0.999722
RHBDL1	0.16077	0.794896
TYK2	0.160592	1.39486
C2orf50	0.160563	0.731557
LOC51057	0.160259	0.928625
ZNF77	0.16024	0.997821
VPS39	0.160047	1.52034
GSTT2	0.159485	1.0158
PLAC2	0.15941	0.892268
RBM15B	0.159309	1.58874
NIPA1	0.159155	1.47597
C1orf131	0.158786	0.779581
NAGLU	0.158745	2.42653
BNC2	0.15855	0.630795
ALKBH4	0.158531	1.37533
BCL2L1	0.157961	0.958564
DNAJC11	0.157932	1.92028
CCDC68	0.157891	0.41331
IGFL3	0.157835	0.921983
ZMIZ1	0.157743	1.63435
LRCH1	0.15759	0.934845
FAH	0.157436	0.735107
ZDHHC19	0.157216	1.05017
TLX3	0.157097	0.45786
FRS3	0.157034	1.56406
RHOG	0.157025	1.53141
STX6	0.156994	1.53419
FAM135A	0.156742	0.836078
HLA-DPB2	0.156578	0.971081
LHX1	0.156303	0.579287
UBB	0.156247	1.44386
UBOX5	0.156085	1.55708
HCP5	0.156032	0.475536
SMARCC2	0.155886	1.45343
PTBP2	0.155811	1.08295
AMBRA1	0.155687	1.2473
SAP30BP	0.155648	2.25543
EIF5A2	0.155459	0.796731
SCAMP1	0.155328	1.1418
USP12	0.154771	1.20536
CSNK1G1	0.154656	0.892822
DHCR7	0.154602	0.950357
MAD1L1	0.154561	0.860764
BMP5	0.154492	0.366852
HPCAL4	0.154109	0.892381
KIAA2013	0.154027	2.05678
NDRG3	0.153677	0.825641
IL27RA	0.153616	1.08578
TTC15	0.153526	1.36168
ACTR8	0.153226	0.708983
SMTNL1	0.153205	0.56429
DPAGT1	0.153155	0.757721
ABHD12	0.153135	1.06862
C4orf33	0.152958	1.16773
RNF125	0.15284	0.680119
EMD	0.152814	1.38677
PRIC285	0.152788	0.791932
SFI1	0.152534	0.854818
MAP2K4	0.15232	0.847874
LMAN2	0.15196	1.36983
KCTD9	0.151807	1.0809
FCGRT	0.151285	0.882151
TMEM150	0.151034	1.08379
BMP8B	0.151011	0.455431
EVC2	0.151001	0.504795
ARL8B	0.150913	1.35115
NRBP2	0.150866	1.52108
FYN	0.150737	1.39866
GPR64	0.150593	0.579425
C14orf169	0.150584	1.69678
C4orf30	0.150491	1.50323
ATP6V1A	0.150278	0.981086
JOSD1	0.150168	1.46919
LRFN4	0.150094	2.3606
DNAJC18	0.149943	1.15805
PCYT1A	0.149746	1.58768
C6orf106	0.149742	1.62421
RYR2	0.14963	0.736628
TGFB2	0.149512	0.702231
TBC1D10B	0.149441	1.58482
CASKIN1	0.149322	1.4788
STOX2	0.149069	2.14381
CATSPER2	0.14906	0.777781
SLC39A9	0.148874	1.18876
PFN2	0.148855	0.936469
TMEM54	0.148845	1.08977
LRCH3	0.148775	1.21246
CSNK1D	0.148586	1.34576
LZTR1	0.148576	0.922087
RTEL1	0.148494	1.49837
TACC1	0.148187	1.09752
SLC37A4	0.148059	1.53934
GARNL1	0.148005	1.29294
OR7A5	0.147992	0.508522
FBXO30	0.147942	1.37371
MMP16	0.147837	1.09041
RBM15	0.147711	1.32268
CLRN3	0.147683	0.355142
GPSM3	0.147347	0.603848
CHIC1	0.147308	0.75844
KCNK13	0.147206	0.465309
LRP8	0.147175	1.13942
UNC119	0.147118	0.97781
MTMR14	0.147093	1.63117
ICA1	0.146589	1.47022
PTPRN	0.146532	1.22867
H2AFX	0.146303	1.12892
RAB6B	0.146299	0.658621
PAQR3	0.146252	0.790821
CEP27	0.146221	1.22538
SMAD4	0.146126	1.40038
TNFSF14	0.145859	0.462204
MARK2	0.145818	1.43951
MEF2A	0.145708	1.39695
NEGR1	0.145659	0.574492
CD276	0.14556	0.512936
OR7E37P	0.145514	0.720268
ZBTB5	0.14536	1.34811
SNX29	0.14531	1.45579
GGH	0.145269	0.69893
PPP2R5D	0.145256	1.80902
APBA3	0.145179	0.481331
DOPEY2	0.145158	0.868182
NDFIP1	0.145094	1.25356
CCL28	0.145054	0.456462
PHKA2	0.144855	1.14992
BICD2	0.144621	1.48725
SCNN1B	0.143967	0.60618
BRUNOL5	0.143057	0.986416
ATP6V0A1	0.142728	1.49329
PRPH	0.142712	0.481724
EMX2	0.142401	1.21329
FTO	0.142349	1.11368
KHSRP	0.142264	1.12131
WDR89	0.142232	1.37566
DSCAM	0.142198	1.03333
OR2W3	0.142005	0.50766
NFAT5	0.141969	0.973441
C1QTNF5	0.141911	0.765423
SEC61A1	0.14162	1.19498
CDC14C	0.141546	0.570409
ZFPM1	0.141491	1.0878
FABP5	0.140892	1.52391
PWWP2A	0.14064	1.75658
SEMA6C	0.140445	0.935081
SPSB3	0.14043	0.694335
YTHDF3	0.140424	0.846475
VPS4B	0.139829	1.18106
TAS2R4	0.139772	0.363466
PCYOX1	0.139692	1.13014
DHDDS	0.13948	0.966282
NCAM2	0.13938	1.28548
KRTAP10-10	0.139331	0.898845
TOB2	0.139163	1.11909
HAS1	0.139125	0.425768
NPAS1	0.138898	0.381115
KLHL8	0.138828	0.983759
CC2D1B	0.13882	1.43868
CDIPT	0.138815	0.469865
GDE1	0.138135	1.27219
CTRC	0.138112	0.611516
MFSD1	0.138071	1.15963
FAM116A	0.137901	0.984196
MKNK2	0.137446	0.853042
CDKN2C	0.137444	1.17545
MRPS2	0.137243	1.77843
CDC42BPA	0.137106	1.44372
PEX26	0.137071	1.40761
ELP4	0.136993	1.05028
ZNF436	0.136897	0.469042
FSTL3	0.136653	0.705798
KIT	0.136609	0.590253
BHLHB9	0.136537	1.19135
TMEM115	0.136427	1.916
CARD11	0.136166	0.317095
GTPBP10	0.135991	1.387
LCOR	0.135955	1.05371
CHD8	0.135841	2.41545
SUGT1	0.135811	1.63392
PLCD3	0.135752	0.628059
NAPB	0.13572	0.636571
IGFBP3	0.135648	0.669508
GBA2	0.135633	0.644123
ATP1B1	0.135259	0.816394
PCYT2	0.135092	0.611731
TCTN1	0.135017	1.19589
STXBP3	0.134846	1.21721
ABCD1	0.134714	0.51893
RNF44	0.134604	1.75575
AZIN1	0.134456	1.08836
AAAS	0.13436	0.736333
ZHX3	0.134308	1.24713
TRMT6	0.134236	1.06172
SRPR	0.134216	1.0798
C20orf11	0.133935	1.0573
RAB14	0.133866	1.44994
MAPK6	0.13385	0.924807
FAT4	0.133835	0.411479
MSR1	0.133832	0.654336
ITGB8	0.133654	0.744462
SAR1A	0.133649	1.2541
PI4KB	0.133623	0.618359
ARL2BP	0.133599	0.820973
EGR1	0.133257	0.697986
GPS2	0.133181	1.16335
IMPG2	0.133125	0.489456
LRRC56	0.132997	1.0356
DNAJC5	0.132994	1.36866
ZC3H10	0.13298	0.910626
SOLH	0.132915	0.866763
DKFZp761E198	0.132906	0.779126
LOC440348	0.132434	1.08661
GLTSCR1	0.132313	0.531745
C3orf37	0.132272	0.972849
IRX3	0.131957	0.653773
ZC3H14	0.13186	1.82436
PTPRM	0.131639	0.998576
ERMAP	0.131548	0.265674
CCDC126	0.131366	0.734807
TLN2	0.131294	1.2668
FOXQ1	0.131264	1.27938
TPCN1	0.130868	1.05278
INTS5	0.130783	0.622917
TMEM51	0.130614	0.739102
GAPDH	0.130538	1.08587
TEAD3	0.13048	0.649342
STH	0.130419	1.10006
CPD	0.130386	0.720344
IGF2BP1	0.129888	0.257538
CHCHD3	0.129803	1.36033
ZKSCAN1	0.12962	1.49021
OSBP2	0.12962	0.973767
CLDN3	0.129584	0.669355
CDC2L1	0.129324	1.25555
CASP9	0.129315	1.28194
SLC25A15	0.129313	0.969416
BTBD10	0.128686	1.08136
ABCB10	0.128425	1.42668
CAPN7	0.128381	0.980598
FBXL14	0.128229	0.692034
RHOT2	0.128185	0.789283
DNAJC9	0.128142	0.600743
IQSEC2	0.128085	0.598763
ARFGEF1	0.127579	1.02296
S100A2	0.127533	0.548138
UNC5A	0.127456	0.647832
GABRA2	0.127317	0.729188
C10orf97	0.126934	0.902592
ACTN4	0.126731	0.982628
ZW10	0.126696	0.525747
ZNF155	0.126686	0.476716
FLRT3	0.126605	0.348761
TRMU	0.12645	1.19422
SLC16A14	0.126424	0.985641
ZDHHC8	0.126223	0.97824
SFXN3	0.12616	1.53595
PAK7	0.126061	0.545474
BAHD1	0.125983	1.14748
CDC14B	0.125598	1.12078
PTCD1	0.125163	1.55119
MAP3K9	0.125047	1.14558
PRKCG	0.125011	0.650428
FAM102B	0.124903	0.480317
LRRTM2	0.124747	0.992375
CCNB3	0.12473	0.607187
LOC440350	0.124725	0.986354
KDELR1	0.124628	1.15754
FLJ16165	0.124624	0.338209
DNAJC4	0.124615	0.884304
ABCA7	0.124328	0.878195
TIMM22	0.124247	0.71746
DGKD	0.12382	1.0599
STEAP3	0.123735	0.588936
TMCO6	0.123658	0.762574
PILRB	0.12362	1.17225
TTL	0.123544	1.32599
ZNF474	0.123531	0.37
ELFN2	0.123304	0.664442
SOX17	0.123043	0.457015
CPT2	0.122866	0.758075
LEMD3	0.122851	0.883721
EIF2C1	0.122795	1.37476
PSMD8	0.122562	1.3076
LCN1	0.122433	0.847275
LOC441864	0.122399	0.635329
MEGF11	0.122219	0.89556
FAM131C	0.12214	0.857659
PHTF1	0.122097	0.88957
WSCD2	0.121719	0.655949
SCPEP1	0.121067	1.17754
B3GALT6	0.120699	1.31128
ZZEF1	0.120693	1.03533
TERF2	0.120672	0.576042
CAGE1	0.120533	0.554884
MCC	0.120384	0.569973
TMEM185A	0.120243	0.602887
OR1D2	0.120112	0.543738
FLJ37396	0.120074	0.278542
UBA3	0.120052	1.21018
FEN1	0.119771	0.323079
MRPL52	0.119757	1.3903
HCN2	0.119736	1.1145
DPF2	0.119679	1.18869
CDR2L	0.119563	1.40313
CTSA	0.119042	1.13133
C9orf114	0.118936	0.634482
CDH2	0.11875	1.39087
CHRNA5	0.11862	0.31364
CREG1	0.118406	0.826846
GABBR2	0.118032	0.725858
TPPP	0.118025	1.08549
GLIS3	0.117896	0.631041
GBP6	0.117596	0.613125
LRFN5	0.11737	0.89176
ASB1	0.117106	0.979392
NYX	0.116994	0.50595
CYB5B	0.116743	1.20055
PTPLA	0.116639	0.404938
SLC17A7	0.116507	0.324656
PMS1	0.116349	1.51576
TMEM189	0.116218	0.981269
TTLL13	0.116125	0.744897
C19orf29	0.116111	1.24633
C17orf91	0.115946	1.11291
AHI1	0.115928	1.11758
C16orf70	0.115653	1.11617
TSPYL5	0.115613	0.836152
HECTD1	0.115531	1.19108
ITSN1	0.115336	1.21519
DIP2C	0.115271	0.977156
C18orf10	0.1151	0.739571
METT10D	0.115057	0.711972
TBCCD1	0.114946	0.454199
SOD2	0.114943	0.705937
C1orf25	0.11475	1.24114
MAGEE1	0.114382	0.807835
ZRANB1	0.114362	1.03428
IKBKG	0.114119	0.932358
PERLD1	0.113791	1.30085
FLJ90757	0.113739	0.699572
OSTM1	0.113671	0.911904
RBM45	0.113668	1.07109
NUDT3	0.113453	0.840048
RAB35	0.113334	0.717742
TXNDC10	0.113273	0.74249
MDS1	0.113249	0.241622
KCNN1	0.113179	0.495017
EIF2AK1	0.113034	1.0826
C19orf36	0.113032	0.750793
TNC	0.11303	0.263783
PGBD5	0.112953	0.763667
CDKN1B	0.112898	1.00987
FOXC2	0.112818	0.606016
PIGM	0.112763	0.529786
BCDIN3D	0.112754	0.670138
TBC1D22B	0.112694	0.393142
ARHGAP4	0.112689	0.711404
ESRRB	0.112653	0.304654
TARS2	0.112583	1.3985
SUPT6H	0.112511	1.34668
THRA	0.112404	0.837475
MGC3207	0.111913	0.635562
TMEM14A	0.111696	0.71413
ITPKC	0.111679	0.991231
DDI2	0.111399	0.881401
CLEC16A	0.111218	0.724093
GLCE	0.111148	0.429731
FADS6	0.111129	0.477419
ICAM5	0.111049	0.368685
ITFG3	0.111004	0.890387
RDH11	0.110955	0.7643
NEUROD2	0.110718	0.170752
NAB2	0.110554	1.18547
ABCA3	0.110523	0.691697
AGRP	0.110486	0.414159
THY1	0.110441	0.776304
ZNF688	0.109634	0.389858
MYST3	0.109619	1.17565
NAMPT	0.109603	0.805321
DYSF	0.109097	0.833877
RNPEP	0.10903	0.65354
MAP3K11	0.10888	0.679976
ADRA1A	0.108787	0.585358
CAMK2B	0.1087	0.615386
WSB2	0.108698	0.678133
KIAA0467	0.108578	1.05553
KLHL18	0.108438	0.626794
ADRB3	0.108407	0.307517
HCG4	0.108246	0.410445
RNF149	0.10797	0.961516
SLC16A6	0.107872	0.836422
TCTA	0.107623	0.902686
EPS15	0.10748	0.553734
TOLLIP	0.107471	0.44031
PRKAR1B	0.107413	0.595538
MBTPS1	0.107354	0.72407
ZDHHC15	0.107229	0.478147
KLF7	0.106935	1.07351
TBR1	0.106497	0.403887
HABP4	0.106392	1.13198
GGA2	0.106262	0.70533
ZNF713	0.106253	0.536484
KAZALD1	0.106138	0.46103
LOC342346	0.105937	0.293132
THEM4	0.105901	0.821536
QSOX1	0.105676	1.1172
NUFIP1	0.105595	0.45051
GDPD1	0.105495	0.643977
NUDT16	0.105461	1.22297
YAF2	0.105317	0.892312
TPPP3	0.10523	0.463239
GATM	0.105078	0.917337
ATF6	0.104994	0.910237
NGRN	0.104928	0.915448
RAB33B	0.104858	0.556222
RAB27A	0.104824	0.388025
GJB2	0.104732	0.358782
SLC30A4	0.104244	0.51314
FRAP1	0.104045	1.00733
FOXH1	0.103996	1.03471
ATG4A	0.103936	0.726247
NECAP1	0.103696	0.953072
C2orf29	0.103554	0.81269
C1orf85	0.103535	0.805987
TADA3L	0.103431	1.2657
DPP6	0.103335	1.66558
RAB1B	0.102925	1.02148
GATAD1	0.102901	1.63564
PPM1E	0.102839	0.359226
CBLN1	0.102608	0.350665
POLA1	0.10239	0.716339
FADD	0.102293	0.959477
PRKAG2	0.102099	0.942233
ALG12	0.101994	1.26107
RASL11A	0.101943	1.16725
MBOAT2	0.10187	0.927776
LMTK3	0.101691	1.04293
FKSG24	0.101147	0.930753
SPRED1	0.100884	0.909877
CCR6	0.100487	0.35419
TRPV1	0.100478	0.961773
IGLL3	0.100346	0.780299
OR2A42	0.100307	0.696833
GPR110	0.100296	0.21966
PSMD13	0.100167	1.20791
MTMR4	0.0999903	0.651713
LONP2	0.099687	0.639096
VAX2	0.0996714	0.347487
EIF2C3	0.0996549	0.809102
FAM109B	0.0993864	0.890149
ANP32E	0.0993619	0.905552
BCL10	0.0991037	0.83112
ITGBL1	0.0988007	0.372439
NOL3	0.0985335	1.48507
MYO1C	0.0983315	0.930839
PLEKHA4	0.098214	0.674872
CPSF3	0.0981307	0.415961
TMTC3	0.0981122	1.0512
C2orf44	0.0980843	0.506068
LMNB2	0.0979638	0.43932
EMX1	0.0979536	1.01054
HMGB2	0.0977654	0.810651
SDF4	0.0976943	0.903728
GCN1L1	0.0976834	0.985965
NEK6	0.0973736	0.864605
CLPTM1L	0.0970451	0.855361
NAT9	0.0968917	1.36929
HUWE1	0.0966905	0.683109
PLA2G6	0.0966645	0.821659
C16orf35	0.0965344	1.12387
AOC3	0.0963368	0.368316
PRPF4	0.0961385	0.961049
AP3B1	0.096043	0.959166
NCOA4	0.095341	0.757526
ENC1	0.0953019	0.214086
PBX4	0.0952867	0.636251
GUCY1A2	0.0952806	0.511796
ENPP5	0.0951684	0.56846
C14orf21	0.0951436	0.601861
C7orf47	0.0949775	0.9681
PIP5K1C	0.0948724	0.714369
NFATC4	0.0948465	0.340494
MAP3K2	0.0946748	0.80864
CARS2	0.0943289	0.95044
ZDHHC20	0.0942876	0.915361
C1orf109	0.0941548	0.668726
COL2A1	0.0940537	0.434313
GAN	0.0940215	0.725232
GRM2	0.0939035	0.764606
SLC27A1	0.0937945	0.491861
NOLC1	0.0935429	0.702365
C2orf39	0.0934015	0.329211
GRK6	0.0934008	0.486527
ARSK	0.0933763	0.367094
PLOD1	0.093055	0.868113
CPNE6	0.0929978	0.490596
KCNK5	0.0929452	0.240485
FPGS	0.0928931	0.710747
DGKZ	0.0927768	0.660761
ZNF557	0.0926533	0.683016
OXGR1	0.0926438	0.420376
MTERF	0.0926182	0.841467
PNLDC1	0.0923807	0.282466
GRIK5	0.0921226	0.551914
SLC37A3	0.0921116	0.526458
DCI	0.0920771	0.920713
MOBKL2A	0.0920643	0.820155
FGFR4	0.0919262	0.596126
DAAM2	0.0919109	0.515992
KIAA0649	0.0918931	0.58791
EBPL	0.0918702	0.841076
KCNK15	0.0917316	0.397087
RING1	0.0915724	1.24745
TRIM44	0.0914074	0.897947
KERA	0.0913734	0.237171
FBP1	0.0913512	0.345703
CDC42	0.0911824	0.755908
PTDSS2	0.0911705	0.918842
MLF1IP	0.09099	0.453393
OPLAH	0.090967	0.701084
MDGA2	0.0908793	0.481761
SLC25A39	0.0907465	0.378625
ABCC6	0.0907093	0.25491
LGALS2	0.0906685	0.280004
DGCR5	0.0906226	0.735159
LMNA	0.0905647	0.785459
RAB5C	0.0905108	0.831129
C15orf26	0.089998	0.542099
SLC35E4	0.0899759	0.852732
WDR77	0.089806	0.619437
PDS5A	0.0897318	0.447769
PTK7	0.0895864	0.147817
SH2D2A	0.0895774	0.607507
C15orf27	0.0895606	0.2884
PCDHB4	0.0895196	1.2953
B3GNT2	0.0894291	0.661229
ABCE1	0.0890919	0.511058
DHX38	0.0890795	0.446092
NMT1	0.0888284	0.612334
SNX24	0.0887558	0.839355
SMU1	0.0887251	0.602785
CSH2	0.0886751	0.170505
LIAS	0.088436	0.744929
SETDB1	0.0883018	0.801606
CHD4	0.0881906	0.452897
DPYD	0.0877491	0.216858
NFYA	0.087682	0.752665
ZNF263	0.087448	0.31989
DHX33	0.0873073	0.566093
TNFRSF21	0.0871791	0.73766
IL6ST	0.0870273	0.705407
JAG2	0.0870074	0.402183
DSC2	0.0869206	0.28003
FAM129B	0.086809	0.595186
ZNF177	0.0867793	0.621958
VASN	0.0866558	0.564134
ZNF512B	0.0866148	1.07665
[truncated: 5,464 more rows]

## Sheet: Table Legend
Supplementary Table 3: Differential expression between CA1 and CA3 from the Allen Human Brain Atlas (HBA). Column A lists all genes present both in the HBA and this study. Column B shows the log2 fold change of each gene in the CA3 relative to CA1 (with genes enriched in CA3 having positive values). Note that this is the data that goes into Figure 1C. Column C show T statistics for each compariso…
