# Supplementary material for: Genes and pathways underlying regional and cell type changes in Alzheimer's disease
Source: Genome Med. 2013 May 25;5(5):48. doi: 10.1186/gm452 (PMC3706780; doi:10.1186/gm452)
Supplement: Additional file 4 — Table S4. All genes that are both disease-altered and region-enriched. [file gm452-S4.XLS]

## Sheet: Supplementary Table 4
Gene	T Score Region	P value Region	T Score Diseease	P value Disease	Direction of Differential Expression
CXCL14	3.81937	0.000400862	-3.43975	0.00110733	Down AD / CA1
GRM3	3.51629	0.000840141	-3.41201	0.0011914	Down AD / CA1
NTN4	2.90632	0.00533007	-3.18188	0.00231783	Down AD / CA1
RERG	2.78425	0.00727782	-3.05664	0.00357571	Down AD / CA1
ZNF362	2.70921	0.00900708	-3.47743	0.00103647	Down AD / CA1
ALKBH8	3.78074	0.000381796	-2.54955	0.0133523	Down AD / CA1
ADORA3	2.55852	0.0134506	-2.64367	0.010712	Down AD / CA1
DIO2	2.8783	0.00594043	-2.48122	0.0164961	Down AD / CA1
CALB2	2.42658	0.0191639	-2.75843	0.00778885	Down AD / CA1
FRMD4A	2.41265	0.0193376	-3.51607	0.000859713	Down AD / CA1
NPAS1	2.40279	0.0198377	-3.16046	0.0024525	Down AD / CA1
SLC6A1	2.35465	0.0218324	-3.09553	0.00300838	Down AD / CA1
FLRT1	2.31317	0.0243651	-2.60399	0.0115566	Down AD / CA1
WNT7B	2.32577	0.0244652	-2.85682	0.00636414	Down AD / CA1
LOC731365	2.29712	0.0257398	-3.27787	0.00176374	Down AD / CA1
CRH	2.29158	0.0264454	-2.30325	0.0254736	Down AD / CA1
CD4	2.42085	0.0191887	-2.26053	0.0276287	Down AD / CA1
RIOK1	2.29701	0.0251119	-2.23875	0.0290201	Down AD / CA1
H2AFY2	2.21375	0.0306702	-2.91807	0.0049309	Down AD / CA1
LOC388419	2.22257	0.0315025	-3.37973	0.00141878	Down AD / CA1
GJA5	2.18748	0.0325519	-2.37165	0.0208829	Down AD / CA1
XAF1	2.21925	0.0307537	-2.19281	0.0330852	Down AD / CA1
SORCS1	2.18266	0.0349642	-2.46073	0.018661	Down AD / CA1
EPSTI1	2.16262	0.0350844	-2.91979	0.00567512	Down AD / CA1
PLEKHA1	2.15507	0.0351989	-2.52376	0.0144233	Down AD / CA1
PPP1R16B	3.1999	0.0022896	-2.15303	0.0352804	Down AD / CA1
ZNF415	2.32645	0.0234481	-2.1513	0.0354514	Down AD / CA1
TAC3	2.53062	0.0148109	-2.15922	0.0358761	Down AD / CA1
SETBP1	2.11852	0.0382833	-2.61204	0.011456	Down AD / CA1
THSD1	4.07722	0.000134587	-2.09261	0.0406267	Down AD / CA1
ANKRD24	2.09583	0.0407279	-3.58702	0.000747158	Down AD / CA1
TNFSF13B	2.09224	0.0407805	-2.52047	0.014395	Down AD / CA1
RPL38	2.09433	0.0410098	-3.07264	0.00320601	Down AD / CA1
MAGI1	2.07991	0.0417474	-2.56027	0.013046	Down AD / CA1
LRRC3	2.80452	0.00677284	-2.08213	0.0418275	Down AD / CA1
TM2D1	2.31353	0.0244114	-2.03632	0.046209	Down AD / CA1
SLC35F1	2.03018	0.0467936	-3.56203	0.000809461	Down AD / CA1
THBS3	2.41726	0.0187895	-2.02923	0.0468565	Down AD / CA1
UTP6	3.34413	0.00145462	-2.02481	0.0474183	Down AD / CA1
A2M	2.01078	0.0488275	-2.01576	0.0486271	Down AD / CA1
EFHD2	-3.58558	0.000670261	-4.21547	8.80186e-05	Down AD / CA3
ALKBH6	-3.52813	0.000816404	-3.54942	0.000751231	Down AD / CA3
FNDC5	-3.74502	0.000434584	-3.44967	0.00102517	Down AD / CA3
HHIP	-3.48489	0.00109538	-4.13979	0.000130521	Down AD / CA3
SULF2	-3.67919	0.000517565	-3.35255	0.00137952	Down AD / CA3
NCALD	-4.34895	6.08576e-05	-3.33543	0.00148962	Down AD / CA3
PALM2	-4.36532	6.10443e-05	-3.25011	0.00188804	Down AD / CA3
TMEM151A	-3.65257	0.000570241	-3.24619	0.00190366	Down AD / CA3
ZNF512B	-3.26212	0.00192969	-3.27654	0.00178969	Down AD / CA3
LOC731835	-4.24512	8.20674e-05	-3.2009	0.00218631	Down AD / CA3
C12orf10	-3.48569	0.00091562	-3.18307	0.00232344	Down AD / CA3
PSMC3	-3.53434	0.000787628	-3.02336	0.00366147	Down AD / CA3
SLC25A11	-3.01494	0.00376439	-3.5998	0.00064193	Down AD / CA3
RDH12	-3.14788	0.00267747	-3.00071	0.00390026	Down AD / CA3
REM2	-4.20175	0.000115723	-3.00614	0.00404785	Down AD / CA3
NKD2	-4.85653	1.24094e-05	-2.9871	0.00415388	Down AD / CA3
FAM69B	-2.97008	0.00427228	-2.94484	0.00457067	Down AD / CA3
COPS7B	-3.07333	0.00318621	-2.92709	0.00481212	Down AD / CA3
RAB4B	-2.91488	0.00501923	-3.52626	0.000806765	Down AD / CA3
MRPS12	-2.96399	0.00434189	-2.86488	0.0057881	Down AD / CA3
MAPK8IP3	-3.76097	0.000394974	-2.8578	0.00582805	Down AD / CA3
FHL2	-3.34537	0.00141778	-2.85632	0.0059052	Down AD / CA3
ARPC4	-3.7552	0.0003975	-2.85512	0.00618771	Down AD / CA3
PIN1	-3.25266	0.00186521	-2.82501	0.00638305	Down AD / CA3
RUSC2	-2.82364	0.00645423	-2.89203	0.00532503	Down AD / CA3
CORO7	-3.40424	0.00118687	-2.81619	0.00653763	Down AD / CA3
CPT1C	-2.86895	0.00567169	-2.81611	0.00655572	Down AD / CA3
C4orf32	-3.51182	0.000897323	-2.815	0.00661897	Down AD / CA3
PDLIM7	-3.25612	0.00190083	-2.81292	0.00670513	Down AD / CA3
SV2A	-3.48969	0.000927329	-2.79167	0.00701671	Down AD / CA3
LOC400451	-2.78669	0.00713508	-2.90975	0.00509426	Down AD / CA3
POMT1	-4.58385	3.28098e-05	-2.78534	0.00726783	Down AD / CA3
EIF5A2	-2.78121	0.00741144	-2.82151	0.00666402	Down AD / CA3
SEZ6L2	-2.99526	0.0039627	-2.76648	0.00751319	Down AD / CA3
FGF9	-4.13359	0.000111534	-2.76182	0.00758521	Down AD / CA3
AP2S1	-3.79553	0.000367416	-2.76045	0.00761317	Down AD / CA3
MRPL4	-2.75285	0.00779614	-2.81555	0.00663227	Down AD / CA3
DCTN1	-3.9086	0.000235498	-2.75161	0.00780133	Down AD / CA3
OXCT2	-3.32319	0.00151443	-2.75301	0.00782424	Down AD / CA3
TPD52	-3.25746	0.00184582	-2.75767	0.00792034	Down AD / CA3
RUFY2	-2.74704	0.00793002	-2.93699	0.0047472	Down AD / CA3
SHF	-3.59665	0.000649718	-2.74344	0.00801651	Down AD / CA3
HARS	-3.01114	0.00379345	-2.74062	0.00811683	Down AD / CA3
CABYR	-3.94123	0.000239395	-2.71882	0.00863966	Down AD / CA3
UBE4B	-2.78115	0.00766273	-2.7116	0.00887133	Down AD / CA3
PIB5PA	-4.50388	3.30674e-05	-2.69381	0.00912367	Down AD / CA3
GALNTL1	-2.68676	0.00940669	-2.9758	0.00421443	Down AD / CA3
TCEA2	-2.6809	0.00944153	-2.81527	0.0066187	Down AD / CA3
SLC9A1	-4.66146	1.90973e-05	-2.67835	0.00950515	Down AD / CA3
FAM55C	-2.94118	0.00479563	-2.68014	0.00959166	Down AD / CA3
CACNG2	-5.04477	5.71614e-06	-2.67254	0.00965138	Down AD / CA3
PPP2R5B	-2.68595	0.00931734	-2.67693	0.00971215	Down AD / CA3
DCTN1	-2.69158	0.00924341	-2.65211	0.0101822	Down AD / CA3
NUDT18	-2.75145	0.00798195	-2.65276	0.0103066	Down AD / CA3
FDX1L	-3.05293	0.00335541	-2.64821	0.0104252	Down AD / CA3
UNC13A	-2.6386	0.0106451	-2.80349	0.0068138	Down AD / CA3
TOMM40	-2.62985	0.0107978	-3.1079	0.00286151	Down AD / CA3
ADORA1	-4.65285	1.81352e-05	-2.6319	0.0107992	Down AD / CA3
FIBP	-2.96491	0.00436354	-2.63409	0.0108796	Down AD / CA3
FOXRED1	-2.62532	0.0111501	-4.43028	4.03934e-05	Down AD / CA3
KIAA1324	-2.87382	0.00595494	-2.62442	0.0112278	Down AD / CA3
RLTPR	-2.76453	0.00756225	-2.61219	0.0113539	Down AD / CA3
FSD1	-3.02132	0.00378706	-2.6094	0.0113964	Down AD / CA3
ZNF174	-3.11949	0.00304202	-2.60648	0.0114815	Down AD / CA3
APBB3	-2.61407	0.0115676	-3.09541	0.0029687	Down AD / CA3
DKFZp761P0423	-2.84318	0.00633873	-2.60659	0.0117458	Down AD / CA3
PPM1H	-2.60059	0.011834	-3.48034	0.000934126	Down AD / CA3
DUSP26	-2.59367	0.0119056	-2.62973	0.0108434	Down AD / CA3
SLC35F3	-3.6689	0.000562234	-2.58966	0.0120068	Down AD / CA3
GINS2	-2.62977	0.0112975	-2.57573	0.0126194	Down AD / CA3
C16orf58	-2.57015	0.0127385	-3.3201	0.00152455	Down AD / CA3
PLEKHA6	-3.78408	0.000363276	-2.57609	0.0127956	Down AD / CA3
OGDHL	-3.20442	0.00224092	-2.56241	0.0128797	Down AD / CA3
FAM69B	-2.55563	0.0131911	-2.61756	0.0111776	Down AD / CA3
ZNF179	-2.56034	0.0133258	-3.47418	0.000955787	Down AD / CA3
BTBD3	-2.59078	0.0120636	-2.54436	0.0135407	Down AD / CA3
ROGDI	-2.54184	0.0136567	-4.85974	8.95295e-06	Down AD / CA3
MAP1LC3A	-3.30721	0.00158393	-2.5329	0.0139054	Down AD / CA3
ADARB1	-4.22906	9.51427e-05	-2.52988	0.0140955	Down AD / CA3
LOC402509	-2.52757	0.014224	-3.33968	0.00147263	Down AD / CA3
KIF17	-3.52128	0.000945381	-2.52886	0.0143198	Down AD / CA3
KCNMA1	-2.52349	0.0143388	-2.58115	0.0123843	Down AD / CA3
CCDC32	-3.32892	0.00171918	-2.52055	0.0144876	Down AD / CA3
C19orf30	-2.95858	0.00465862	-2.52211	0.0145251	Down AD / CA3
DOCK10	-2.515	0.0148397	-2.73894	0.0080761	Down AD / CA3
EEF1A2	-2.76378	0.00755078	-2.50581	0.0149838	Down AD / CA3
UNC13A	-3.32964	0.0015835	-2.50445	0.0150257	Down AD / CA3
TMEM141	-3.20681	0.00214137	-2.50164	0.0150616	Down AD / CA3
NECAB3	-2.50171	0.015097	-2.56138	0.0130908	Down AD / CA3
NIPA1	-2.50513	0.0151158	-3.86138	0.000286187	Down AD / CA3
RNF157	-5.37665	1.64479e-06	-2.49996	0.0151295	Down AD / CA3
SCAMP1	-2.50825	0.0151633	-2.75718	0.00772179	Down AD / CA3
APBB3	-3.82501	0.000314481	-2.49427	0.0153571	Down AD / CA3
SPG3A	-2.4946	0.0154825	-3.1407	0.00262213	Down AD / CA3
NRP1	-2.98805	0.00409005	-2.49299	0.0157019	Down AD / CA3
ASPHD1	-2.48226	0.0158252	-4.17393	9.86403e-05	Down AD / CA3
MPHOSPH8	-2.48117	0.0158681	-2.7905	0.00710203	Down AD / CA3
MLSTD2	-3.73795	0.000455276	-2.47323	0.0162004	Down AD / CA3
SLC39A3	-2.45835	0.0168123	-2.65657	0.0100862	Down AD / CA3
DRD1IP	-3.02977	0.0036063	-2.45799	0.0168505	Down AD / CA3
PODXL2	-2.46063	0.0168844	-2.97338	0.00421701	Down AD / CA3
MRPS11	-3.04674	0.00345337	-2.45276	0.0170546	Down AD / CA3
RHBDL3	-2.45009	0.0173088	-3.27149	0.0019012	Down AD / CA3
LPHN1	-2.44865	0.0176117	-2.63596	0.0106536	Down AD / CA3
RUNDC3B	-2.44027	0.0176436	-2.91173	0.00505401	Down AD / CA3
RASSF5	-2.95315	0.00469543	-2.4381	0.0177043	Down AD / CA3
IFI6	-2.84639	0.00605376	-2.43906	0.0177292	Down AD / CA3
PPME1	-2.90888	0.00516092	-2.43726	0.0177716	Down AD / CA3
LINGO2	-3.07693	0.00325661	-2.4359	0.0179189	Down AD / CA3
IMP4	-3.41613	0.00114116	-2.43268	0.0179665	Down AD / CA3
SLC47A1	-2.4325	0.0180828	-3.43197	0.00130157	Down AD / CA3
FAM100A	-2.4369	0.0181108	-3.19959	0.00218852	Down AD / CA3
ADAM19	-2.87484	0.0059725	-2.42458	0.0183099	Down AD / CA3
ZDHHC22	-2.7755	0.00752072	-2.42778	0.0184282	Down AD / CA3
MYADM	-2.42209	0.0186814	-2.91205	0.0050471	Down AD / CA3
AACS	-2.8215	0.00649104	-2.42055	0.0187117	Down AD / CA3
LOC643985	-2.41892	0.0187265	-2.57388	0.012614	Down AD / CA3
DLG2	-2.76319	0.00761055	-2.41462	0.0188051	Down AD / CA3
DGCR2	-4.71737	2.19169e-05	-2.41447	0.0189363	Down AD / CA3
B3GALT2	-2.73631	0.00819846	-2.40372	0.0192865	Down AD / CA3
HECW2	-2.40085	0.0194283	-4.85543	9.03793e-06	Down AD / CA3
PSPC1	-2.40378	0.0194866	-3.2286	0.00202745	Down AD / CA3
KBTBD8	-2.49666	0.0152954	-2.39843	0.0195457	Down AD / CA3
CSMD2	-3.81705	0.00034481	-2.39721	0.0196684	Down AD / CA3
CCNE1	-2.89947	0.00554849	-2.40068	0.0196889	Down AD / CA3
PCSK7	-2.40216	0.019691	-2.64894	0.0104437	Down AD / CA3
ADORA1	-4.10415	0.000139774	-2.39463	0.0197459	Down AD / CA3
FLJ38969	-3.90935	0.000265014	-2.38564	0.0202354	Down AD / CA3
LOC644596	-3.06689	0.00348605	-2.38364	0.0202749	Down AD / CA3
CARS	-2.53848	0.014348	-2.39266	0.0203251	Down AD / CA3
MGC59937	-2.38308	0.020447	-2.40397	0.0195965	Down AD / CA3
ZYG11B	-2.92711	0.00507711	-2.38013	0.0204617	Down AD / CA3
SEMA5B	-3.29018	0.00191865	-2.38153	0.0205124	Down AD / CA3
IGSF8	-2.45582	0.0169203	-2.37889	0.0205218	Down AD / CA3
MVD	-3.8018	0.000404036	-2.37828	0.0205599	Down AD / CA3
SCGN	-3.36001	0.00174205	-2.40048	0.0207522	Down AD / CA3
SLC7A4	-2.50488	0.0151128	-2.37862	0.0207996	Down AD / CA3
GRM1	-2.37471	0.0211089	-2.47332	0.0162607	Down AD / CA3
VSIG6	-2.41334	0.0189306	-2.3695	0.0211506	Down AD / CA3
NFATC2IP	-2.36495	0.0212739	-2.52049	0.0143769	Down AD / CA3
ACHE	-2.45511	0.0173314	-2.36156	0.0214617	Down AD / CA3
SDAD1	-2.62974	0.010987	-2.38059	0.0214723	Down AD / CA3
PDE1A	-2.3607	0.0216969	-2.67359	0.00990526	Down AD / CA3
KCNK10	-2.35949	0.0218321	-2.6602	0.0104063	Down AD / CA3
FAM98C	-2.54601	0.0136082	-2.35887	0.0218649	Down AD / CA3
TMEM97	-3.13317	0.0030243	-2.35085	0.0220115	Down AD / CA3
CACNA1A	-2.36376	0.0220234	-2.89013	0.00559475	Down AD / CA3
WNT10A	-2.35543	0.0220253	-2.55438	0.0132882	Down AD / CA3
HS3ST4	-3.68409	0.000511415	-2.34616	0.022293	Down AD / CA3
ATP13A2	-2.98697	0.00408118	-2.34456	0.0223324	Down AD / CA3
LOC649112	-2.35063	0.0224927	-2.60772	0.0114799	Down AD / CA3
PRRT3	-3.11339	0.00282861	-2.33588	0.0228279	Down AD / CA3
PAP2D	-2.39639	0.0197897	-2.33544	0.0228682	Down AD / CA3
DTNB	-2.63233	0.0107271	-2.33436	0.0229347	Down AD / CA3
CENTG3	-2.74659	0.00809906	-2.33325	0.0229568	Down AD / CA3
DPYSL4	-2.33176	0.0230346	-3.09608	0.00325309	Down AD / CA3
COPS7A	-3.65798	0.000536457	-2.33338	0.0231416	Down AD / CA3
ITGA9	-2.70135	0.00894096	-2.33039	0.0231512	Down AD / CA3
ATP2B3	-3.21041	0.00222306	-2.32734	0.0234592	Down AD / CA3
ACTR1A	-3.87965	0.000291526	-2.30486	0.024592	Down AD / CA3
NECAB2	-2.30912	0.0248334	-2.74182	0.00840549	Down AD / CA3
HMGCR	-4.77089	1.74466e-05	-2.30063	0.024855	Down AD / CA3
RAB26	-4.54982	3.29042e-05	-2.30146	0.0249007	Down AD / CA3
C10orf39	-2.33535	0.0230035	-2.29971	0.0249094	Down AD / CA3
SEC31A	-2.80869	0.00702877	-2.31503	0.0249317	Down AD / CA3
BCL11A	-2.29922	0.0250096	-3.2408	0.00193923	Down AD / CA3
TOMM22	-2.29719	0.0250818	-3.62059	0.000621788	Down AD / CA3
PCNXL2	-3.16237	0.00261446	-2.29217	0.0255033	Down AD / CA3
MCF2L2	-2.41694	0.018868	-2.28626	0.0257446	Down AD / CA3
PPFIA4	-2.53464	0.0138842	-2.28456	0.0259021	Down AD / CA3
NCDN	-2.47378	0.0163225	-2.28248	0.0260445	Down AD / CA3
PPP1R14C	-3.04306	0.00360052	-2.28431	0.026318	Down AD / CA3
ACVR1B	-3.04175	0.00363689	-2.2803	0.0263222	Down AD / CA3
PH-4	-2.8643	0.00572868	-2.27578	0.0264045	Down AD / CA3
dJ222E13.2	-2.27518	0.0264466	-2.43571	0.0178317	Down AD / CA3
NRIP3	-7.19978	3.01642e-09	-2.27479	0.0265217	Down AD / CA3
MAPK8IP3	-2.43024	0.018593	-2.27611	0.0265355	Down AD / CA3
PRSS3	-3.26759	0.00185604	-2.27926	0.0268428	Down AD / CA3
VAC14	-2.3271	0.0240169	-2.26758	0.0269369	Down AD / CA3
SMPD3	-3.74629	0.000447145	-2.26756	0.0269572	Down AD / CA3
TCEAL4	-2.45003	0.0171698	-2.25732	0.027583	Down AD / CA3
MVK	-2.26556	0.0277821	-2.98502	0.0040834	Down AD / CA3
MGRN1	-2.2558	0.0278104	-2.49721	0.0152358	Down AD / CA3
DOLPP1	-2.49059	0.0155024	-2.25083	0.0280133	Down AD / CA3
KCNT2	-3.58126	0.000738724	-2.24985	0.028112	Down AD / CA3
ABCG4	-2.64077	0.0105672	-2.24921	0.0281222	Down AD / CA3
ARIH2	-2.2479	0.0282083	-2.95049	0.00451219	Down AD / CA3
LOC54103	-2.76316	0.00801926	-2.24318	0.0285933	Down AD / CA3
RNF123	-2.4397	0.017757	-2.23864	0.0288441	Down AD / CA3
HM13	-2.2343	0.0292909	-2.25932	0.0274523	Down AD / CA3
MLXIPL	-2.32291	0.0243098	-2.24262	0.0294316	Down AD / CA3
UBXD1	-2.97694	0.00423018	-2.23093	0.0296019	Down AD / CA3
ABHD14A	-3.14725	0.00254962	-2.22781	0.0297294	Down AD / CA3
B3GNT4	-2.23093	0.0297438	-2.45017	0.0172952	Down AD / CA3
RNPS1	-2.23717	0.0296209	-2.22325	0.029934	Down AD / CA3
TXNDC12	-2.22088	0.0300865	-3.28254	0.001735	Down AD / CA3
MAFA	-2.43366	0.0180232	-2.2286	0.0300874	Down AD / CA3
SLC29A4	-2.2248	0.0301111	-3.58501	0.000681993	Down AD / CA3
LHFPL4	-2.317	0.0240336	-2.21556	0.0304643	Down AD / CA3
MAGEE1	-2.23773	0.0291993	-2.21033	0.0308693	Down AD / CA3
NFATC2IP	-2.20748	0.0310531	-2.27483	0.0264459	Down AD / CA3
PNMA3	-3.63955	0.000617294	-2.20698	0.0310898	Down AD / CA3
ARHGEF9	-2.21328	0.0312039	-2.25222	0.0281456	Down AD / CA3
GPR162	-2.43611	0.017829	-2.20472	0.031255	Down AD / CA3
PHYHIP	-2.39835	0.0195442	-2.20398	0.0313158	Down AD / CA3
LRRC20	-2.32037	0.023844	-2.20376	0.0315365	Down AD / CA3
LY6E	-2.82616	0.0063786	-2.20267	0.031548	Down AD / CA3
MPPED2	-2.63669	0.0117464	-2.20113	0.0316639	Down AD / CA3
AMAC1L2	-2.43895	0.0177455	-2.20767	0.0317437	Down AD / CA3
PRDM8	-4.42126	5.05775e-05	-2.19169	0.0322639	Down AD / CA3
LSAMP	-3.6369	0.000605399	-2.18986	0.0323795	Down AD / CA3
MANEAL	-2.97328	0.00457542	-2.18826	0.0325819	Down AD / CA3
DAGLA	-4.05775	0.000188772	-2.18385	0.0328633	Down AD / CA3
USP5	-2.55079	0.0134543	-2.18189	0.0330578	Down AD / CA3
DHDDS	-4.48104	4.88092e-05	-2.17664	0.0335013	Down AD / CA3
RTF1	-2.68116	0.00950147	-2.17542	0.0335114	Down AD / CA3
SLC6A17	-3.74029	0.000423703	-2.17525	0.0336119	Down AD / CA3
KLC1	-3.04134	0.00354599	-2.17257	0.0337109	Down AD / CA3
FLJ33996	-3.43087	0.00116748	-2.1732	0.0337679	Down AD / CA3
DPF3	-4.12676	0.000159328	-2.17264	0.033804	Down AD / CA3
EDC4	-2.45047	0.0172635	-2.17193	0.0338365	Down AD / CA3
BAG4	-2.70919	0.00895451	-2.17174	0.0340315	Down AD / CA3
METTL7B	-3.75157	0.000456684	-2.17183	0.0341506	Down AD / CA3
PQLC1	-3.4548	0.00102089	-2.16595	0.0342336	Down AD / CA3
FAM81A	-2.16636	0.034258	-3.03373	0.00362365	Down AD / CA3
LOC649999	-2.57011	0.0128049	-2.16384	0.0344182	Down AD / CA3
MAP1A	-2.40749	0.0192623	-2.16105	0.0346404	Down AD / CA3
ATP1A1	-3.10267	0.00302339	-2.1619	0.0347324	Down AD / CA3
TMEFF2	-2.15962	0.0349272	-2.78138	0.00720082	Down AD / CA3
ANKS1B	-2.16011	0.0349317	-2.77738	0.00727289	Down AD / CA3
LOC728229	-2.1524	0.0353499	-2.19233	0.0322842	Down AD / CA3
NOC2L	-2.54655	0.0136213	-2.1533	0.0354188	Down AD / CA3
ABHD12	-3.91813	0.000267321	-2.15352	0.0354772	Down AD / CA3
LSM4	-3.97603	0.000231864	-2.14613	0.0358667	Down AD / CA3
SH3GL3	-2.14746	0.035935	-3.37178	0.00131439	Down AD / CA3
DNAL4	-2.14484	0.0360388	-2.21358	0.0308037	Down AD / CA3
PNCK	-2.40885	0.0190552	-2.14229	0.0361791	Down AD / CA3
NMNAT3	-2.14405	0.0365252	-2.60782	0.0114996	Down AD / CA3
SVOP	-2.62474	0.0111575	-2.1378	0.0368325	Down AD / CA3
PTGES2	-2.55448	0.0131528	-2.13413	0.0368864	Down AD / CA3
DNAJB5	-2.14069	0.037034	-2.65139	0.0102261	Down AD / CA3
REC8	-2.2386	0.0291542	-2.12886	0.0373289	Down AD / CA3
ARHGDIG	-3.46539	0.000997568	-2.13157	0.0374596	Down AD / CA3
TUBA1B	-2.12668	0.0375421	-2.16549	0.0342727	Down AD / CA3
VASH2	-3.46287	0.00117434	-2.12423	0.0377159	Down AD / CA3
RNMT	-2.12448	0.0377401	-2.33127	0.023104	Down AD / CA3
ELOVL6	-3.48445	0.000988563	-2.12687	0.0377653	Down AD / CA3
LOC93622	-2.12354	0.0378877	-2.54978	0.013329	Down AD / CA3
EPS15	-2.68893	0.00955764	-2.12472	0.0381291	Down AD / CA3
PPARD	-3.96714	0.000229087	-2.1213	0.0381922	Down AD / CA3
CHRM1	-2.63989	0.0107497	-2.12092	0.0382174	Down AD / CA3
WDR74	-3.08871	0.00305108	-2.11865	0.038279	Down AD / CA3
MOCS2	-2.31834	0.0243588	-2.11727	0.0383489	Down AD / CA3
ARPC1A	-2.36767	0.0213407	-2.11516	0.0385763	Down AD / CA3
SNX11	-2.62863	0.0109881	-2.11429	0.0387251	Down AD / CA3
NOL6	-2.1081	0.0391648	-2.86802	0.00577146	Down AD / CA3
DGUOK	-2.10589	0.0393858	-2.38682	0.0203073	Down AD / CA3
PTK2B	-2.67337	0.00975458	-2.10246	0.0396523	Down AD / CA3
PLCB1	-2.10181	0.0397442	-3.44908	0.0010345	Down AD / CA3
NUDCD3	-4.02859	0.000178808	-2.10392	0.0399809	Down AD / CA3
ADAM11	-3.98251	0.000186872	-2.09903	0.0399866	Down AD / CA3
STX6	-2.09764	0.0405783	-2.45156	0.0171104	Down AD / CA3
SGSM1	-2.97889	0.00425763	-2.09157	0.0407305	Down AD / CA3
NAP1L5	-2.09285	0.0407929	-2.33986	0.0228057	Down AD / CA3
GAL	-3.23299	0.00232904	-2.09583	0.0408083	Down AD / CA3
MGC39606	-2.42338	0.0188457	-2.08843	0.040985	Down AD / CA3
STAG3L4	-2.18512	0.0334985	-2.08695	0.0410931	Down AD / CA3
FBXO44	-2.09396	0.0413905	-2.78873	0.00720106	Down AD / CA3
CBARA1	-2.23154	0.0300479	-2.08105	0.0416498	Down AD / CA3
TMEM169	-2.08285	0.0420109	-3.11796	0.00279209	Down AD / CA3
RBM9	-2.07696	0.042046	-2.34815	0.0221602	Down AD / CA3
SLITRK3	-3.07271	0.00327445	-2.07656	0.0420633	Down AD / CA3
C10orf35	-2.28578	0.0260083	-2.07982	0.0423031	Down AD / CA3
FAM133A	-2.06949	0.0427724	-2.12675	0.0385378	Down AD / CA3
DOPEY2	-2.41669	0.0187688	-2.06777	0.0429235	Down AD / CA3
LOC731895	-2.06243	0.0434647	-2.19341	0.0321905	Down AD / CA3
ZFYVE27	-4.93247	7.22008e-06	-2.07085	0.0434797	Down AD / CA3
KCNQ2	-2.26395	0.0272649	-2.06025	0.0437285	Down AD / CA3
KIF1A	-2.94093	0.00477448	-2.06135	0.0438549	Down AD / CA3
ENTPD6	-3.60867	0.000759198	-2.05678	0.0440701	Down AD / CA3
ARHGEF11	-2.90547	0.00525345	-2.05449	0.0442845	Down AD / CA3
LOC650257	-2.05914	0.0443557	-2.47158	0.0162588	Down AD / CA3
LOC283683	-2.9284	0.00505944	-2.05186	0.0445195	Down AD / CA3
LOC389634	-2.07619	0.0447845	-2.07345	0.0444361	Down AD / CA3
SCN1A	-2.44595	0.0175336	-2.04673	0.0451193	Down AD / CA3
CRMP1	-2.63249	0.0112377	-2.04525	0.0452363	Down AD / CA3
CEND1	-3.4076	0.00116631	-2.044	0.0452874	Down AD / CA3
FLRT3	-2.85739	0.00591103	-2.0394	0.0458156	Down AD / CA3
RBM44	-2.53919	0.0136956	-2.03868	0.0458461	Down AD / CA3
PTPN1	-3.76751	0.000413438	-2.03744	0.0460074	Down AD / CA3
AMIGO1	-3.14599	0.00265552	-2.03579	0.0464291	Down AD / CA3
TRUB2	-2.02819	0.0470267	-2.5983	0.0118199	Down AD / CA3
DNAJC5	-2.76919	0.00797663	-2.02398	0.0473643	Down AD / CA3
TLL1	-2.02299	0.0478551	-2.51395	0.0149017	Down AD / CA3
CNOT3	-2.31638	0.0246073	-2.01811	0.0480123	Down AD / CA3
GNAO1	-2.76559	0.00760838	-2.01866	0.0480355	Down AD / CA3
ARHGEF11	-2.7894	0.00712315	-2.01657	0.0481818	Down AD / CA3
LOC389791	-3.48883	0.00106486	-2.02545	0.0483153	Down AD / CA3
FLJ40142	-2.01384	0.0486489	-2.39112	0.0199745	Down AD / CA3
CD99L2	-3.40748	0.00126891	-2.01094	0.0487912	Down AD / CA3
SRPR	-2.0189	0.0490179	-2.32367	0.0235147	Down AD / CA3
ASB1	-2.51606	0.0145685	-2.00719	0.0493765	Down AD / CA3
POMT1	-2.92579	0.00517394	-2.00495	0.0495356	Down AD / CA3
KIAA1303	-3.64897	0.000555981	-2.00326	0.0496117	Down AD / CA3
MAPT	-2.11329	0.0393975	-2.00527	0.0496871	Down AD / CA3
SWAP70	3.55791	0.000730778	3.84868	0.000300235	Up AD / CA1
PLOD2	3.50051	0.000886356	4.85729	8.71107e-06	Up AD / CA1
C5orf32	3.46953	0.000962905	4.00675	0.000170433	Up AD / CA1
RANBP3L	3.43473	0.00109285	4.07195	0.000156822	Up AD / CA1
STOM	3.34022	0.00144553	4.33388	6.09742e-05	Up AD / CA1
GNG5	3.4851	0.000917396	3.34078	0.00147154	Up AD / CA1
MT1X	3.26965	0.00181663	3.31102	0.00158116	Up AD / CA1
IQGAP2	3.27721	0.00187868	3.59213	0.000821295	Up AD / CA1
DENND2D	3.94813	0.000240479	3.23026	0.00235521	Up AD / CA1
MID1	3.68303	0.000495263	3.14627	0.00256283	Up AD / CA1
DDAH1	3.45761	0.000999069	3.13722	0.00263362	Up AD / CA1
UNG	3.13757	0.00277193	4.66028	2.44261e-05	Up AD / CA1
TPD52L1	3.09661	0.00297101	4.80289	1.19553e-05	Up AD / CA1
CSRP1	3.01397	0.00377716	3.03914	0.0034921	Up AD / CA1
METTL7A	3.01731	0.00381191	3.31515	0.00159233	Up AD / CA1
SNTB2	3.17873	0.00233423	3.02092	0.00388976	Up AD / CA1
PTPRC	2.99668	0.00395923	3.08902	0.00316355	Up AD / CA1
RGMA	2.98743	0.00406625	3.34834	0.00151873	Up AD / CA1
SASH1	3.53322	0.000827139	2.98018	0.00414297	Up AD / CA1
FERMT2	3.34218	0.00144544	2.96131	0.00440822	Up AD / CA1
EMX2	3.79878	0.00034333	2.94749	0.00453389	Up AD / CA1
SLC25A20	4.0976	0.000138517	2.94259	0.00459856	Up AD / CA1
NR2F2	2.94289	0.00460966	3.12538	0.00271837	Up AD / CA1
PPAP2A	2.94007	0.00463855	3.04234	0.00346388	Up AD / CA1
CDC14A	2.90692	0.00520435	3.47585	0.000991819	Up AD / CA1
LOC644739	2.86994	0.00565425	2.89299	0.00528456	Up AD / CA1
KDELC2	2.88796	0.00578199	3.61717	0.000757159	Up AD / CA1
PCBP2	2.85885	0.00581134	3.47537	0.00100108	Up AD / CA1
LPIN1	2.85953	0.00589641	3.03536	0.00353848	Up AD / CA1
GPT2	2.84512	0.00603918	3.50734	0.000904004	Up AD / CA1
LRIG1	3.36121	0.00134379	2.84186	0.00610595	Up AD / CA1
CRLF3	4.21316	9.3011e-05	2.83075	0.00650353	Up AD / CA1
LHFP	2.81486	0.00656865	3.20513	0.00216481	Up AD / CA1
ATP6V0E1	2.82025	0.00657575	2.92866	0.00482605	Up AD / CA1
HSDL2	2.8118	0.0067766	2.98642	0.00419474	Up AD / CA1
SNX5	2.87494	0.00561059	2.80731	0.00681317	Up AD / CA1
AK2	2.79542	0.00695487	3.24197	0.00193159	Up AD / CA1
PTTG1IP	2.78533	0.00716373	3.98724	0.000185171	Up AD / CA1
DDX21	2.77658	0.00728633	3.19488	0.002216	Up AD / CA1
EPB41L5	2.77838	0.00733672	2.95897	0.00454408	Up AD / CA1
TANK	2.77202	0.00742334	4.043	0.000205827	Up AD / CA1
MAPRE1	3.04857	0.00341903	2.76676	0.00753121	Up AD / CA1
ARRB1	2.76305	0.00757147	2.94389	0.00479353	Up AD / CA1
CAPN2	2.97163	0.00436098	2.76605	0.00779198	Up AD / CA1
DDX3X	2.7301	0.00835729	3.26648	0.00180392	Up AD / CA1
HADH	3.08396	0.0031171	2.72245	0.00861295	Up AD / CA1
CNN3	2.71117	0.0088099	4.57001	3.1623e-05	Up AD / CA1
TMEM14C	3.49761	0.00089033	2.6888	0.00924643	Up AD / CA1
SOX2	3.10798	0.00286047	2.69266	0.00925671	Up AD / CA1
PTPN12	2.69011	0.00940338	2.90163	0.00564551	Up AD / CA1
SPAG9	2.66708	0.0097845	2.73759	0.00812075	Up AD / CA1
IFI16	2.67207	0.00979401	2.7199	0.00880276	Up AD / CA1
MAPK4	2.65104	0.0102287	4.42222	5.07635e-05	Up AD / CA1
IL13RA1	3.257	0.00194166	2.6477	0.0103248	Up AD / CA1
RBBP6	3.25252	0.00204711	2.64829	0.0104463	Up AD / CA1
MYBPC1	2.6387	0.0106434	5.00023	5.97579e-06	Up AD / CA1
ABCA1	2.63764	0.010662	3.23041	0.00221514	Up AD / CA1
ACAA2	2.63166	0.0107486	2.99243	0.00401215	Up AD / CA1
GPR137B	2.61573	0.0112243	2.64201	0.0105125	Up AD / CA1
RHOC	2.61426	0.0112552	2.81494	0.00660263	Up AD / CA1
LOC284988	2.61941	0.0113565	3.07384	0.00333447	Up AD / CA1
MSI2	2.60518	0.0115301	2.69708	0.00918838	Up AD / CA1
EGFLAM	2.60449	0.0116076	2.91179	0.00542374	Up AD / CA1
CMBL	2.60708	0.0116652	3.47347	0.000988153	Up AD / CA1
DPYSL3	2.60103	0.0116833	3.65761	0.000554387	Up AD / CA1
LOC219854	2.85909	0.005967	2.60771	0.0117404	Up AD / CA1
GADD45A	2.6142	0.0118659	3.84369	0.000449108	Up AD / CA1
STAU1	2.60594	0.0118692	3.02947	0.00385381	Up AD / CA1
39335	2.5858	0.0121535	3.35021	0.00139329	Up AD / CA1
LIMK2	2.59549	0.0122504	3.26079	0.00207518	Up AD / CA1
C21orf34	2.63588	0.0107116	2.59091	0.0123732	Up AD / CA1
GRAMD3	2.58959	0.0123916	4.10253	0.000137264	Up AD / CA1
C20orf127	3.21283	0.00220547	2.58852	0.0125594	Up AD / CA1
HERPUD1	2.58789	0.0126093	3.41808	0.00131709	Up AD / CA1
CYBA	2.55934	0.0130743	2.80119	0.00681645	Up AD / CA1
CCDC46	2.57392	0.0131073	3.42105	0.00125797	Up AD / CA1
MT1A	3.87947	0.000272871	2.55697	0.013141	Up AD / CA1
PPARA	2.7378	0.00816632	2.56471	0.0131492	Up AD / CA1
RAC2	2.57421	0.0132114	2.55853	0.0131816	Up AD / CA1
GMNN	3.71404	0.000488947	2.55521	0.0135832	Up AD / CA1
CALD1	2.54379	0.0136605	2.65251	0.0102194	Up AD / CA1
WWTR1	2.53918	0.0136785	2.83649	0.00641792	Up AD / CA1
IFITM3	2.53221	0.0139909	2.5697	0.0126547	Up AD / CA1
MAFB	2.53394	0.0141206	4.34485	7.31983e-05	Up AD / CA1
CSGALNACT1	3.98846	0.000185701	2.54005	0.0141883	Up AD / CA1
IMPA2	4.39022	5.33238e-05	2.52954	0.0142149	Up AD / CA1
PATL1	2.57761	0.0123809	2.52766	0.0142714	Up AD / CA1
PON2	4.08325	0.00013145	2.52311	0.0142792	Up AD / CA1
RBMS1	2.51039	0.0147303	3.2189	0.00210227	Up AD / CA1
TRIM6	2.50917	0.0148287	2.69888	0.00911643	Up AD / CA1
LOC440280	3.08303	0.00314738	2.51298	0.014859	Up AD / CA1
AKR7A2	2.50827	0.014868	3.18289	0.00233135	Up AD / CA1
GPR98	3.78654	0.000358828	2.50652	0.0148819	Up AD / CA1
MUTED	3.36544	0.00145804	2.51631	0.014893	Up AD / CA1
FCGRT	2.50563	0.0149231	2.55262	0.0132618	Up AD / CA1
TSPO	2.50638	0.0149277	2.62606	0.010947	Up AD / CA1
PARK7	2.50327	0.0150541	2.51759	0.0144838	Up AD / CA1
CYR61	3.38899	0.00136164	2.50055	0.0151378	Up AD / CA1
LOC653764	2.49449	0.0153394	3.66467	0.000537168	Up AD / CA1
EIF4A1	2.49318	0.0156714	4.02516	0.000159754	Up AD / CA1
RAB9A	2.76818	0.00746737	2.47284	0.0162245	Up AD / CA1
TSPO	2.4702	0.0163225	2.88716	0.00537212	Up AD / CA1
VAMP5	3.32379	0.00151227	2.46983	0.0164521	Up AD / CA1
SELENBP1	2.63101	0.0108432	2.46455	0.016556	Up AD / CA1
ARHGAP18	2.46477	0.0165926	3.84617	0.000368433	Up AD / CA1
ABLIM1	2.46683	0.0166051	3.75411	0.000461194	Up AD / CA1
STOM	2.45933	0.0167714	3.62257	0.000596307	Up AD / CA1
BTG1	2.45655	0.0169124	3.08679	0.00314217	Up AD / CA1
PHPT1	2.95775	0.00442296	2.44973	0.0171824	Up AD / CA1
TP53BP2	3.41995	0.00116085	2.44888	0.0172892	Up AD / CA1
HEPH	2.44667	0.0173526	3.09994	0.00317918	Up AD / CA1
PLEKHG1	2.44146	0.0176146	3.86686	0.00030868	Up AD / CA1
ATP6V0E1	2.43427	0.0178948	3.85868	0.000280594	Up AD / CA1
TXNDC1	2.42897	0.0182924	2.92336	0.00494159	Up AD / CA1
RAVER2	4.38208	4.73344e-05	2.42928	0.018402	Up AD / CA1
MT2A	3.25315	0.00191085	2.4207	0.0184836	Up AD / CA1
AMOT	2.41733	0.0186389	2.72807	0.00833999	Up AD / CA1
VIM	2.3992	0.0195059	2.60421	0.0115703	Up AD / CA1
GLB1	2.39483	0.0197352	4.52113	3.21559e-05	Up AD / CA1
AK3L1	2.38795	0.0200624	3.36527	0.00133005	Up AD / CA1
RHOBTB3	2.5184	0.014539	2.39518	0.0201701	Up AD / CA1
SLAMF6	2.60459	0.0119361	2.40522	0.0202544	Up AD / CA1
FLJ20920	2.38016	0.0206141	3.22467	0.00205506	Up AD / CA1
PROK2	2.39073	0.0206561	2.48989	0.016832	Up AD / CA1
FBXO8	2.62865	0.0108633	2.38414	0.0206838	Up AD / CA1
SOX9	2.37934	0.0206976	3.24481	0.00194898	Up AD / CA1
PGM1	3.11139	0.00285845	2.37751	0.0207073	Up AD / CA1
SRGAP1	2.36876	0.0212192	2.81916	0.0065347	Up AD / CA1
MIS12	2.37235	0.0212686	2.39297	0.0205015	Up AD / CA1
PECI	3.24197	0.00192967	2.36447	0.0212895	Up AD / CA1
TOR1AIP1	2.36881	0.0213305	2.53549	0.014031	Up AD / CA1
BRI3	2.36139	0.0214189	4.83596	1.05613e-05	Up AD / CA1
FPR1	2.39064	0.0215425	2.6006	0.0131304	Up AD / CA1
CHES1	2.5795	0.0123443	2.36469	0.0217097	Up AD / CA1
PTTG1IP	2.35601	0.0217162	5.02312	5.04547e-06	Up AD / CA1
METAP2	2.3581	0.0217207	2.45033	0.0175588	Up AD / CA1
NEBL	2.35539	0.021768	2.99812	0.00424492	Up AD / CA1
CPE	2.42701	0.0182732	2.35528	0.0218153	Up AD / CA1
HSD17B14	2.57045	0.0127025	2.35449	0.0218387	Up AD / CA1
SNRPG	4.20867	9.38798e-05	2.35367	0.0219246	Up AD / CA1
SMEK2	2.35016	0.0221914	2.75271	0.00813486	Up AD / CA1
C1orf162	2.38892	0.0203191	2.35319	0.0223361	Up AD / CA1
CHRNB1	2.54751	0.0134108	2.35156	0.0223988	Up AD / CA1
ACOX1	2.34716	0.0225946	2.87548	0.00569604	Up AD / CA1
C10orf104	2.34183	0.0228087	2.54394	0.0137362	Up AD / CA1
APPL2	2.95281	0.00456459	2.33675	0.0228885	Up AD / CA1
HIST1H2BF	2.80485	0.00676561	2.33994	0.0232195	Up AD / CA1
NDP	4.06984	0.000137661	2.32747	0.0233141	Up AD / CA1
LGALS1	3.11499	0.00281604	2.31878	0.0237873	Up AD / CA1
ACTL6A	2.32517	0.0239103	2.66232	0.0100799	Up AD / CA1
DYNLT1	2.31847	0.0239375	2.84508	0.00609141	Up AD / CA1
MYL6	2.31493	0.0240959	3.13859	0.00262773	Up AD / CA1
ASB3	3.09043	0.00301005	2.31319	0.0241014	Up AD / CA1
SLC39A4	2.31255	0.0241379	2.41457	0.018869	Up AD / CA1
ANKRD22	2.31245	0.0241451	2.40244	0.0194178	Up AD / CA1
NTRK2	2.31087	0.0242861	2.60622	0.0114964	Up AD / CA1
STK3	2.31082	0.024294	2.59663	0.0120029	Up AD / CA1
JTB	2.3134	0.0243264	2.71252	0.00870774	Up AD / CA1
LTBR	2.4939	0.0154298	2.31048	0.0244695	Up AD / CA1
FGF2	2.3001	0.0248861	4.20169	9.82791e-05	Up AD / CA1
STAT3	2.29394	0.0252778	5.1858	2.64321e-06	Up AD / CA1
GPR65	2.29935	0.0252793	2.72994	0.00899712	Up AD / CA1
SBF2	2.29329	0.0253465	2.95087	0.0047769	Up AD / CA1
CTNNA1	2.8523	0.00591866	2.28189	0.0259992	Up AD / CA1
MYBPC1	2.28389	0.0260159	4.55961	2.87673e-05	Up AD / CA1
FAM129A	3.28386	0.00169896	2.28997	0.026042	Up AD / CA1
RRP15	2.28076	0.0260724	3.1085	0.00296667	Up AD / CA1
PITPNC1	2.28353	0.026081	3.13061	0.00288742	Up AD / CA1
PNRC2	2.82993	0.00646052	2.28947	0.0261568	Up AD / CA1
HMGB2	2.28657	0.0261758	3.53047	0.001014	Up AD / CA1
TRIP6	2.2825	0.0263072	3.13224	0.00278314	Up AD / CA1
NEXN	2.27463	0.0265112	2.54367	0.0135217	Up AD / CA1
FNBP1L	2.27342	0.0265852	3.59454	0.00067073	Up AD / CA1
GYG1	2.93307	0.00477156	2.27452	0.0266197	Up AD / CA1
BUD31	2.38149	0.0203991	2.26935	0.0267956	Up AD / CA1
RAMP1	2.26941	0.026886	4.74634	1.30864e-05	Up AD / CA1
FXYD1	2.26777	0.0269039	2.9275	0.00498121	Up AD / CA1
PAPLN	2.26713	0.0269382	3.25154	0.00220526	Up AD / CA1
GYPC	2.26668	0.0269678	2.37578	0.0208857	Up AD / CA1
TMEM16F	2.26565	0.0271623	4.03755	0.000196269	Up AD / CA1
SON	2.26492	0.0271799	3.77311	0.000405892	Up AD / CA1
FLJ10324	2.26092	0.0273681	2.62166	0.0114314	Up AD / CA1
IGSF11	2.25819	0.0276193	2.93939	0.00464943	Up AD / CA1
LOC649680	2.62599	0.0110827	2.25432	0.0279987	Up AD / CA1
POU3F2	2.85582	0.00589639	2.256	0.0280736	Up AD / CA1
RUFY3	2.24996	0.028224	2.26426	0.0275983	Up AD / CA1
MS4A6A	2.25132	0.0282702	2.29667	0.0251595	Up AD / CA1
RANBP3L	3.78593	0.000389383	2.24155	0.0286594	Up AD / CA1
PPFIA1	2.24599	0.0286768	3.98791	0.000196067	Up AD / CA1
JMJD1A	2.24346	0.0287838	3.77505	0.000448734	Up AD / CA1
C12orf29	2.24593	0.0288979	2.2659	0.0278009	Up AD / CA1
NUP205	2.23641	0.02919	2.77447	0.00789508	Up AD / CA1
GNA12	2.23272	0.0292506	2.44898	0.0173301	Up AD / CA1
CXCR7	2.23627	0.0293045	4.07932	0.000160744	Up AD / CA1
KLF6	2.23181	0.0293422	3.47699	0.00102201	Up AD / CA1
F11R	2.23477	0.0294302	2.48725	0.0156324	Up AD / CA1
DDAH2	2.36297	0.0213512	2.22832	0.0296397	Up AD / CA1
ID3	2.22976	0.0296422	3.08447	0.00318306	Up AD / CA1
SDC2	2.22829	0.0297508	2.67047	0.0100568	Up AD / CA1
SLC2A10	2.65302	0.0101803	2.23101	0.0298473	Up AD / CA1
NINJ1	3.13755	0.00269218	2.22248	0.03008	Up AD / CA1
FBXO2	2.2203	0.0301337	5.16286	3.15665e-06	Up AD / CA1
LRRC42	3.52893	0.000800608	2.21995	0.0301569	Up AD / CA1
SPHK1	2.21736	0.0303576	3.02104	0.00380155	Up AD / CA1
LOC729466	2.51783	0.0144915	2.21828	0.0304195	Up AD / CA1
CPS1	2.96573	0.00431436	2.22035	0.0305072	Up AD / CA1
MTE	3.55085	0.000788015	2.21592	0.0305229	Up AD / CA1
ECH1	3.46355	0.00099758	2.21429	0.0306023	Up AD / CA1
CASP7	2.21747	0.0306194	2.58259	0.0124894	Up AD / CA1
CEP135	3.92745	0.000268816	2.2143	0.0308392	Up AD / CA1
RASSF4	2.6945	0.00923985	2.21743	0.0308458	Up AD / CA1
PIN4	2.20844	0.0310464	2.78038	0.00739132	Up AD / CA1
HMGN1	2.59398	0.0119738	2.21037	0.0312437	Up AD / CA1
FAS	2.39514	0.01974	2.20494	0.0312684	Up AD / CA1
SEMA4B	2.20409	0.0314795	2.6598	0.0100844	Up AD / CA1
SERP1	4.24305	7.64836e-05	2.201	0.0316071	Up AD / CA1
AGT	2.52239	0.0143329	2.19925	0.0317094	Up AD / CA1
MXI1	3.20464	0.00220629	2.20359	0.0317458	Up AD / CA1
TPP1	2.59806	0.0118733	2.19806	0.0317536	Up AD / CA1
PIGC	2.20176	0.0317827	2.56755	0.012964	Up AD / CA1
SERPINB1	2.32601	0.0234707	2.198	0.0317837	Up AD / CA1
SLC39A11	2.20068	0.0318443	4.37353	5.10229e-05	Up AD / CA1
STAT3	2.19249	0.0322122	4.01575	0.00017147	Up AD / CA1
TMEM47	2.1884	0.0325886	3.76188	0.000399313	Up AD / CA1
EXDL2	2.19586	0.0326249	3.03138	0.00359739	Up AD / CA1
BCAR3	2.18845	0.0326557	3.46538	0.00101727	Up AD / CA1
SLC22A5	2.18594	0.0327096	3.60919	0.00069913	Up AD / CA1
FYN	2.60737	0.011499	2.18523	0.0327837	Up AD / CA1
ECHDC2	2.20047	0.0315706	2.17912	0.0333453	Up AD / CA1
CPNE3	2.77438	0.00754617	2.18261	0.0334635	Up AD / CA1
RNF20	2.17585	0.033476	3.00795	0.00393711	Up AD / CA1
CSNK2A2	2.17651	0.0334984	2.50023	0.0154574	Up AD / CA1
IQGAP1	2.49655	0.0152886	2.17398	0.0336088	Up AD / CA1
RHOB	2.17305	0.03373	3.01055	0.00382573	Up AD / CA1
C2orf28	2.17257	0.0337804	2.38335	0.0207428	Up AD / CA1
SF3B1	2.64865	0.0104189	2.17284	0.0341898	Up AD / CA1
PCBP2	2.16545	0.0343874	3.57095	0.000736007	Up AD / CA1
LASS1	2.16611	0.0344398	2.56978	0.012643	Up AD / CA1
PAWR	2.16372	0.0345075	4.34167	6.33224e-05	Up AD / CA1
CCDC50	3.20068	0.00217934	2.16145	0.0345978	Up AD / CA1
SELS	2.16052	0.0346849	2.46841	0.0164385	Up AD / CA1
LYVE1	2.16514	0.0348329	3.6497	0.000613646	Up AD / CA1
TRAM1	2.16518	0.0350434	3.46997	0.00108558	Up AD / CA1
LNPEP	2.15977	0.0351079	2.64723	0.0105946	Up AD / CA1
BBOX1	2.15381	0.0352399	3.4685	0.00102	Up AD / CA1
MVP	2.1519	0.0354158	2.48075	0.0159394	Up AD / CA1
ADFP	2.14913	0.0356178	2.5995	0.0118956	Up AD / CA1
C11orf66	2.19266	0.0333312	2.17724	0.0356462	Up AD / CA1
AGPAT2	2.14852	0.035651	2.49829	0.0153091	Up AD / CA1
MGST1	2.14655	0.0359121	4.32447	7.53364e-05	Up AD / CA1
LOC649049	2.34551	0.0222744	2.14235	0.0365047	Up AD / CA1
UBE2D3	2.13854	0.0367531	4.00215	0.000212893	Up AD / CA1
ZMYND12	2.13782	0.0367792	2.43875	0.0183899	Up AD / CA1
HCLS1	2.31488	0.0244242	2.13618	0.0367916	Up AD / CA1
DOCK7	3.11245	0.00284357	2.13482	0.0368033	Up AD / CA1
C4orf18	2.56322	0.0129097	2.14531	0.0368635	Up AD / CA1
NXT1	2.13384	0.036989	2.80534	0.00680861	Up AD / CA1
GPRC5C	2.3323	0.023004	2.13555	0.0372333	Up AD / CA1
PFKFB3	2.13094	0.0373554	6.33286	4.56474e-08	Up AD / CA1
KLF11	2.1331	0.0374811	2.52183	0.0149532	Up AD / CA1
SLC25A18	3.39884	0.00120464	2.13254	0.0375673	Up AD / CA1
CYP2U1	2.12897	0.037658	2.87946	0.00577266	Up AD / CA1
INHBB	2.12381	0.0378026	2.38164	0.0205441	Up AD / CA1
EFEMP2	2.12115	0.037988	2.6289	0.0110094	Up AD / CA1
ALOX5AP	2.12244	0.0380698	3.06095	0.00345535	Up AD / CA1
SNTA1	2.11896	0.038176	2.83738	0.00644968	Up AD / CA1
C1orf24	2.61305	0.0113918	2.11557	0.0386491	Up AD / CA1
PRDX6	2.11659	0.0386602	3.58134	0.000763249	Up AD / CA1
MRO	2.11502	0.0388464	2.53666	0.0144653	Up AD / CA1
PLEKHO2	2.11163	0.0388737	2.42286	0.0190103	Up AD / CA1
RPS6KA2	2.109	0.0390603	2.26885	0.0269736	Up AD / CA1
RPS16	2.26539	0.0271567	2.10967	0.0392266	Up AD / CA1
SNX33	2.4396	0.0177175	2.11098	0.0392796	Up AD / CA1
LOC400948	2.10548	0.0393828	2.27913	0.026174	Up AD / CA1
DCBLD2	2.71885	0.0088709	2.12781	0.03942	Up AD / CA1
SUCLG2	2.58755	0.012093	2.10413	0.0395991	Up AD / CA1
MAOA	3.07529	0.0031489	2.10088	0.039799	Up AD / CA1
CCDC147	2.10433	0.0398645	2.55703	0.0139642	Up AD / CA1
MAP3K5	2.0993	0.0399386	5.17001	2.84318e-06	Up AD / CA1
CD14	2.49116	0.015868	2.09899	0.0400758	Up AD / CA1
GNA13	2.1	0.0401582	2.74986	0.00816178	Up AD / CA1
RARRES3	2.10035	0.0402692	3.17605	0.00241459	Up AD / CA1
MT1M	3.78521	0.000375846	2.09365	0.0405422	Up AD / CA1
BCL2	2.08899	0.0408964	4.7438	1.68163e-05	Up AD / CA1
PLCE1	2.08897	0.0410141	4.36896	5.66926e-05	Up AD / CA1
DLEU1	2.09067	0.0410158	2.85499	0.00603931	Up AD / CA1
CTDSPL	2.18556	0.0327019	2.08802	0.0410694	Up AD / CA1
RHOA	2.77615	0.00731038	2.08628	0.0411449	Up AD / CA1
FOXO3	2.08581	0.0412598	2.2898	0.0261112	Up AD / CA1
MSRB3	2.08767	0.0413501	3.97843	0.000215361	Up AD / CA1
CYBRD1	2.08541	0.0413601	3.52193	0.000940813	Up AD / CA1
CCDC109B	2.08395	0.0414332	3.642	0.000653817	Up AD / CA1
SLC2A10	2.19922	0.0316718	2.08736	0.0415964	Up AD / CA1
YAP1	2.08133	0.041846	5.56797	1.25321e-06	Up AD / CA1
CBLN3	3.29039	0.00167859	2.07825	0.0419379	Up AD / CA1
LRRC51	2.32717	0.0233756	2.0856	0.0422004	Up AD / CA1
CMTM6	2.15172	0.0354744	2.08314	0.0425772	Up AD / CA1
SAT1	6.16008	6.72429e-08	2.07195	0.0426644	Up AD / CA1
CBFB	2.07048	0.0429436	2.97419	0.00442564	Up AD / CA1
GALM	2.06558	0.0431556	3.81861	0.000333074	Up AD / CA1
RIT1	2.06507	0.043397	2.96065	0.00465669	Up AD / CA1
STAG2	2.06442	0.0434298	2.63993	0.0106696	Up AD / CA1
DRAM	2.06192	0.0434858	2.82335	0.00685184	Up AD / CA1
PPARG	2.46634	0.0167731	2.06734	0.0437133	Up AD / CA1
WASF2	2.06174	0.0437228	2.42074	0.0185895	Up AD / CA1
NPSR1	2.0594	0.043736	2.24715	0.0284545	Up AD / CA1
TGDS	2.23436	0.0297491	2.0633	0.0437977	Up AD / CA1
OSBPL11	2.063	0.0438091	3.78758	0.000374051	Up AD / CA1
NOLA3	2.05749	0.0439709	2.53082	0.0140704	Up AD / CA1
PPIL5	2.5826	0.0123018	2.05601	0.0441822	Up AD / CA1
SLC7A11	2.06091	0.0441832	2.29077	0.0267221	Up AD / CA1
DKFZP586H2123	2.05553	0.0441861	2.25552	0.0286382	Up AD / CA1
MGC13379	2.05499	0.0442608	2.31404	0.0241199	Up AD / CA1
EGFR	2.05862	0.0443153	3.90661	0.000324441	Up AD / CA1
CAT	2.05471	0.0443307	2.87724	0.00572738	Up AD / CA1
XRN2	2.05515	0.0443826	2.36792	0.0211985	Up AD / CA1
UBE2L6	3.03416	0.00355655	2.05159	0.0445653	Up AD / CA1
CXCL12	2.18357	0.0328622	2.05599	0.0446848	Up AD / CA1
MCL1	2.04764	0.044933	2.06791	0.0435328	Up AD / CA1
SP100	3.58516	0.000713143	2.05297	0.0449552	Up AD / CA1
DNASE2	3.91149	0.000257197	2.04719	0.044997	Up AD / CA1
PAK2	2.04778	0.0450152	3.28342	0.00173378	Up AD / CA1
RNF19A	2.05677	0.0452175	3.22898	0.00225945	Up AD / CA1
PRKD1	2.04443	0.0452779	3.77956	0.00038988	Up AD / CA1
RP2	2.42985	0.0181671	2.04558	0.0453772	Up AD / CA1
FOXD1	2.04556	0.0455187	2.58372	0.0122347	Up AD / CA1
TLR7	2.07045	0.0426945	2.04628	0.045806	Up AD / CA1
GNB2L1	2.03684	0.0460226	3.23995	0.00194148	Up AD / CA1
PDE4DIP	2.03742	0.046052	2.34864	0.0230414	Up AD / CA1
SERPINB6	2.03526	0.0461817	2.09553	0.0402962	Up AD / CA1
PARVG	2.1953	0.0322291	2.03484	0.0462407	Up AD / CA1
LRRC8A	2.03547	0.0462797	3.94826	0.000221281	Up AD / CA1
BCL6	2.03425	0.046353	3.54557	0.000799151	Up AD / CA1
CLIC1	2.03373	0.046401	3.71965	0.000436975	Up AD / CA1
CSTB	2.3846	0.0202971	2.03686	0.0465743	Up AD / CA1
CHPT1	2.58663	0.0121094	2.03918	0.0466597	Up AD / CA1
C14orf135	2.02798	0.0473333	2.43628	0.0179141	Up AD / CA1
CD164	2.0292	0.0474835	2.80695	0.00752888	Up AD / CA1
SRGN	2.02222	0.0475675	3.65132	0.000591361	Up AD / CA1
HDGF	2.02186	0.0476161	3.87725	0.000269869	Up AD / CA1
CEBPB	2.02193	0.0476476	3.85329	0.000285477	Up AD / CA1
ABHD5	2.02381	0.047418	2.02245	0.0477677	Up AD / CA1
FXYD5	2.03281	0.0464349	2.02229	0.0477682	Up AD / CA1
FOS	2.02071	0.0478471	4.76271	1.76556e-05	Up AD / CA1
SEC11A	2.0184	0.0479552	3.12999	0.00271355	Up AD / CA1
TGFBR3	2.02215	0.0479992	5.26493	3.92338e-06	Up AD / CA1
SLC44A3	2.01306	0.048712	3.37268	0.00158765	Up AD / CA1
SNAP23	2.25825	0.0277599	2.01158	0.0487182	Up AD / CA1
RASSF4	2.51597	0.0147755	2.0141	0.0487479	Up AD / CA1
XKR8	2.18877	0.0324538	2.01256	0.0487677	Up AD / CA1
LIFR	2.017	0.0488232	3.53747	0.000982953	Up AD / CA1
INVS	2.01067	0.0490355	2.08046	0.0426355	Up AD / CA1
DSE	2.01062	0.0491879	5.10377	5.12772e-06	Up AD / CA1
VIL2	2.00657	0.049282	3.91941	0.000237663	Up AD / CA1
IQCA	2.08386	0.0414898	2.00606	0.0492903	Up AD / CA1
ANKRD22	2.00716	0.0493059	2.38245	0.0204981	Up AD / CA1
KCNJ16	2.99358	0.00448252	2.01101	0.0495494	Up AD / CA1
FTH1	1.99987	0.0499732	2.56377	0.0130033	Up AD / CA1
C19orf28	-2.76701	0.00767857	2.33263	0.0233025	Up AD / CA3
RXRG	-2.27386	0.0265197	2.33671	0.0229967	Up AD / CA3
GRSF1	-2.26134	0.0275691	2.73247	0.00821221	Up AD / CA3
SPATA13	-2.81479	0.00668906	2.25057	0.0283491	Up AD / CA3
TMEM74	-2.26168	0.0273285	2.0971	0.040224	Up AD / CA3
ANTXR1	-2.50835	0.0150401	2.07878	0.0421662	Up AD / CA3
MCHR2	-2.12758	0.0374289	2.03146	0.0466175	Up AD / CA3

## Sheet: Table Legend
Supplementary Table 4: A complete lists of genes differentially expressed by both disease and region. From left to right, columns represent the gene symbol, T score and p-value of region and disease (as in Figure 3A), and direction of differential expression of the listed genes. Within each direction of differential expression, genes are sorted in descending order of significance, as measured by …
