# Supplementary material for: Genes and pathways underlying regional and cell type changes in Alzheimer's disease
Source: Genome Med. 2013 May 25;5(5):48. doi: 10.1186/gm452 (PMC3706780; doi:10.1186/gm452)
Supplement: Additional file 5 — Table S5. Module membership values for each gene and its assigned module from the WGCNA. [file gm452-S5.ZIP]

Archive with 3 entries (2 files):
- Additional data file 5.xls
- __MACOSX/
- __MACOSX/._Additional data file 5.xls
