# Supplementary material for: Genes and pathways underlying regional and cell type changes in Alzheimer's disease
Source: Genome Med. 2013 May 25;5(5):48. doi: 10.1186/gm452 (PMC3706780; doi:10.1186/gm452)
Supplement: Additional file 5 — Table S5. Module membership values for each gene and its assigned module from the WGCNA. [file gm452-S5.ZIP › Additional data file 5.xls]

## Sheet: Supplementary Table 5
Order	Probe	Gene	Module	kME	pValue
1	ILMN_1720501	ABCA9	black	0.496	3.57e-05
2	ILMN_1743371	ABHD1	black	0.293663	0.019493
3	ILMN_1700633	ABHD4	black	0.816649	3.39e-16
4	ILMN_1699750	ABHD9	black	0.21966	0.0836699
5	ILMN_1673639	ABI3BP	black	0.663892	3.01e-09
6	ILMN_1785424	ABLIM1	black	0.844279	3.57e-18
7	ILMN_1750800	ACO1	black	0.553237	2.57e-06
8	ILMN_1750158	ACOX1	black	0.750982	1.35e-12
9	ILMN_2227011	ACSBG1	black	0.519424	1.29e-05
10	ILMN_1798690	ADAMTSL3	black	0.52618	9.46e-06
11	ILMN_1764309	ADH1A	black	0.423676	0.000540188
12	ILMN_1811598	ADH1B	black	0.522621	1.11e-05
13	ILMN_1736178	AEBP1	black	0.807451	1.31e-15
14	ILMN_2402766	AFTPH	black	0.711041	6.59e-11
15	ILMN_1802458	AGTRAP	black	0.72761	1.43e-11
16	ILMN_2307656	AGTRAP	black	0.757808	6.48e-13
17	ILMN_1700183	AGTRL1	black	0.64671	1.03e-08
18	ILMN_1673529	AGXT2L2	black	0.519963	1.26e-05
19	ILMN_1714567	AHNAK	black	0.899683	1.24e-23
20	ILMN_1713124	AKR1C3	black	0.80456	1.97e-15
21	ILMN_1677043	AKR7A2	black	0.760477	4.82e-13
22	ILMN_1656368	ALDH4A1	black	0.530542	7.73e-06
23	ILMN_2406557	ALDH4A1	black	0.483818	5.89e-05
24	ILMN_2096985	ALDH6A1	black	0.552342	2.69e-06
25	ILMN_1709474	ALMS1	black	0.324952	0.00936282
26	ILMN_1751975	ALOX15B	black	0.355882	0.00420287
27	ILMN_1727023	AMMECR1L	black	0.624671	4.46e-08
28	ILMN_1665331	AMT	black	0.829743	4.34e-17
29	ILMN_1794470	ANKFY1	black	0.869388	2.46e-20
30	ILMN_1766560	ANKHD1-EIF4EBP3	black	0.380553	0.00209291
31	ILMN_2132599	ANKRD22	black	0.284856	0.023648
32	ILMN_2232520	ANKRD28	black	0.345812	0.0055025
33	ILMN_1798006	ANKRD35	black	0.833023	2.52e-17
34	ILMN_1724040	ANKRD57	black	0.858979	2.17e-19
35	ILMN_1670379	ANTXR1	black	0.866004	5.09e-20
36	ILMN_2409167	ANXA2	black	0.849186	1.45e-18
37	ILMN_2041101	ANXA2P1	black	0.70545	1.08e-10
38	ILMN_1741003	ANXA5	black	0.63382	2.46e-08
39	ILMN_1659463	APAF1	black	0.571921	9.76e-07
40	ILMN_1686610	APBA3	black	0.702883	1.35e-10
41	ILMN_1681103	AQP1	black	0.662617	3.31e-09
42	ILMN_1768399	ARFIP1	black	0.374389	0.00250381
43	ILMN_1772370	ARHGEF1	black	0.529489	8.12e-06
44	ILMN_2132809	ARHGEF10	black	0.914392	1.23e-25
45	ILMN_1797341	ARID1A	black	0.66109	3.7e-09
46	ILMN_2325168	ARRB1	black	0.63929	1.71e-08
47	ILMN_2184064	ARRDC4	black	0.69937	1.82e-10
48	ILMN_1727462	ARSE	black	0.254435	0.0441859
49	ILMN_1744118	ASTN2	black	0.654321	6.03e-09
50	ILMN_1698968	ASXL2	black	0.744345	2.71e-12
51	ILMN_2071937	ATP6V0E1	black	0.854361	5.41e-19
52	ILMN_1812073	ATP6V1B1	black	0.339461	0.00649347
53	ILMN_1810235	ATP6V1E2	black	0.384112	0.00188415
54	ILMN_1777260	ATXN7L1	black	0.600929	1.92e-07
55	ILMN_1764813	B3GALTL	black	0.701706	1.49e-10
56	ILMN_1661500	B4GALT4	black	0.627067	3.83e-08
57	ILMN_1703593	BAIAP2L1	black	0.457069	0.000166063
58	ILMN_1691410	BAMBI	black	0.795347	6.93e-15
59	ILMN_2074258	BARD1	black	0.791935	1.09e-14
60	ILMN_1745415	BBX	black	0.85511	4.68e-19
61	ILMN_2246956	BCL2	black	0.755728	8.13e-13
62	ILMN_1752953	BCL2L12	black	0.726497	1.59e-11
63	ILMN_1665996	BCL7A	black	0.298504	0.0174869
64	ILMN_1684086	BDKRB2	black	0.317813	0.0111416
65	ILMN_1797793	BLVRB	black	0.619373	6.24e-08
66	ILMN_1800412	BMP1	black	0.748756	1.71e-12
67	ILMN_1741566	BMP7	black	0.682845	7.06e-10
68	ILMN_1656373	BNC2	black	0.618311	6.67e-08
69	ILMN_1781580	BRI3	black	0.74751	1.95e-12
70	ILMN_1802708	BTN3A1	black	0.538216	5.38e-06
71	ILMN_1676528	BTN3A2	black	0.469523	0.000103594
72	ILMN_1676294	BVES	black	0.264466	0.0362111
73	ILMN_1689237	BVES	black	0.536493	5.84e-06
74	ILMN_1738955	C10orf104	black	0.751681	1.26e-12
75	ILMN_2159300	C10orf114	black	0.64556	1.11e-08
76	ILMN_1680110	C10orf116	black	0.720088	2.9e-11
77	ILMN_1684497	C10orf33	black	0.701545	1.51e-10
78	ILMN_1738047	C10orf73	black	0.699859	1.74e-10
79	ILMN_1792110	C10orf76	black	0.524954	1e-05
80	ILMN_1664738	C11orf54	black	0.513403	1.69e-05
81	ILMN_1684357	C14orf139	black	0.751237	1.32e-12
82	ILMN_1762696	C14orf152	black	0.735113	6.89e-12
83	ILMN_1724897	C14orf93	black	0.699909	1.74e-10
84	ILMN_1787324	C16orf48	black	0.85417	5.61e-19
85	ILMN_2194828	C16orf53	black	0.677211	1.1e-09
86	ILMN_1790951	C19orf50	black	0.516172	1.49e-05
87	ILMN_1656088	C1orf110	black	0.719386	3.09e-11
88	ILMN_1777963	C1orf114	black	0.280143	0.0261639
89	ILMN_1657683	C1orf198	black	0.767719	2.12e-13
90	ILMN_1706413	C1orf66	black	0.448848	0.000224551
91	ILMN_2064237	C1orf88	black	0.709823	7.35e-11
92	ILMN_1683990	C1orf89	black	0.314839	0.0119646
93	ILMN_1729288	C1QTNF6	black	0.57552	8.05e-07
94	ILMN_1727920	C20orf117	black	0.314367	0.0121001
95	ILMN_1662640	C20orf127	black	0.66227	3.39e-09
96	ILMN_1771815	C20orf43	black	0.681912	7.6e-10
97	ILMN_1690703	C21orf34	black	0.506727	2.26e-05
98	ILMN_1795419	C2orf24	black	0.775041	8.99e-14
99	ILMN_2229940	C2orf7	black	0.345661	0.00552453
100	ILMN_1764500	C3orf10	black	0.372976	0.0026076
101	ILMN_1750144	C3orf19	black	0.690993	3.66e-10
102	ILMN_1689836	C5AR1	black	0.56817	1.19e-06
103	ILMN_2161357	C6orf111	black	0.629523	3.26e-08
104	ILMN_1687213	C8orf13	black	0.724431	1.93e-11
105	ILMN_1686841	C9orf117	black	0.625358	4.27e-08
106	ILMN_1717229	C9orf21	black	0.408254	0.00089526
107	ILMN_1810992	CAD	black	0.547075	3.49e-06
108	ILMN_1730487	CALD1	black	0.769494	1.73e-13
109	ILMN_1736256	CALR	black	0.797494	5.2e-15
110	ILMN_1664012	CANT1	black	0.564804	1.42e-06
111	ILMN_1731073	CAPN9	black	0.495431	3.65e-05
112	ILMN_2192281	CARD8	black	0.486969	5.18e-05
113	ILMN_2388155	CASP3	black	0.439041	0.000318682
114	ILMN_1783627	CAST	black	0.64865	8.99e-09
115	ILMN_2053829	CBLN3	black	0.747925	1.87e-12
116	ILMN_1677239	CCDC14	black	0.71953	3.05e-11
117	ILMN_1719190	CCDC9	black	0.222141	0.0801499
118	ILMN_1801600	CCDC97	black	0.75922	5.54e-13
119	ILMN_2098126	CCL5	black	0.477411	7.61e-05
120	ILMN_1689123	CCNK	black	0.665192	2.74e-09
121	ILMN_2094776	CCNL1	black	0.413482	0.000756377
122	ILMN_2379599	CD163	black	0.571042	1.02e-06
123	ILMN_2174805	CD300LG	black	0.259253	0.0401912
124	ILMN_2415786	CD96	black	0.302107	0.0161104
125	ILMN_1655983	CDC14A	black	0.817788	2.85e-16
126	ILMN_2339796	CDC16	black	0.497161	3.4e-05
127	ILMN_2210837	CDC26	black	0.887975	3.01e-22
128	ILMN_1745223	CDC42EP4	black	0.889976	1.79e-22
129	ILMN_1753183	CDCA4	black	0.420566	0.00059928
130	ILMN_1775739	CDH20	black	0.527759	8.8e-06
131	ILMN_1689001	CDK4	black	0.803663	2.23e-15
132	ILMN_1812557	CDK5RAP3	black	0.650575	7.86e-09
133	ILMN_1767541	CENTD1	black	0.803292	2.35e-15
134	ILMN_1742400	CEP350	black	0.512774	1.73e-05
135	ILMN_2224031	CETN3	black	0.801394	3.05e-15
136	ILMN_2135321	CHDH	black	0.39663	0.00128991
137	ILMN_2326273	CHI3L2	black	0.489419	4.69e-05
138	ILMN_1741131	CHRNB1	black	0.63606	2.12e-08
139	ILMN_1787109	CLK2	black	0.497477	3.35e-05
140	ILMN_1701094	CLN8	black	0.623227	4.89e-08
141	ILMN_1705442	CMTM3	black	0.878937	2.8e-21
142	ILMN_1805765	CMYA5	black	0.477752	7.51e-05
143	ILMN_2136177	CNOT6	black	0.791625	1.13e-14
144	ILMN_1809456	CNTFR	black	0.665304	2.71e-09
145	ILMN_1783909	COL6A2	black	0.715668	4.35e-11
146	ILMN_1685433	COL8A1	black	0.747394	1.98e-12
147	ILMN_1667361	COPZ2	black	0.71213	5.98e-11
148	ILMN_1693090	CROT	black	0.605929	1.42e-07
149	ILMN_2392352	CTPS2	black	0.73759	5.39e-12
150	ILMN_1752451	CTSH	black	0.396579	0.00129193
151	ILMN_1666269	CTSZ	black	0.719059	3.19e-11
152	ILMN_1664170	CUGBP2	black	0.1204	0.347253
153	ILMN_1798360	CXCR7	black	0.880144	2.1e-21
154	ILMN_2129505	CYBASC3	black	0.614751	8.33e-08
155	ILMN_1773082	CYP21A2	black	0.654623	5.9e-09
156	ILMN_1704985	CYP27A1	black	0.797581	5.14e-15
157	ILMN_1658425	DAG1	black	0.781913	3.89e-14
158	ILMN_1685441	DDEFL1	black	0.83631	1.45e-17
159	ILMN_1696537	DDIT4L	black	0.438582	0.00032387
160	ILMN_1812262	DDR1	black	0.882554	1.17e-21
161	ILMN_2410523	DDR2	black	0.826382	7.47e-17
162	ILMN_2345908	DDX11	black	0.415155	0.000716236
163	ILMN_1695983	DDX42	black	0.428968	0.000451683
164	ILMN_1667213	DFFA	black	0.761784	4.17e-13
165	ILMN_1752478	DHRS3	black	0.884246	7.74e-22
166	ILMN_2185884	DHRS4	black	0.603164	1.68e-07
167	ILMN_2349831	DICER1	black	0.418754	0.000636374
168	ILMN_1695745	DISP1	black	0.524456	1.02e-05
169	ILMN_1658356	DKFZP586H2123	black	0.68635	5.33e-10
170	ILMN_1712075	DMN	black	0.81294	5.89e-16
171	ILMN_1712929	DNAJB12	black	0.449695	0.000217754
172	ILMN_1745501	DNALI1	black	0.812464	6.32e-16
173	ILMN_1669376	DRAM	black	0.668315	2.17e-09
174	ILMN_1734288	DUSP18	black	0.745778	2.34e-12
175	ILMN_1772796	DYNLL2	black	0.195835	0.123999
176	ILMN_1671568	ECHDC2	black	0.808248	1.16e-15
177	ILMN_1653203	EFEMP2	black	0.78984	1.43e-14
178	ILMN_1654563	EFNB1	black	0.691548	3.49e-10
179	ILMN_1654109	EGFLAM	black	0.633587	2.5e-08
180	ILMN_1708164	EIF3A	black	0.459435	0.000152036
181	ILMN_1711439	EMILIN1	black	0.724177	1.98e-11
182	ILMN_2187746	EMX2	black	0.625208	4.31e-08
183	ILMN_1716552	ENAH	black	0.660338	3.91e-09
184	ILMN_1749553	ENTPD2	black	0.662166	3.42e-09
185	ILMN_1744665	EP300	black	0.491203	4.36e-05
186	ILMN_1701025	EPHX1	black	0.828978	4.91e-17
187	ILMN_2168347	EPOR	black	0.561481	1.69e-06
188	ILMN_2352131	ERBB2	black	0.888665	2.52e-22
189	ILMN_2342033	F11R	black	0.591615	3.29e-07
190	ILMN_2217574	FABP5L3	black	0.476039	8.03e-05
191	ILMN_2146657	FAHD2B	black	0.540786	4.75e-06
192	ILMN_1745112	FAM102A	black	0.435296	0.000363266
193	ILMN_1743445	FAM107A	black	0.541807	4.52e-06
194	ILMN_2410038	FAM111A	black	0.861692	1.25e-19
195	ILMN_1659862	FAM7A3	black	0.37588	0.00239832
196	ILMN_1670807	FAM84B	black	0.672576	1.57e-09
197	ILMN_1754795	FAT	black	0.77218	1.26e-13
198	ILMN_1693438	FBXL12	black	0.290056	0.0211127
199	ILMN_1673370	FBXL5	black	0.439801	0.000310268
200	ILMN_1703955	FBXO32	black	0.759141	5.59e-13
201	ILMN_1705302	FCGRT	black	0.744653	2.63e-12
202	ILMN_1703330	FEM1C	black	0.489508	4.67e-05
203	ILMN_1695290	FERMT2	black	0.833376	2.38e-17
204	ILMN_2114972	FGB	black	0.428886	0.00045294
205	ILMN_2105919	FGF2	black	0.826357	7.5e-17
206	ILMN_2056569	FGF21	black	0.55693	2.13e-06
207	ILMN_1723123	FGFR3	black	0.629524	3.26e-08
208	ILMN_1795865	FGFRL1	black	0.847381	2.03e-18
209	ILMN_1778064	FICD	black	0.756086	7.82e-13
210	ILMN_1703430	FLJ10374	black	0.200979	0.114235
211	ILMN_1696243	FLJ23152	black	0.735064	6.92e-12
212	ILMN_1745684	FLJ30375	black	0.476881	7.77e-05
213	ILMN_1664563	FLJ33360	black	0.317786	0.0111487
214	ILMN_1666633	FLJ39653	black	0.457843	0.000161349
215	ILMN_2177823	FLJ43806	black	0.541247	4.65e-06
216	ILMN_1715748	FLNC	black	0.785375	2.52e-14
217	ILMN_1730491	FMNL2	black	0.622626	5.08e-08
218	ILMN_1754600	FNBP1L	black	0.855349	4.46e-19
219	ILMN_1728517	FNTB	black	0.517272	1.42e-05
220	ILMN_1705201	FOXC2	black	0.5	3.01e-05
221	ILMN_1738816	FOXO1	black	0.860808	1.5e-19
222	ILMN_2330787	FRMD6	black	0.506293	2.3e-05
223	ILMN_1660879	FRMPD2	black	0.817601	2.93e-16
224	ILMN_2201678	FSTL1	black	0.751882	1.23e-12
225	ILMN_1735439	FTHL17	black	0.395844	0.00132155
226	ILMN_2154053	FVT1	black	0.60672	1.36e-07
227	ILMN_2345292	FXYD1	black	0.742438	3.3e-12
228	ILMN_1686555	FYN	black	0.763725	3.35e-13
229	ILMN_2249920	FYN	black	0.623598	4.78e-08
230	ILMN_1651498	GADD45G	black	0.521349	1.18e-05
231	ILMN_1813104	GALNTL2	black	0.796905	5.62e-15
232	ILMN_2364088	GEMIN8	black	0.714737	4.73e-11
233	ILMN_1697176	GFAP	black	0.563716	1.5e-06
234	ILMN_2346856	GGPS1	black	0.546375	3.62e-06
235	ILMN_1718268	GJB4	black	0.205122	0.10681
236	ILMN_1771962	GLI3	black	0.598712	2.18e-07
237	ILMN_2402600	GLIS3	black	0.84056	6.92e-18
238	ILMN_1747183	GLT8D3	black	0.822502	1.38e-16
239	ILMN_1804476	GMPPA	black	0.52849	8.5e-06
240	ILMN_1773645	GMPPB	black	0.213503	0.0929335
241	ILMN_2216157	GNA12	black	0.88026	2.05e-21
242	ILMN_1775762	GNAI2	black	0.834798	1.87e-17
243	ILMN_1795344	GOLPH4	black	0.910962	3.86e-25
244	ILMN_1716821	GORASP1	black	0.826769	7.02e-17
245	ILMN_1684197	GPKOW	black	0.456925	0.000166953
246	ILMN_2367010	GPR126	black	0.41895	0.000632246
247	ILMN_1690621	GPR98	black	0.590581	3.49e-07
248	ILMN_1795257	GPT	black	0.692887	3.13e-10
249	ILMN_1684158	GPT2	black	0.855618	4.23e-19
250	ILMN_1724250	GRN	black	0.475708	8.14e-05
251	ILMN_1736184	GSTM3	black	0.459835	0.000149773
252	ILMN_1720857	GUSBL1	black	0.731135	1.02e-11
253	ILMN_2200331	H2AFX	black	0.407915	0.000905
254	ILMN_1712751	HADHA	black	0.690678	3.75e-10
255	ILMN_1715113	HARS2	black	0.295642	0.0186505
256	ILMN_1685415	HBP1	black	0.677062	1.11e-09
257	ILMN_1765621	HDGF	black	0.810644	8.24e-16
258	ILMN_1726466	HDHD3	black	0.632689	2.65e-08
259	ILMN_1714523	HEPH	black	0.819792	2.1e-16
260	ILMN_2374159	HERPUD1	black	0.66173	3.53e-09
261	ILMN_1694268	HES6	black	0.536262	5.9e-06
262	ILMN_1757406	HIST1H1C	black	0.7094	7.63e-11
263	ILMN_2144426	HIST2H2AA3	black	0.614041	8.7e-08
264	ILMN_1747589	HIST2H2AB	black	0.316101	0.0116093
265	ILMN_1694476	HMBS	black	0.345535	0.00554281
266	ILMN_1745385	HNRPM	black	0.77219	1.26e-13
267	ILMN_1690268	HNRPUL1	black	0.756674	7.34e-13
268	ILMN_1697342	HOXC11	black	0.306282	0.0146328
269	ILMN_1738237	HS1BP3	black	0.750762	1.39e-12
270	ILMN_1653042	HSD3B7	black	0.457375	0.000164186
271	ILMN_2200836	HSPB7	black	0.533723	6.66e-06
272	ILMN_1732296	ID3	black	0.853189	6.79e-19
273	ILMN_1745374	IFI35	black	0.814422	4.73e-16
274	ILMN_1687037	IFT140	black	0.457687	0.000162287
275	ILMN_2188966	IGFALS	black	0.274962	0.0291861
276	ILMN_1652825	IL10RA	black	0.49073	4.44e-05
277	ILMN_1768505	IL13RA1	black	0.606985	1.34e-07
278	ILMN_1813572	IL16	black	0.338896	0.00658879
279	ILMN_2342579	IL7R	black	0.4363	0.000350785
280	ILMN_1685714	INHBB	black	0.811572	7.2e-16
281	ILMN_1684746	IPO11	black	0.641982	1.42e-08
282	ILMN_1754507	IRF4	black	0.306672	0.0145009
283	ILMN_1745471	IRF9	black	0.70609	1.02e-10
284	ILMN_1747593	ISLR	black	0.582759	5.41e-07
285	ILMN_2334210	ITGB4	black	0.861536	1.29e-19
286	ILMN_1668374	ITGB5	black	0.938869	6.1e-30
287	ILMN_1717877	IVNS1ABP	black	0.638204	1.84e-08
288	ILMN_1784141	JAKMIP1	black	0.305983	0.0147346
289	ILMN_1706539	JMJD1B	black	0.447198	0.000238353
290	ILMN_1773427	KANK1	black	0.872171	1.33e-20
291	ILMN_1668586	KCND1	black	0.445835	0.000250332
292	ILMN_1744897	KCNN3	black	0.603446	1.65e-07
293	ILMN_1786326	KCTD15	black	0.820179	1.98e-16
294	ILMN_1803476	KCTD20	black	0.514876	1.58e-05
295	ILMN_1651557	KDELC2	black	0.812029	6.73e-16
296	ILMN_2410771	KEAP1	black	0.491972	4.22e-05
297	ILMN_1657495	KIAA0152	black	0.680623	8.41e-10
298	ILMN_1740351	KIAA0174	black	0.689777	4.04e-10
299	ILMN_1697597	KIAA0494	black	0.82223	1.44e-16
300	ILMN_1651865	KIAA1257	black	0.343055	0.00591499
301	ILMN_2158003	KIAA1683	black	0.534247	6.49e-06
302	ILMN_1852022	KIAA1881	black	0.62379	4.72e-08
303	ILMN_2366795	KIF27	black	0.292134	0.0201664
304	ILMN_1673716	KIF6	black	0.638576	1.79e-08
305	ILMN_1654916	KIF7	black	0.658968	4.32e-09
306	ILMN_2371152	KLC4	black	0.302096	0.0161145
307	ILMN_1745620	KRCC1	black	0.775579	8.43e-14
308	ILMN_2339202	KTN1	black	0.621286	5.53e-08
309	ILMN_1782292	LAMP1	black	0.721276	2.6e-11
310	ILMN_1673232	LASS1	black	0.686283	5.36e-10
311	ILMN_2129563	LDLRAD3	black	0.360584	0.00369504
312	ILMN_1657373	LEPREL1	black	0.686192	5.4e-10
313	ILMN_1723978	LGALS1	black	0.751661	1.26e-12
314	ILMN_1803788	LGALS3	black	0.594349	2.81e-07
315	ILMN_1767448	LHFP	black	0.67361	1.45e-09
316	ILMN_1784884	LILRB3	black	0.682382	7.32e-10
317	ILMN_1767343	LOC126147	black	0.600531	1.96e-07
318	ILMN_1655365	LOC129881	black	0.671478	1.71e-09
319	ILMN_1814552	LOC147650	black	0.517189	1.42e-05
320	ILMN_1660832	LOC285053	black	0.709211	7.75e-11
321	ILMN_1657235	LOC342979	black	0.77535	8.66e-14
322	ILMN_1676765	LOC390354	black	0.58956	3.7e-07
323	ILMN_1805403	LOC390547	black	0.215383	0.090023
324	ILMN_1672729	LOC390714	black	0.2299	0.0698935
325	ILMN_1795467	LOC399715	black	0.560133	1.81e-06
326	ILMN_1786168	LOC400464	black	0.582954	5.35e-07
327	ILMN_1688749	LOC400963	black	0.683733	6.58e-10
328	ILMN_1664610	LOC402057	black	0.554424	2.42e-06
329	ILMN_1769288	LOC402560	black	0.791733	1.12e-14
330	ILMN_1695865	LOC440258	black	0.398245	0.00122703
331	ILMN_1717554	LOC440438	black	0.24961	0.0485079
332	ILMN_1683250	LOC440731	black	0.449622	0.000218334
333	ILMN_1689712	LOC440927	black	0.557114	2.11e-06
334	ILMN_1812769	LOC51035	black	0.682216	7.42e-10
335	ILMN_1686889	LOC619208	black	0.787938	1.82e-14
336	ILMN_1765124	LOC641365	black	0.121214	0.343976
337	ILMN_1766542	LOC641705	black	0.368167	0.00299004
338	ILMN_1685125	LOC642236	black	0.395477	0.00133654
339	ILMN_1663416	LOC642250	black	0.482674	6.17e-05
340	ILMN_1690846	LOC642412	black	0.644734	1.18e-08
341	ILMN_1677372	LOC642644	black	0.200023	0.116003
342	ILMN_1784005	LOC644615	black	0.833967	2.15e-17
343	ILMN_1671837	LOC644739	black	0.651097	7.58e-09
344	ILMN_1687184	LOC644845	black	0.315517	0.0117726
345	ILMN_1669424	LOC646531	black	0.59379	2.9e-07
346	ILMN_1815210	LOC646915	black	0.385258	0.00182105
347	ILMN_1696249	LOC647568	black	0.267064	0.0343529
348	ILMN_1805083	LOC652260	black	0.176961	0.16531
349	ILMN_1740685	LOC652541	black	0.631651	2.84e-08
350	ILMN_1660477	LOC652608	black	0.313595	0.0123242
351	ILMN_1660343	LOC653080	black	0.69587	2.44e-10
352	ILMN_1746972	LOC653321	black	0.167304	0.189992
353	ILMN_1719149	LOC653663	black	0.385247	0.00182163
354	ILMN_1703973	LOC654002	black	0.314845	0.0119629
355	ILMN_1752697	LOC654101	black	0.255565	0.0432209
356	ILMN_2056002	LOC723972	black	0.501597	2.82e-05
357	ILMN_1770498	LOC728411	black	0.419946	0.000611754
358	ILMN_1718934	LOC728499	black	0.540538	4.81e-06
359	ILMN_1658586	LOC730012	black	0.276857	0.028048
360	ILMN_1703102	LOC731777	black	0.616744	7.36e-08
361	ILMN_2115677	LRIT2	black	0.664622	2.85e-09
362	ILMN_1675268	LRP4	black	0.698582	1.94e-10
363	ILMN_1702775	LRP5	black	0.842805	4.65e-18
364	ILMN_1755383	LRRC1	black	0.820568	1.86e-16
365	ILMN_1739840	LRRC8A	black	0.696969	2.23e-10
366	ILMN_1772329	LRRFIP2	black	0.722981	2.22e-11
367	ILMN_1805395	LTBP3	black	0.901935	6.42e-24
368	ILMN_1667476	LTBR	black	0.678323	1.01e-09
369	ILMN_2221564	LYAR	black	0.634287	2.39e-08
370	ILMN_1791838	LYG1	black	0.295969	0.0185142
371	ILMN_1764709	MAFB	black	0.601719	1.83e-07
372	ILMN_1740759	MAMDC4	black	0.660191	3.95e-09
373	ILMN_1726547	MAP3K5	black	0.614553	8.43e-08
374	ILMN_2112128	MAPK4	black	0.766029	2.58e-13
375	ILMN_2146389	MEGF10	black	0.744996	2.54e-12
376	ILMN_2138589	MERTK	black	0.498145	3.26e-05
377	ILMN_1670420	METAP2	black	0.761337	4.38e-13
378	ILMN_1693290	METT10D	black	0.565447	1.37e-06
379	ILMN_1676799	MFAP1	black	0.668529	2.13e-09
380	ILMN_1732577	MGC13379	black	0.912206	2.56e-25
381	ILMN_1743095	MGC20983	black	0.682802	7.08e-10
382	ILMN_1732089	MGC3207	black	0.492703	4.09e-05
383	ILMN_1754410	MGC50559	black	0.127692	0.318611
384	ILMN_1761858	MID1	black	0.632473	2.69e-08
385	ILMN_1718069	MIS12	black	0.603916	1.61e-07
386	ILMN_1742578	MKLN1	black	0.379171	0.00217939
387	ILMN_1751471	MLC1	black	0.773216	1.12e-13
388	ILMN_1774739	MMP14	black	0.290509	0.0209032
389	ILMN_1765971	MOGAT1	black	0.444934	0.000258555
390	ILMN_1750689	MPP5	black	0.600565	1.96e-07
391	ILMN_1810937	MPZ	black	0.19256	0.130539
392	ILMN_1800874	MRO	black	0.771906	1.3e-13
393	ILMN_1713088	MSI2	black	0.578321	6.91e-07
394	ILMN_1804448	MSI2	black	0.759463	5.4e-13
395	ILMN_1659895	MSN	black	0.953538	1.75e-33
396	ILMN_1676088	MSRB3	black	0.863048	9.47e-20
397	ILMN_1707464	MST1	black	0.624895	4.4e-08
398	ILMN_1691156	MT1A	black	0.636216	2.1e-08
399	ILMN_1718766	MT1F	black	0.521738	1.16e-05
400	ILMN_1715401	MT1G	black	0.444298	0.000264504
401	ILMN_2124802	MT1H	black	0.507436	2.19e-05
402	ILMN_1657435	MT1M	black	0.530423	7.77e-06
403	ILMN_1775170	MT1X	black	0.584343	4.96e-07
404	ILMN_1686664	MT2A	black	0.67556	1.25e-09
405	ILMN_2136089	MTE	black	0.671799	1.67e-09
406	ILMN_1763828	MTF1	black	0.717032	3.84e-11
407	ILMN_1769299	MTMR11	black	0.885458	5.72e-22
408	ILMN_1667222	MTX1	black	0.643259	1.31e-08
409	ILMN_2371911	MUC1	black	0.556115	2.22e-06
410	ILMN_1776352	MUTED	black	0.759901	5.14e-13
411	ILMN_1714438	MUTYH	black	0.708384	8.34e-11
412	ILMN_1803277	MVP	black	0.813338	5.55e-16
413	ILMN_1752075	MYBPC1	black	0.8273	6.45e-17
414	ILMN_1795119	MYH3	black	0.322743	0.00988489
415	ILMN_1798992	MYL3	black	0.716909	3.88e-11
416	ILMN_2364768	MYLK	black	0.86518	6.06e-20
417	ILMN_1680344	MYOM1	black	0.794776	7.47e-15
418	ILMN_1698441	MYST4	black	0.543955	4.07e-06
419	ILMN_1774617	NAB1	black	0.703786	1.25e-10
420	ILMN_2064132	NANP	black	0.599075	2.14e-07
421	ILMN_2177090	NBPF11	black	0.634232	2.4e-08
422	ILMN_1670535	NDRG2	black	0.713342	5.37e-11
423	ILMN_1749011	NECAP2	black	0.873624	9.59e-21
424	ILMN_1813645	NEK11	black	0.73799	5.18e-12
425	ILMN_1739450	NFE2L1	black	0.809878	9.21e-16
426	ILMN_1758049	NFIA	black	0.889078	2.27e-22
427	ILMN_1799062	NFKB2	black	0.614298	8.56e-08
428	ILMN_2390859	NFKB2	black	0.650472	7.92e-09
429	ILMN_1715864	NHS	black	0.450761	0.00020947
430	ILMN_2114422	NOD1	black	0.613875	8.79e-08
431	ILMN_2412549	NOLA1	black	0.619116	6.34e-08
432	ILMN_1808326	NPAS3	black	0.78104	4.34e-14
433	ILMN_1704206	NPSR1	black	0.626269	4.03e-08
434	ILMN_1720282	NQO1	black	0.701102	1.57e-10
435	ILMN_1682165	NT5C2	black	0.838042	1.07e-17
436	ILMN_1873621	NTN1	black	0.580485	6.14e-07
437	ILMN_1722634	NUCB1	black	0.493987	3.88e-05
438	ILMN_1661432	NUP43	black	0.730178	1.12e-11
439	ILMN_2404688	NUPR1	black	0.808299	1.16e-15
440	ILMN_1760280	NXT1	black	0.576701	7.55e-07
441	ILMN_1656482	OSBPL2	black	0.718983	3.21e-11
442	ILMN_1768284	P2RY8	black	0.249983	0.0481618
443	ILMN_2136133	PABPC1	black	0.628799	3.42e-08
444	ILMN_1712687	PAK2	black	0.733444	8.12e-12
445	ILMN_2354673	PAK4	black	0.312708	0.0125864
446	ILMN_1698732	PALLD	black	0.883441	9.44e-22
447	ILMN_1694589	PAQR8	black	0.83603	1.52e-17
448	ILMN_1710844	PARP10	black	0.640754	1.55e-08
449	ILMN_1776464	PARP4	black	0.744739	2.61e-12
450	ILMN_1731224	PARP9	black	0.694855	2.66e-10
451	ILMN_1814315	PBXIP1	black	0.78281	3.48e-14
452	ILMN_2393775	PCDHGA3	black	0.492938	4.05e-05
453	ILMN_1737426	PCMTD1	black	0.729103	1.24e-11
454	ILMN_1767934	PCSK5	black	0.238314	0.0599886
455	ILMN_1684982	PDK4	black	0.710703	6.79e-11
456	ILMN_1738095	PER2	black	0.507837	2.15e-05
457	ILMN_2186061	PFKFB3	black	0.592104	3.2e-07
458	ILMN_1797005	PGLS	black	0.728926	1.26e-11
459	ILMN_2195236	PGRMC2	black	0.647053	1.01e-08
460	ILMN_1736548	PHACTR4	black	0.802582	2.59e-15
461	ILMN_1713249	PHF19	black	0.658896	4.34e-09
462	ILMN_1788689	PHIP	black	0.817979	2.77e-16
463	ILMN_1705985	PIGA	black	0.700328	1.68e-10
464	ILMN_1799860	PIGM	black	0.545501	3.78e-06
465	ILMN_1762993	PIGV	black	0.876609	4.84e-21
466	ILMN_1706825	PKN2	black	0.253415	0.0450721
467	ILMN_1769394	PLCD1	black	0.75749	6.71e-13
468	ILMN_1722798	PLCD3	black	0.74961	1.57e-12
469	ILMN_1784447	PLCE1	black	0.889788	1.88e-22
470	ILMN_1697880	PLD2	black	0.762995	3.64e-13
471	ILMN_1744268	PLEC1	black	0.742223	3.37e-12
472	ILMN_1755173	PLEKHA4	black	0.820345	1.93e-16
473	ILMN_2194561	PLEKHG1	black	0.683211	6.86e-10
474	ILMN_1771599	PLOD2	black	0.675566	1.25e-09
475	ILMN_1753312	PLXDC2	black	0.771254	1.41e-13
476	ILMN_1721703	PNN	black	0.72668	1.56e-11
477	ILMN_1775823	POFUT2	black	0.654684	5.88e-09
478	ILMN_2376667	POFUT2	black	0.644783	1.18e-08
479	ILMN_2191436	POLA1	black	0.64979	8.3e-09
480	ILMN_1786024	POLR3H	black	0.868992	2.68e-20
481	ILMN_1701007	PON3	black	0.676923	1.12e-09
482	ILMN_1721729	PPARBP	black	0.656541	5.15e-09
483	ILMN_1767281	PPBP	black	0.34468	0.00566868
484	ILMN_1800164	PPFIA1	black	0.74227	3.36e-12
485	ILMN_2223903	PPIC	black	0.71647	4.04e-11
486	ILMN_1669390	PPP1R13L	black	0.572323	9.56e-07
487	ILMN_1712257	PPP2R3B	black	0.352865	0.00456035
488	ILMN_1752032	PPP2R3B	black	0.511143	1.86e-05
489	ILMN_1738784	PPP2R5A	black	0.740045	4.21e-12
490	ILMN_1785891	PRKD1	black	0.73118	1.01e-11
491	ILMN_1753805	PRKD2	black	0.679099	9.48e-10
492	ILMN_1786834	PRKX	black	0.697221	2.18e-10
493	ILMN_2213834	PRO0628	black	0.385739	0.00179509
494	ILMN_1716259	PROK1	black	0.342976	0.00592727
495	ILMN_1656274	PRPF38A	black	0.83	4.16e-17
496	ILMN_2367191	PSMF1	black	0.664861	2.8e-09
497	ILMN_1662427	PTP4A3	black	0.231633	0.0677529
498	ILMN_2380163	PTPRF	black	0.794724	7.53e-15
499	ILMN_2128750	PTTG1IP	black	0.905225	2.38e-24
500	ILMN_2127328	PURA	black	0.533585	6.7e-06
501	ILMN_1681634	PXMP2	black	0.582209	5.58e-07
502	ILMN_1700268	QPRT	black	0.540386	4.84e-06
503	ILMN_2278850	RAB24	black	0.337414	0.00684456
504	ILMN_2329773	RAB27A	black	0.620226	5.92e-08
505	ILMN_2094856	RANBP3L	black	0.667465	2.31e-09
506	ILMN_1810844	RARRES2	black	0.736139	6.23e-12
507	ILMN_1806403	RASL12	black	0.835461	1.67e-17
508	ILMN_1708890	RASSF4	black	0.343994	0.0057716
509	ILMN_2108366	RBM41	black	0.140364	0.272537
510	ILMN_2323087	RBPMS	black	0.760785	4.66e-13
511	ILMN_1800276	RCN1	black	0.791533	1.15e-14
512	ILMN_1773395	RDH5	black	0.644998	1.16e-08
513	ILMN_1749009	REXO2	black	0.685205	5.85e-10
514	ILMN_1780987	RFXANK	black	0.739365	4.51e-12
515	ILMN_1782513	RG9MTD3	black	0.463151	0.00013218
516	ILMN_1717636	RGMA	black	0.708836	8.02e-11
517	ILMN_2209766	RHBDD1	black	0.788224	1.76e-14
518	ILMN_1802205	RHOB	black	0.639719	1.66e-08
519	ILMN_1742003	RHPN1	black	0.362675	0.00348729
520	ILMN_1753143	RHPN2	black	0.732158	9.21e-12
521	ILMN_1700660	RNF135	black	0.665295	2.72e-09
522	ILMN_1738883	RNF135	black	0.33055	0.00814632
523	ILMN_1812581	RNF14	black	0.326841	0.00893582
524	ILMN_1812327	RNF19A	black	0.741924	3.48e-12
525	ILMN_1710758	RNF20	black	0.877538	3.9e-21
526	ILMN_1672178	RNF8	black	0.199081	0.117767
527	ILMN_1731561	ROBO3	black	0.827906	5.85e-17
528	ILMN_1768197	ROD1	black	0.447002	0.000240042
529	ILMN_1746658	RORB	black	0.520318	1.24e-05
530	ILMN_1737709	RPL10L	black	0.421084	0.000589051
531	ILMN_1782167	RPL32	black	0.415256	0.000713873
532	ILMN_2087080	RPL5	black	0.605008	1.5e-07
533	ILMN_2247594	RPLP1	black	0.535245	6.19e-06
534	ILMN_1693421	RPN2	black	0.772926	1.16e-13
535	ILMN_2218277	RPS2	black	0.621129	5.59e-08
536	ILMN_1658526	RYK	black	0.699221	1.84e-10
537	ILMN_1713636	S100A6	black	0.516099	1.5e-05
538	ILMN_1663577	S100PBP	black	0.568751	1.16e-06
539	ILMN_1657697	SAR1A	black	0.549251	3.14e-06
540	ILMN_1663042	SDC4	black	0.692963	3.11e-10
541	ILMN_1696065	SDF4	black	0.604765	1.53e-07
542	ILMN_2323366	SDHC	black	0.589968	3.61e-07
543	ILMN_1672589	SEMA4B	black	0.795196	7.07e-15
544	ILMN_2382354	SENP7	black	0.661582	3.57e-09
545	ILMN_1788778	2011-09-11	black	0.752751	1.12e-12
546	ILMN_1769118	2011-09-09	black	0.783962	3.02e-14
547	ILMN_1759910	SERPINA5	black	0.450587	0.000210799
548	ILMN_1795341	SFRS1	black	0.552844	2.62e-06
549	ILMN_2373266	SFRS12	black	0.74066	3.96e-12
550	ILMN_2175075	SFRS4	black	0.572457	9.49e-07
551	ILMN_1773042	SGEF	black	0.5668	1.28e-06
552	ILMN_1679322	SH2D4A	black	0.567456	1.24e-06
553	ILMN_1761875	SH3BGR	black	0.494504	3.8e-05
554	ILMN_1712865	SHE	black	0.221542	0.0809889
555	ILMN_2216918	SHPK	black	0.395627	0.00133041
556	ILMN_1652381	SIGLEC5	black	0.707592	8.94e-11
557	ILMN_1787248	SIVA	black	0.520614	1.22e-05
558	ILMN_1793672	SIX5	black	0.87656	4.89e-21
559	ILMN_1665538	SKP2	black	0.813674	5.28e-16
560	ILMN_1741165	SLC11A1	black	0.595812	2.58e-07
561	ILMN_1732410	SLC16A9	black	0.943234	6.79e-31
562	ILMN_1738552	SLC1A3	black	0.707694	8.86e-11
563	ILMN_1813671	SLC25A1	black	0.565371	1.38e-06
564	ILMN_1754864	SLC25A18	black	0.66069	3.81e-09
565	ILMN_1741392	SLC25A20	black	0.722929	2.23e-11
566	ILMN_1683102	SLC26A9	black	0.259325	0.0401339
567	ILMN_1724609	SLC2A8	black	0.535928	6e-06
568	ILMN_2053103	SLC40A1	black	0.666505	2.48e-09
569	ILMN_1656186	SLC41A1	black	0.738053	5.14e-12
570	ILMN_1700695	SLC44A1	black	0.709964	7.25e-11
571	ILMN_1771987	SLC44A2	black	0.843178	4.35e-18
572	ILMN_1707585	SLC46A2	black	0.34846	0.00513037
573	ILMN_1781400	SLC7A2	black	0.657107	4.94e-09
574	ILMN_1690625	SLC9A8	black	0.300313	0.0167836
575	ILMN_1783120	SLMAP	black	0.618461	6.61e-08
576	ILMN_1674551	SMAD5	black	0.861505	1.3e-19
577	ILMN_1752111	SMARCAL1	black	0.564967	1.41e-06
578	ILMN_1695280	SMG6	black	0.509227	2.03e-05
579	ILMN_1782098	SMO	black	0.858697	2.3e-19
580	ILMN_1651278	SNIP1	black	0.439953	0.000308609
581	ILMN_1682402	SNORD46	black	0.59318	3.01e-07
582	ILMN_1753241	SNTA1	black	0.855993	3.93e-19
583	ILMN_1749792	SORBS1	black	0.876917	4.5e-21
584	ILMN_2263718	SPAG9	black	0.789985	1.4e-14
585	ILMN_1801236	SPG20	black	0.710717	6.79e-11
586	ILMN_2095133	SPTAN1	black	0.190885	0.133982
587	ILMN_1677432	SRGAP1	black	0.876229	5.28e-21
588	ILMN_1736692	SRL	black	0.510146	1.95e-05
589	ILMN_1755234	SSH3	black	0.723564	2.1e-11
590	ILMN_1765204	ST13	black	0.797995	4.86e-15
591	ILMN_2350183	ST5	black	0.5263	9.41e-06
592	ILMN_2127379	ST6GALNAC3	black	0.613537	8.97e-08
593	ILMN_1746137	ST7	black	0.451791	0.000201736
594	ILMN_2151048	STAG1	black	0.583405	5.22e-07
595	ILMN_2410986	STAT3	black	0.660853	3.77e-09
596	ILMN_2401978	STAT3	black	0.872353	1.28e-20
597	ILMN_2383349	STEAP3	black	0.662258	3.4e-09
598	ILMN_1666453	STK3	black	0.913182	1.85e-25
599	ILMN_1766657	STOM	black	0.864413	7.12e-20
600	ILMN_1707804	SULT1A3	black	0.288484	0.0218538
601	ILMN_1690761	SURF4	black	0.633967	2.44e-08
602	ILMN_1785175	SWAP70	black	0.76172	4.2e-13
603	ILMN_1688220	SYNPO2	black	0.270242	0.0321892
604	ILMN_1693092	SYNPO2	black	0.39687	0.0012804
605	ILMN_1791494	SYNPO2	black	0.797221	5.39e-15
606	ILMN_1719599	SYTL4	black	0.806007	1.6e-15
607	ILMN_1664439	TAF1	black	0.453826	0.000187222
608	ILMN_1742869	TBC1D20	black	0.567653	1.22e-06
609	ILMN_2064606	TBC1D2B	black	0.780797	4.47e-14
610	ILMN_2390227	TBC1D9B	black	0.515564	1.53e-05
611	ILMN_1733841	TCF7L1	black	0.693892	2.88e-10
612	ILMN_1672486	TCF7L2	black	0.729168	1.23e-11
613	ILMN_1693311	TEGT	black	0.73083	1.05e-11
614	ILMN_1692272	TEX261	black	0.74732	1.99e-12
615	ILMN_1715661	TFAM	black	0.381817	0.0020165
616	ILMN_1764826	TFE3	black	0.728846	1.27e-11
617	ILMN_1784287	TGFBR3	black	0.849953	1.26e-18
618	ILMN_1765578	TIPARP	black	0.625717	4.17e-08
619	ILMN_1722981	TLR5	black	0.557911	2.03e-06
620	ILMN_2317923	TMEM132A	black	0.580512	6.13e-07
621	ILMN_1786426	TMEM149	black	0.547942	3.35e-06
622	ILMN_2129234	TMEM47	black	0.824989	9.33e-17
623	ILMN_1674985	TMEM51	black	0.674162	1.39e-09
624	ILMN_2100815	TMEM9B	black	0.489049	4.76e-05
625	ILMN_1726745	TMIE	black	0.775675	8.33e-14
626	ILMN_1677228	TMLHE	black	0.746818	2.1e-12
627	ILMN_2145670	TNC	black	0.678245	1.01e-09
628	ILMN_1702691	TNFAIP3	black	0.452793	0.000194471
629	ILMN_1685005	TNFRSF1A	black	0.904152	3.3e-24
630	ILMN_1672004	TOB1	black	0.808193	1.17e-15
631	ILMN_1748884	TOB2	black	0.928751	5.61e-28
632	ILMN_1743131	TOX4	black	0.301809	0.0162207
633	ILMN_1729234	TPP1	black	0.831165	3.43e-17
634	ILMN_1701514	TRAF3IP2	black	0.775467	8.54e-14
635	ILMN_2399174	TRAK1	black	0.587058	4.26e-07
636	ILMN_1737146	TRAM1	black	0.825848	8.14e-17
637	ILMN_1736562	TRIM39	black	0.815208	4.21e-16
638	ILMN_1656910	TRIM6	black	0.461946	0.000138341
639	ILMN_1702489	TRIM63	black	0.30923	0.0136611
640	ILMN_1694174	TRIM68	black	0.541688	4.55e-06
641	ILMN_1713990	TRIP6	black	0.678014	1.03e-09
642	ILMN_2241775	TROVE2	black	0.906931	1.4e-24
643	ILMN_2272074	TROVE2	black	0.55991	1.83e-06
644	ILMN_2311518	TROVE2	black	0.799139	4.16e-15
645	ILMN_1813568	TRPV1	black	0.494045	3.87e-05
646	ILMN_2368292	TSEN34	black	0.591986	3.22e-07
647	ILMN_2349658	TSPO	black	0.534383	6.45e-06
648	ILMN_1682818	TTLL3	black	0.612072	9.82e-08
649	ILMN_2415634	TTN	black	0.429133	0.000449145
650	ILMN_1719199	TULP3	black	0.607877	1.27e-07
651	ILMN_1691181	TXNDC1	black	0.846749	2.28e-18
652	ILMN_1697448	TXNIP	black	0.885178	6.13e-22
653	ILMN_1807044	UBAC1	black	0.486621	5.26e-05
654	ILMN_1769520	UBE2L6	black	0.811301	7.49e-16
655	ILMN_1781097	UBXD2	black	0.596098	2.54e-07
656	ILMN_2050255	UCKL1	black	0.521455	1.17e-05
657	ILMN_1786065	UHRF1	black	0.36816	0.0029907
658	ILMN_1773380	UNC13D	black	0.591875	3.24e-07
659	ILMN_1683120	UNG	black	0.767537	2.17e-13
660	ILMN_1696975	USP1	black	0.675642	1.24e-09
661	ILMN_1671314	UXT	black	0.777313	6.84e-14
662	ILMN_1667295	VASN	black	0.74426	2.74e-12
663	ILMN_1687301	VCAN	black	0.750835	1.38e-12
664	ILMN_1728657	VCX2	black	0.092241	0.472132
665	ILMN_1701204	VEGFC	black	0.369222	0.00290211
666	ILMN_1795937	VIL2	black	0.782752	3.51e-14
667	ILMN_1718311	WBSCR19	black	0.548754	3.22e-06
668	ILMN_1685928	WDR34	black	0.707604	8.93e-11
669	ILMN_1786328	WDR40A	black	0.777362	6.8e-14
670	ILMN_1661076	WFDC10B	black	0.391991	0.00148694
671	ILMN_2104106	XPR1	black	0.788266	1.75e-14
672	ILMN_1669303	YAF2	black	0.601867	1.81e-07
673	ILMN_2124769	YBX1	black	0.68327	6.82e-10
674	ILMN_1803939	YIPF6	black	0.777561	6.64e-14
675	ILMN_1655206	ZBTB34	black	0.539437	5.07e-06
676	ILMN_2097793	ZBTB4	black	0.298056	0.0176646
677	ILMN_2075847	ZC3H10	black	0.71655	4.01e-11
678	ILMN_1689119	ZC3H5	black	0.795643	6.66e-15
679	ILMN_1660852	ZC3H6	black	0.418816	0.000635059
680	ILMN_1667068	ZC3HAV1	black	0.89308	7.85e-23
681	ILMN_2043265	ZFP106	black	0.718728	3.29e-11
682	ILMN_1720829	ZFP36	black	0.651027	7.61e-09
683	ILMN_1675448	ZFP36L1	black	0.748632	1.74e-12
684	ILMN_1684628	ZFP90	black	0.548218	3.3e-06
685	ILMN_1798061	ZFYVE26	black	0.659358	4.2e-09
686	ILMN_1696339	ZIC2	black	0.759244	5.53e-13
687	ILMN_1771627	ZMIZ1	black	0.734073	7.64e-12
688	ILMN_1760982	ZNF187	black	0.697881	2.06e-10
689	ILMN_2117904	ZNF22	black	0.837651	1.15e-17
690	ILMN_1721034	ZNF227	black	0.568726	1.16e-06
691	ILMN_1656404	ZNF251	black	0.073642	0.566245
692	ILMN_1792078	ZNF313	black	0.87427	8.28e-21
693	ILMN_1711361	ZNF319	black	0.679937	8.88e-10
694	ILMN_2126423	ZNF480	black	0.696294	2.36e-10
695	ILMN_1717094	ZNF618	black	0.604362	1.56e-07
696	ILMN_1785926	ZNF621	black	0.902359	5.66e-24
697	ILMN_1656192	ZNF704	black	0.521055	1.2e-05
698	ILMN_1727183	ZNF763	black	0.614408	8.5e-08
699	ILMN_1765000	ZSCAN20	black	0.296082	0.0184673
700	ILMN_2068874	AATK	blue	0.661646	3.55e-09
701	ILMN_2232084	ABCA11	blue	0.516138	1.49e-05
702	ILMN_1665730	ABCB10	blue	0.33512	0.00725772
703	ILMN_2102422	ABCB8	blue	0.59744	2.35e-07
704	ILMN_1676846	ABCE1	blue	0.880991	1.72e-21
705	ILMN_1716592	ABCG5	blue	0.322366	0.00997639
706	ILMN_2338268	ABHD11	blue	0.610615	1.07e-07
707	ILMN_1775944	ABI2	blue	0.50446	2.49e-05
708	ILMN_1720988	ABI2	blue	0.589147	3.78e-07
709	ILMN_2268241	ABL1	blue	0.208756	0.100609
710	ILMN_1740920	ACADSB	blue	0.649971	8.2e-09
711	ILMN_1708672	ACAT2	blue	0.817758	2.86e-16
712	ILMN_1684271	ACBD6	blue	0.775925	8.09e-14
713	ILMN_1749014	ACLY	blue	0.802332	2.68e-15
714	ILMN_1771348	ACN9	blue	0.823859	1.12e-16
715	ILMN_1654861	ACO2	blue	0.75358	1.03e-12
716	ILMN_1715543	ACOT1	blue	0.744174	2.76e-12
717	ILMN_1764321	ACOT4	blue	0.743464	2.97e-12
718	ILMN_1743396	ACOX3	blue	0.478852	7.19e-05
719	ILMN_1669633	ACP1	blue	0.945107	2.51e-31
720	ILMN_2360705	ACSL3	blue	0.833913	2.17e-17
721	ILMN_2285506	ACSL4	blue	0.733103	8.4e-12
722	ILMN_1737418	ACSL6	blue	0.760168	4.99e-13
723	ILMN_1777296	ACTB	blue	0.867118	4.01e-20
724	ILMN_2053178	ACTG1	blue	0.840202	7.37e-18
725	ILMN_1798254	ACTR10	blue	0.935287	3.28e-29
726	ILMN_1670912	ACVR2A	blue	0.604739	1.53e-07
727	ILMN_1697550	ACYP2	blue	0.454142	0.000185059
728	ILMN_2158705	ACYP2	blue	0.89024	1.67e-22
729	ILMN_1725043	ADAL	blue	0.556589	2.17e-06
730	ILMN_1657139	ADAT1	blue	0.484475	5.74e-05
731	ILMN_1787378	ADD3	blue	0.623095	4.93e-08
732	ILMN_2096322	ADIPOR1	blue	0.709866	7.32e-11
733	ILMN_2358626	ADK	blue	0.81948	2.2e-16
734	ILMN_1768062	ADK	blue	0.415406	0.000710382
735	ILMN_1690352	ADO	blue	0.397066	0.00127267
736	ILMN_1790757	ADSL	blue	0.717394	3.72e-11
737	ILMN_1778796	ADSS	blue	0.877504	3.93e-21
738	ILMN_1782204	AFP	blue	0.404793	0.000999482
739	ILMN_2064917	AGGF1	blue	0.855863	4.04e-19
740	ILMN_1664006	AGL	blue	0.816943	3.24e-16
741	ILMN_1657862	AHCY	blue	0.661122	3.69e-09
742	ILMN_1792495	AHNAK	blue	0.595283	2.66e-07
743	ILMN_1797974	AIG1	blue	0.825817	8.18e-17
744	ILMN_1656593	AK5	blue	0.702619	1.38e-10
745	ILMN_1712530	AKAP1	blue	0.506492	2.28e-05
746	ILMN_1715532	AKAP12	blue	0.620337	5.88e-08
747	ILMN_1701731	AKR1B1	blue	0.420101	0.000608606
748	ILMN_1665982	AKTIP	blue	0.565359	1.38e-06
749	ILMN_2150894	ALDH1B1	blue	0.535912	6e-06
750	ILMN_2372398	ALDH5A1	blue	0.885057	6.32e-22
751	ILMN_1736700	ALDOA	blue	0.816977	3.22e-16
752	ILMN_2251253	ALDOA	blue	0.395344	0.00134202
753	ILMN_1660856	ALG11	blue	0.635768	2.16e-08
754	ILMN_1758038	ALKBH1	blue	0.754858	8.94e-13
755	ILMN_2375973	ALKBH1	blue	0.730223	1.11e-11
756	ILMN_1690252	ALKBH2	blue	0.379898	0.00213352
757	ILMN_2134062	ALKBH3	blue	0.815471	4.04e-16
758	ILMN_1701386	ALS2CR2	blue	0.512317	1.77e-05
759	ILMN_1759670	AMACR	blue	0.514334	1.62e-05
760	ILMN_2367172	AMACR	blue	0.723725	2.07e-11
761	ILMN_1695759	AMDHD2	blue	0.633122	2.58e-08
762	ILMN_1723116	AMFR	blue	0.610519	1.08e-07
763	ILMN_1666258	AMFR	blue	0.59756	2.34e-07
764	ILMN_1726327	AMY1B	blue	0.538029	5.42e-06
765	ILMN_1785742	AMZ1	blue	0.354786	0.00432972
766	ILMN_1801606	AMZ2	blue	0.718659	3.31e-11
767	ILMN_1659553	ANAPC1	blue	0.581604	5.77e-07
768	ILMN_1793894	ANAPC13	blue	0.87447	7.91e-21
769	ILMN_2199284	ANAPC7	blue	0.788152	1.77e-14
770	ILMN_1725518	ANGPTL6	blue	0.32384	0.00962243
771	ILMN_1784292	ANKMY2	blue	0.920013	1.68e-26
772	ILMN_2185563	ANKRA2	blue	0.835887	1.55e-17
773	ILMN_2148507	ANKRD13C	blue	0.921753	8.81e-27
774	ILMN_1659156	ANKRD16	blue	0.739694	4.36e-12
775	ILMN_2353431	ANKRD16	blue	0.683913	6.48e-10
776	ILMN_1787064	ANKRD17	blue	0.692304	3.28e-10
777	ILMN_1697594	ANKRD28	blue	0.598432	2.22e-07
778	ILMN_1805985	ANKRD32	blue	0.652008	7.11e-09
779	ILMN_1780806	ANKRD36B	blue	0.283246	0.0244833
780	ILMN_1712298	ANKRD46	blue	0.828974	4.92e-17
781	ILMN_2226304	ANKRD50	blue	0.670194	1.88e-09
782	ILMN_1711408	ANXA4	blue	0.455491	0.000176069
783	ILMN_1703791	ANXA7	blue	0.801057	3.2e-15
784	ILMN_2399627	AP1G1	blue	0.884475	7.31e-22
785	ILMN_1662426	AP2S1	blue	0.860635	1.55e-19
786	ILMN_1754531	AP4E1	blue	0.518987	1.31e-05
787	ILMN_1779512	AP4M1	blue	0.538929	5.19e-06
788	ILMN_1699646	APBB1	blue	0.583146	5.3e-07
789	ILMN_1815051	API5	blue	0.856482	3.57e-19
790	ILMN_1788135	APITD1	blue	0.661032	3.72e-09
791	ILMN_1793360	APITD1	blue	0.563317	1.54e-06
792	ILMN_2396198	APLP1	blue	0.634789	2.31e-08
793	ILMN_1710482	APLP2	blue	0.56456	1.44e-06
794	ILMN_1721623	APOO	blue	0.897602	2.25e-23
795	ILMN_2404065	APP	blue	0.858823	2.24e-19
796	ILMN_1653283	APP	blue	0.333032	0.00765254
797	ILMN_1694875	APPBP2	blue	0.85784	2.73e-19
798	ILMN_2149766	APPBP2	blue	0.651847	7.19e-09
799	ILMN_1786381	AQP6	blue	0.505445	2.39e-05
800	ILMN_2177460	AQR	blue	0.681175	8.06e-10
801	ILMN_1699703	ARCN1	blue	0.694349	2.77e-10
802	ILMN_1723884	ARF4	blue	0.772188	1.26e-13
803	ILMN_1719518	ARF4	blue	0.832091	2.94e-17
804	ILMN_1789990	ARFGEF2	blue	0.584107	5.02e-07
805	ILMN_1673815	ARHGAP11A	blue	0.502092	2.76e-05
806	ILMN_2395913	ARHGAP11A	blue	0.42023	0.000606012
807	ILMN_2208413	ARHGAP15	blue	0.668491	2.14e-09
808	ILMN_1801833	ARHGAP24	blue	0.771839	1.31e-13
809	ILMN_1795247	ARID2	blue	0.538755	5.24e-06
810	ILMN_2338447	ARID4A	blue	0.672115	1.63e-09
811	ILMN_1694219	ARIH1	blue	0.678032	1.03e-09
812	ILMN_1813091	ARL1	blue	0.898087	1.96e-23
813	ILMN_1679917	ARL16	blue	0.603802	1.62e-07
814	ILMN_1755391	ARL2BP	blue	0.665869	2.6e-09
815	ILMN_1708416	ARL6IP1	blue	0.891446	1.22e-22
816	ILMN_1716384	ARL6IP2	blue	0.569838	1.09e-06
817	ILMN_1689296	ARMC10	blue	0.555497	2.29e-06
818	ILMN_2052598	ARMC10	blue	0.920236	1.55e-26
819	ILMN_2385318	ARMC8	blue	0.712007	6.05e-11
820	ILMN_1788192	ARMCX1	blue	0.924581	2.99e-27
821	ILMN_2334760	ARMCX3	blue	0.880447	1.96e-21
822	ILMN_1741156	ARMCX5	blue	0.84268	4.76e-18
823	ILMN_1716026	ARMCX6	blue	0.778215	6.13e-14
824	ILMN_2393763	ARPC4	blue	0.748432	1.77e-12
825	ILMN_1768394	ARPC5	blue	0.366164	0.00316359
826	ILMN_1712587	ARSB	blue	0.492053	4.21e-05
827	ILMN_1657050	ARSK	blue	0.561776	1.66e-06
828	ILMN_1800935	ARV1	blue	0.863363	8.87e-20
829	ILMN_2391512	ASAHL	blue	0.413731	0.000750271
830	ILMN_2285568	ASAHL	blue	0.580517	6.13e-07
831	ILMN_2126055	ASB5	blue	0.431381	0.000415885
832	ILMN_1783675	ASB8	blue	0.678175	1.02e-09
833	ILMN_2294751	ASCC3	blue	0.325962	0.00913241
834	ILMN_1666933	ASH2L	blue	0.740307	4.1e-12
835	ILMN_1689786	ASMTL	blue	0.69422	2.8e-10
836	ILMN_2221673	ASNSD1	blue	0.794947	7.31e-15
837	ILMN_2352934	ASPH	blue	0.578875	6.7e-07
838	ILMN_1693771	ASPH	blue	0.775276	8.74e-14
839	ILMN_1688180	ASPSCR1	blue	0.676294	1.18e-09
840	ILMN_1661860	ASPSCR1	blue	0.276779	0.0280941
841	ILMN_1702189	ASTN1	blue	0.6372	1.97e-08
842	ILMN_1654497	ATAD1	blue	0.958327	6.81e-35
843	ILMN_2169983	ATAD1	blue	0.713181	5.44e-11
844	ILMN_2048700	ATAD2	blue	0.548477	3.26e-06
845	ILMN_1812479	ATE1	blue	0.567018	1.27e-06
846	ILMN_1748271	ATF2	blue	0.543637	4.14e-06
847	ILMN_2411915	ATG4B	blue	0.437311	0.000338613
848	ILMN_1772540	ATMIN	blue	0.874305	8.21e-21
849	ILMN_1655884	ATP2A2	blue	0.867036	4.09e-20
850	ILMN_2340565	ATP2C1	blue	0.851418	9.52e-19
851	ILMN_1764494	ATP5A1	blue	0.853704	6.14e-19
852	ILMN_1701269	ATP5C1	blue	0.946921	9.24e-32
853	ILMN_1756674	ATP5EP2	blue	0.854707	5.06e-19
854	ILMN_1721989	ATP5F1	blue	0.930142	3.14e-28
855	ILMN_1794912	ATP5H	blue	0.908964	7.38e-25
856	ILMN_1726603	ATP5I	blue	0.677374	1.08e-09
857	ILMN_1652806	ATP5J	blue	0.775626	8.38e-14
858	ILMN_2348093	ATP5J	blue	0.857365	3e-19
859	ILMN_2079285	ATP5L	blue	0.925005	2.53e-27
860	ILMN_1812638	ATP5L	blue	0.803467	2.29e-15
861	ILMN_1791332	ATP5O	blue	0.928602	5.97e-28
862	ILMN_2299843	ATP5S	blue	0.798239	4.7e-15
863	ILMN_1677440	ATP6AP2	blue	0.892611	8.91e-23
864	ILMN_1784523	ATP6V1G1	blue	0.584284	4.97e-07
865	ILMN_1799232	ATP9A	blue	0.426455	0.000491922
866	ILMN_1782085	ATPBD4	blue	0.406476	0.000947486
867	ILMN_2355586	ATRN	blue	0.528119	8.65e-06
868	ILMN_1678541	ATRN	blue	0.505426	2.39e-05
869	ILMN_2231911	AUH	blue	0.905053	2.51e-24
870	ILMN_1680955	AURKA	blue	0.579113	6.62e-07
871	ILMN_2350296	AURKC	blue	0.174153	0.172231
872	ILMN_1800713	B3GALT5	blue	0.353305	0.00450651
873	ILMN_1774208	B3GAT2	blue	0.567839	1.21e-06
874	ILMN_1711102	B3GNT2	blue	0.357184	0.00405643
875	ILMN_1778161	bA16L21.2.1	blue	0.724182	1.98e-11
876	ILMN_1685398	BAD	blue	0.431769	0.000410381
877	ILMN_1749243	BANF1	blue	0.852042	8.45e-19
878	ILMN_2299737	BBS5	blue	0.322329	0.00998531
879	ILMN_1697642	BCAP29	blue	0.765724	2.67e-13
880	ILMN_1751760	BCAS2	blue	0.566682	1.29e-06
881	ILMN_2248912	BCAS4	blue	0.60314	1.68e-07
882	ILMN_1766169	BCAT1	blue	0.697903	2.06e-10
883	ILMN_1771966	BCCIP	blue	0.88844	2.67e-22
884	ILMN_2390453	BCKDHB	blue	0.701193	1.56e-10
885	ILMN_1742410	BCL2L1	blue	0.504123	2.53e-05
886	ILMN_1775192	BCLAF1	blue	0.751189	1.33e-12
887	ILMN_2357272	BCLAF1	blue	0.910632	4.3e-25
888	ILMN_1680683	BCR	blue	0.495528	3.64e-05
889	ILMN_2333146	BCR	blue	0.643852	1.25e-08
890	ILMN_1738529	BCS1L	blue	0.497592	3.34e-05
891	ILMN_1799280	BDH1	blue	0.530017	7.92e-06
892	ILMN_1744822	BECN1	blue	0.649727	8.34e-09
893	ILMN_1684042	BET1	blue	0.860391	1.63e-19
894	ILMN_2351638	BEX4	blue	0.949174	2.54e-32
895	ILMN_2362034	BICD1	blue	0.702083	1.44e-10
896	ILMN_2372413	BID	blue	0.666286	2.52e-09
897	ILMN_1674036	BIRC7	blue	0.197367	0.121027
898	ILMN_2214098	BIVM	blue	0.445878	0.000249946
899	ILMN_1679782	BLOC1S2	blue	0.715456	4.43e-11
900	ILMN_1734410	BNIP1	blue	0.769983	1.63e-13
901	ILMN_2318733	BNIP1	blue	0.75523	8.58e-13
902	ILMN_2045419	BNIP3L	blue	0.701529	1.51e-10
903	ILMN_1718961	BNIP3L	blue	0.839268	8.68e-18
904	ILMN_1703894	BOLA2	blue	0.524281	1.03e-05
905	ILMN_2343010	BOLA3	blue	0.70398	1.23e-10
906	ILMN_2352921	BPGM	blue	0.818657	2.5e-16
907	ILMN_1712718	BPNT1	blue	0.821035	1.73e-16
908	ILMN_1688381	BPTF	blue	0.517062	1.43e-05
909	ILMN_1697546	BRCC3	blue	0.733722	7.9e-12
910	ILMN_2349600	BRD8	blue	0.600379	1.98e-07
911	ILMN_1701711	BRD8	blue	0.824819	9.58e-17
912	ILMN_1800619	BRI3BP	blue	0.57442	8.54e-07
913	ILMN_1775943	BRMS1L	blue	0.825276	8.91e-17
914	ILMN_1727813	BRP44	blue	0.761217	4.44e-13
915	ILMN_1662896	BRWD2	blue	0.800589	3.41e-15
916	ILMN_2411264	BTBD1	blue	0.706567	9.78e-11
917	ILMN_1691927	BTBD1	blue	0.810118	8.9e-16
918	ILMN_2245676	BTF3	blue	0.621937	5.31e-08
919	ILMN_1759359	BTF3L4	blue	0.950574	1.11e-32
920	ILMN_2373831	BTN3A3	blue	0.655645	5.49e-09
921	ILMN_1778764	BUB3	blue	0.852036	8.46e-19
922	ILMN_1664167	BXDC1	blue	0.298942	0.0173143
923	ILMN_1679800	BXDC2	blue	0.821375	1.64e-16
924	ILMN_2151056	C10orf32	blue	0.846763	2.27e-18
925	ILMN_2375141	C10orf4	blue	0.355599	0.00423534
926	ILMN_2128967	C11orf1	blue	0.763764	3.34e-13
927	ILMN_1696826	C11orf47	blue	0.321034	0.0103057
928	ILMN_2341487	C11orf49	blue	0.868412	3.04e-20
929	ILMN_1726104	C11orf51	blue	0.583858	5.09e-07
930	ILMN_1773148	C11orf61	blue	0.422243	0.000566736
931	ILMN_2045800	C11orf65	blue	0.539038	5.17e-06
932	ILMN_1781419	C11orf73	blue	0.80819	1.17e-15
933	ILMN_1656463	C11orf73	blue	0.627747	3.66e-08
934	ILMN_1759828	C11orf77	blue	0.635354	2.22e-08
935	ILMN_1751898	C12orf4	blue	0.848767	1.57e-18
936	ILMN_1791792	C12orf5	blue	0.679204	9.41e-10
937	ILMN_1804656	C12orf62	blue	0.430177	0.000433403
938	ILMN_1769757	C14orf104	blue	0.757584	6.64e-13
939	ILMN_2204297	C14orf108	blue	0.624892	4.4e-08
940	ILMN_1771629	C14orf124	blue	0.775303	8.71e-14
941	ILMN_1777487	C14orf131	blue	0.658439	4.49e-09
942	ILMN_2186858	C14orf131	blue	0.59419	2.84e-07
943	ILMN_1661945	C14orf156	blue	0.855587	4.26e-19
944	ILMN_1779279	C14orf32	blue	0.241967	0.0560569
945	ILMN_2412922	C14orf43	blue	0.568101	1.2e-06
946	ILMN_1652008	C15orf23	blue	0.696541	2.31e-10
947	ILMN_2141807	C15orf23	blue	0.577045	7.41e-07
948	ILMN_1747217	C15orf41	blue	0.702204	1.43e-10
949	ILMN_2268026	C15orf44	blue	0.472928	9.08e-05
950	ILMN_1795524	C15orf44	blue	0.788282	1.74e-14
951	ILMN_1790650	C16orf63	blue	0.708953	7.93e-11
952	ILMN_2112599	C16orf80	blue	0.644089	1.23e-08
953	ILMN_2382488	C16orf84	blue	0.309147	0.0136875
954	ILMN_1702526	C17orf48	blue	0.727846	1.4e-11
955	ILMN_1688997	C17orf58	blue	0.325602	0.00921404
956	ILMN_1807533	C17orf71	blue	0.771906	1.3e-13
957	ILMN_2221784	C17orf76	blue	0.442207	0.000284958
958	ILMN_1752947	C17orf79	blue	0.476157	8e-05
959	ILMN_2341690	C17orf81	blue	0.339362	0.00651002
960	ILMN_2351795	C18orf1	blue	0.725182	1.8e-11
961	ILMN_1658110	C18orf19	blue	0.490255	4.53e-05
962	ILMN_1805998	C18orf21	blue	0.742155	3.4e-12
963	ILMN_1736130	C18orf22	blue	0.487869	5e-05
964	ILMN_1746670	C18orf26	blue	0.267372	0.0341381
965	ILMN_1726181	C19orf52	blue	0.378917	0.00219561
966	ILMN_2195397	C19orf55	blue	0.429098	0.000449676
967	ILMN_1762439	C19orf6	blue	0.365019	0.00326672
968	ILMN_2396813	C19orf62	blue	0.847469	1.99e-18
969	ILMN_2273572	C1orf102	blue	0.5665	1.3e-06
970	ILMN_1719835	C1orf102	blue	0.461914	0.000138508
971	ILMN_1658206	C1orf102	blue	0.687109	5.02e-10
972	ILMN_1658337	C1orf108	blue	0.851175	9.97e-19
973	ILMN_2077886	C1orf109	blue	0.880329	2.01e-21
974	ILMN_1727540	C1orf112	blue	0.583827	5.1e-07
975	ILMN_1795893	C1orf119	blue	0.771759	1.33e-13
976	ILMN_1784207	C1orf128	blue	0.882717	1.13e-21
977	ILMN_1757415	C1orf163	blue	0.768859	1.86e-13
978	ILMN_1783996	C1orf176	blue	0.73604	6.29e-12
979	ILMN_2187071	C1orf201	blue	0.328044	0.0086727
980	ILMN_1708714	C1orf215	blue	0.589907	3.63e-07
981	ILMN_1665300	C1orf25	blue	0.616845	7.31e-08
982	ILMN_1681340	C1orf41	blue	0.890209	1.69e-22
983	ILMN_1661595	C1orf53	blue	0.716246	4.13e-11
984	ILMN_1657446	C1orf57	blue	0.697991	2.04e-10
985	ILMN_1742324	C1orf9	blue	0.290131	0.0210778
986	ILMN_1793263	C1orf94	blue	0.395157	0.00134978
987	ILMN_1668996	C1QBP	blue	0.890253	1.67e-22
988	ILMN_1780356	C20orf132	blue	0.649721	8.35e-09
989	ILMN_1689585	C20orf194	blue	0.77702	7.09e-14
990	ILMN_1793002	C20orf196	blue	0.566912	1.27e-06
991	ILMN_2206474	C20orf39	blue	0.516878	1.44e-05
992	ILMN_1728168	C20orf45	blue	0.781581	4.06e-14
993	ILMN_1728403	C21orf119	blue	0.741591	3.6e-12
994	ILMN_1749424	C21orf122	blue	0.567945	1.21e-06
995	ILMN_1702226	C21orf34	blue	0.639883	1.64e-08
996	ILMN_1777221	C21orf51	blue	0.840198	7.38e-18
997	ILMN_1772575	C21orf69	blue	0.374959	0.00246297
998	ILMN_2104929	C21orf70	blue	0.533644	6.68e-06
999	ILMN_1759195	C22orf9	blue	0.591692	3.28e-07
1000	ILMN_2090558	C2orf25	blue	0.8813	1.59e-21
1001	ILMN_2198408	C2orf33	blue	0.0860527	0.502482
1002	ILMN_1795007	C2orf47	blue	0.922384	6.95e-27
1003	ILMN_1787370	C2orf56	blue	0.493105	4.03e-05
1004	ILMN_1797972	C2orf65	blue	0.553341	2.56e-06
1005	ILMN_2193175	C3orf1	blue	0.671025	1.77e-09
1006	ILMN_2224486	C3orf14	blue	0.899319	1.38e-23
1007	ILMN_2331658	C3orf17	blue	0.62573	4.17e-08
1008	ILMN_1671387	C3orf23	blue	0.395949	0.00131728
1009	ILMN_1754423	C3orf23	blue	0.662011	3.46e-09
1010	ILMN_2215545	C3orf26	blue	0.898466	1.76e-23
1011	ILMN_1803647	C3orf28	blue	0.60066	1.95e-07
1012	ILMN_1793724	C3orf31	blue	0.846156	2.54e-18
1013	ILMN_1665217	C3orf34	blue	0.604607	1.54e-07
1014	ILMN_2078264	C3orf38	blue	0.795247	7.02e-15
1015	ILMN_1707634	C3orf68	blue	0.815539	4e-16
1016	ILMN_1665066	C4orf14	blue	0.794623	7.63e-15
1017	ILMN_2207561	C4orf16	blue	0.547898	3.36e-06
1018	ILMN_1704637	C4orf23	blue	0.29745	0.0179079
1019	ILMN_1698677	C4orf27	blue	0.922584	6.44e-27
1020	ILMN_1753440	C4orf30	blue	0.676438	1.17e-09
1021	ILMN_1812701	C4orf33	blue	0.695476	2.52e-10
1022	ILMN_1713892	C4orf34	blue	0.88661	4.27e-22
1023	ILMN_2225956	C4orf39	blue	0.497888	3.3e-05
1024	ILMN_1666827	C4orf41	blue	0.689608	4.1e-10
1025	ILMN_2338921	C4orf41	blue	0.655647	5.49e-09
1026	ILMN_1752086	C4orf41	blue	0.867114	4.02e-20
1027	ILMN_1796595	C5orf22	blue	0.820017	2.03e-16
1028	ILMN_1743939	C5orf24	blue	0.561091	1.72e-06
1029	ILMN_1691899	C6orf1	blue	0.26632	0.0348767
1030	ILMN_2370685	C6orf1	blue	0.259389	0.0400834
1031	ILMN_2372199	C6orf1	blue	0.502824	2.67e-05
1032	ILMN_1757723	C6orf106	blue	0.456207	0.000171466
1033	ILMN_1743187	C6orf120	blue	0.88604	4.94e-22
1034	ILMN_1790461	C6orf125	blue	0.573747	8.85e-07
1035	ILMN_2413141	C6orf162	blue	0.683475	6.71e-10
1036	ILMN_2148847	C6orf166	blue	0.746075	2.27e-12
1037	ILMN_1805695	C6orf170	blue	0.394152	0.00139203
1038	ILMN_1724915	C6orf191	blue	0.49857	3.2e-05
1039	ILMN_1798108	C6orf211	blue	0.619932	6.03e-08
1040	ILMN_1728057	C6orf57	blue	0.733004	8.48e-12
1041	ILMN_1716728	C6orf64	blue	0.464135	0.000127339
1042	ILMN_1659524	C6orf66	blue	0.868543	2.95e-20
1043	ILMN_2205350	C6orf66	blue	0.631329	2.9e-08
1044	ILMN_1665117	C6orf89	blue	0.611854	9.95e-08
1045	ILMN_2183885	C7orf11	blue	0.511558	1.83e-05
1046	ILMN_1701724	C7orf20	blue	0.794831	7.42e-15
1047	ILMN_1795703	C7orf20	blue	0.615972	7.72e-08
1048	ILMN_2101526	C7orf24	blue	0.860203	1.7e-19
1049	ILMN_1751051	C7orf25	blue	0.780446	4.67e-14
1050	ILMN_2259292	C7orf28A	blue	0.660789	3.78e-09
1051	ILMN_1660270	C7orf28A	blue	0.820736	1.82e-16
1052	ILMN_1708604	C7orf28A	blue	0.833632	2.28e-17
1053	ILMN_2246083	C7orf28B	blue	0.373894	0.00253973
1054	ILMN_1713322	C7orf28B	blue	0.864088	7.63e-20
1055	ILMN_1663493	C7orf28B	blue	0.754737	9.05e-13
1056	ILMN_1739798	C7orf30	blue	0.880872	1.77e-21
1057	ILMN_1793508	C7orf36	blue	0.82348	1.18e-16
1058	ILMN_2081335	C7orf44	blue	0.782816	3.48e-14
1059	ILMN_1674498	C7orf46	blue	0.544353	3.99e-06
1060	ILMN_1727618	C8orf38	blue	0.683249	6.84e-10
1061	ILMN_1808661	C9orf105	blue	0.641063	1.52e-08
1062	ILMN_1701361	C9orf150	blue	0.671267	1.73e-09
1063	ILMN_1766793	C9orf23	blue	0.487735	5.02e-05
1064	ILMN_1714278	C9orf30	blue	0.561851	1.66e-06
1065	ILMN_2170515	C9orf32	blue	0.406574	0.000944547
1066	ILMN_1788384	C9orf5	blue	0.71967	3.01e-11
1067	ILMN_2191929	C9orf6	blue	0.772436	1.23e-13
1068	ILMN_2295252	C9orf72	blue	0.608644	1.21e-07
1069	ILMN_1762508	C9orf72	blue	0.735117	6.89e-12
1070	ILMN_1741881	C9orf72	blue	0.804949	1.86e-15
1071	ILMN_1688621	C9orf80	blue	0.82482	9.58e-17
1072	ILMN_1765858	CAB39	blue	0.788518	1.69e-14
1073	ILMN_1664679	CADM2	blue	0.788516	1.69e-14
1074	ILMN_1688188	CADPS	blue	0.476768	7.81e-05
1075	ILMN_2319544	CAMK2D	blue	0.443747	0.000269758
1076	ILMN_1685022	CAPN7	blue	0.685307	5.8e-10
1077	ILMN_1770676	CAPRIN1	blue	0.688437	4.51e-10
1078	ILMN_1754145	CAPRIN1	blue	0.892191	9.97e-23
1079	ILMN_1803742	CAPZA1	blue	0.560766	1.75e-06
1080	ILMN_1798980	CAPZB	blue	0.264373	0.0362791
1081	ILMN_1787749	CASP8	blue	0.407909	0.0009052
1082	ILMN_1813400	CBR4	blue	0.620792	5.71e-08
1083	ILMN_2150352	CBWD5	blue	0.840049	7.57e-18
1084	ILMN_1781077	CCDC100	blue	0.567518	1.23e-06
1085	ILMN_1792456	CCDC104	blue	0.898077	1.97e-23
1086	ILMN_1709630	CCDC107	blue	0.319562	0.0106808
1087	ILMN_1761101	CCDC112	blue	0.890959	1.38e-22
1088	ILMN_1730347	CCDC115	blue	0.904349	3.11e-24
1089	ILMN_1712067	CCDC135	blue	0.400543	0.00114237
1090	ILMN_1743506	CCDC137	blue	0.353926	0.00443162
1091	ILMN_1767260	CCDC138	blue	0.552607	2.65e-06
1092	ILMN_2154603	CCDC16	blue	0.694286	2.79e-10
1093	ILMN_1793146	CCDC25	blue	0.701607	1.5e-10
1094	ILMN_1740094	CCDC4	blue	0.418685	0.000637805
1095	ILMN_1686920	CCDC58	blue	0.585638	4.61e-07
1096	ILMN_2101375	CCDC77	blue	0.472271	9.31e-05
1097	ILMN_2361614	CCDC85A	blue	0.457716	0.000162111
1098	ILMN_1676523	CCDC91	blue	0.813853	5.15e-16
1099	ILMN_2190051	CCDC91	blue	0.626792	3.89e-08
1100	ILMN_1799710	CCDC96	blue	0.500952	2.89e-05
1101	ILMN_1695357	CCDC99	blue	0.824617	9.89e-17
1102	ILMN_1701347	CCL28	blue	0.318528	0.010951
1103	ILMN_1671509	CCL3	blue	0.383665	0.0019093
1104	ILMN_1747355	CCL3L1	blue	0.420993	0.000590843
1105	ILMN_2100209	CCL4L1	blue	0.29717	0.0180214
1106	ILMN_1716276	CCL4L2	blue	0.483252	6.03e-05
1107	ILMN_2157099	CCNA1	blue	0.706563	9.79e-11
1108	ILMN_1754746	CCNB3	blue	0.473969	8.71e-05
1109	ILMN_1798705	CCNC	blue	0.738113	5.11e-12
1110	ILMN_2409395	CCNC	blue	0.876989	4.43e-21
1111	ILMN_2067656	CCND2	blue	0.56715	1.26e-06
1112	ILMN_1658743	CCNDBP1	blue	0.545277	3.82e-06
1113	ILMN_1702247	CCNDBP1	blue	0.698358	1.98e-10
1114	ILMN_2187830	CCNH	blue	0.834963	1.82e-17
1115	ILMN_1722522	CCNT2	blue	0.320553	0.010427
1116	ILMN_1810069	CCNYL1	blue	0.488135	4.94e-05
1117	ILMN_1679382	CCT2	blue	0.745947	2.3e-12
1118	ILMN_1719611	CCT6A	blue	0.724299	1.96e-11
1119	ILMN_1699610	CCT6B	blue	0.660598	3.84e-09
1120	ILMN_2341793	CCT7	blue	0.598221	2.25e-07
1121	ILMN_1662954	CCT7	blue	0.841054	6.35e-18
1122	ILMN_1717868	CCT8	blue	0.802271	2.7e-15
1123	ILMN_1787750	CD200	blue	0.829887	4.23e-17
1124	ILMN_2356991	CD47	blue	0.65074	7.77e-09
1125	ILMN_1746565	CD6	blue	0.343907	0.00578474
1126	ILMN_1678605	CDC123	blue	0.84838	1.68e-18
1127	ILMN_1711005	CDC25A	blue	0.326039	0.00911498
1128	ILMN_1675156	CDC42	blue	0.830849	3.62e-17
1129	ILMN_1652907	CDC5L	blue	0.635384	2.22e-08
1130	ILMN_2383964	CDCA4	blue	0.440679	0.000300803
1131	ILMN_1716300	CDH7	blue	0.381867	0.00201356
1132	ILMN_1700611	CDK10	blue	0.340863	0.00626214
1133	ILMN_1777913	CDK8	blue	0.550321	2.98e-06
1134	ILMN_1740597	CDKN2D	blue	0.334281	0.00741411
1135	ILMN_1753931	CDO1	blue	0.792522	1.01e-14
1136	ILMN_2234187	CDO1	blue	0.498042	3.27e-05
1137	ILMN_1790973	CDS2	blue	0.857375	2.99e-19
1138	ILMN_2371724	CEACAM1	blue	0.596721	2.45e-07
1139	ILMN_1716279	CENPE	blue	0.571685	9.89e-07
1140	ILMN_1664516	CENPF	blue	0.491762	4.26e-05
1141	ILMN_1742779	CENPL	blue	0.416085	0.000694762
1142	ILMN_1703754	CEP192	blue	0.792705	9.83e-15
1143	ILMN_1808500	CEP68	blue	0.802786	2.52e-15
1144	ILMN_1800611	CEP72	blue	0.682696	7.14e-10
1145	ILMN_1707356	CFL2	blue	0.24821	0.0498243
1146	ILMN_1656521	CGI-96	blue	0.559203	1.9e-06
1147	ILMN_1768856	CHAT	blue	0.395001	0.00135623
1148	ILMN_1672149	CHCHD1	blue	0.739762	4.33e-12
1149	ILMN_2191681	CHCHD2	blue	0.7529	1.1e-12
1150	ILMN_1677237	CHCHD9	blue	0.70733	9.15e-11
1151	ILMN_1781816	CHD6	blue	0.535635	6.08e-06
1152	ILMN_2209163	CHD6	blue	0.325259	0.00929239
1153	ILMN_2190214	CHIC1	blue	0.486936	5.19e-05
1154	ILMN_1659054	CHKB	blue	0.621787	5.36e-08
1155	ILMN_1713347	CHL1	blue	0.87113	1.67e-20
1156	ILMN_1763265	CHMP1B	blue	0.846051	2.59e-18
1157	ILMN_1762932	CHMP2A	blue	0.814785	4.48e-16
1158	ILMN_1656621	CHMP2A	blue	0.798776	4.37e-15
1159	ILMN_1741176	CHMP2B	blue	0.938469	7.39e-30
1160	ILMN_1771233	CHMP4B	blue	0.727441	1.45e-11
1161	ILMN_1706397	CHMP6	blue	0.462347	0.000136266
1162	ILMN_1774110	CHN2	blue	0.607919	1.26e-07
1163	ILMN_1791501	CHRFAM7A	blue	0.524716	1.01e-05
1164	ILMN_1792837	CIAO1	blue	0.919163	2.29e-26
1165	ILMN_1790471	CICE	blue	0.816159	3.65e-16
1166	ILMN_1765257	CINP	blue	0.343191	0.00589402
1167	ILMN_1671516	CIR	blue	0.676724	1.14e-09
1168	ILMN_1674661	CIRBP	blue	0.679436	9.24e-10
1169	ILMN_1796397	CISD2	blue	0.277409	0.0277237
1170	ILMN_1663092	CITED2	blue	0.61714	7.18e-08
1171	ILMN_1674411	CKAP2	blue	0.664952	2.79e-09
1172	ILMN_1748770	CKAP5	blue	0.792936	9.53e-15
1173	ILMN_1716336	CKAP5	blue	0.729783	1.16e-11
1174	ILMN_1809267	CLCC1	blue	0.759565	5.34e-13
1175	ILMN_1660837	CLCN3	blue	0.653203	6.53e-09
1176	ILMN_1728369	CLCN4	blue	0.789341	1.52e-14
1177	ILMN_1729639	CLDN20	blue	0.317515	0.0112216
1178	ILMN_1745076	CLINT1	blue	0.752574	1.14e-12
1179	ILMN_1723058	CLIP1	blue	0.773828	1.04e-13
1180	ILMN_1759792	CLIP4	blue	0.866314	4.77e-20
1181	ILMN_1714522	CLMN	blue	0.147922	0.247287
1182	ILMN_1659976	CLP1	blue	0.369517	0.00287793
1183	ILMN_1720181	CLSTN1	blue	0.763305	3.51e-13
1184	ILMN_2345837	CLTA	blue	0.453096	0.000192317
1185	ILMN_1695420	CLTA	blue	0.69489	2.65e-10
1186	ILMN_1756779	CLTC	blue	0.794242	8.02e-15
1187	ILMN_1667058	CLU	blue	0.693168	3.06e-10
1188	ILMN_1738642	CMPK1	blue	0.429667	0.000441028
1189	ILMN_1758543	CNIH	blue	0.793109	9.32e-15
1190	ILMN_2078334	CNOT10	blue	0.538387	5.33e-06
1191	ILMN_1794324	CNOT4	blue	0.668292	2.17e-09
1192	ILMN_1656134	CNOT7	blue	0.892711	8.67e-23
1193	ILMN_2400407	CNTN1	blue	0.683773	6.56e-10
1194	ILMN_1661852	CNTN1	blue	0.589206	3.77e-07
1195	ILMN_1702044	CNTROB	blue	0.425492	0.000508188
1196	ILMN_1776154	COG3	blue	0.713067	5.5e-11
1197	ILMN_1698621	COG5	blue	0.407456	0.000918364
1198	ILMN_2399877	COG5	blue	0.694739	2.68e-10
1199	ILMN_1779530	COG6	blue	0.689384	4.17e-10
1200	ILMN_1725246	COG8	blue	0.683511	6.69e-10
1201	ILMN_1761242	COMMD1	blue	0.490403	4.5e-05
1202	ILMN_1765644	COMMD8	blue	0.817714	2.88e-16
1203	ILMN_1811615	COPA	blue	0.693146	3.06e-10
1204	ILMN_1809496	COPG2	blue	0.757163	6.95e-13
1205	ILMN_1655827	COPS2	blue	0.606949	1.34e-07
1206	ILMN_1726755	COPS4	blue	0.932123	1.34e-28
1207	ILMN_1736002	COPS5	blue	0.904524	2.95e-24
1208	ILMN_2337941	COPS8	blue	0.769786	1.67e-13
1209	ILMN_1756572	COQ2	blue	0.692859	3.14e-10
1210	ILMN_1801378	COQ3	blue	0.776924	7.17e-14
1211	ILMN_1689070	COQ7	blue	0.735472	6.65e-12
1212	ILMN_1704477	COX5A	blue	0.852606	7.59e-19
1213	ILMN_1663512	COX5B	blue	0.857076	3.18e-19
1214	ILMN_1783636	COX6A1	blue	0.581661	5.75e-07
1215	ILMN_2154671	COX6B1	blue	0.916991	4.98e-26
1216	ILMN_1654151	COX6C	blue	0.645276	1.14e-08
1217	ILMN_1701293	COX7A2	blue	0.861265	1.37e-19
1218	ILMN_2184049	COX7B	blue	0.854307	5.47e-19
1219	ILMN_1798189	COX7C	blue	0.823662	1.15e-16
1220	ILMN_2375484	CPEB2	blue	0.638901	1.75e-08
1221	ILMN_2087528	CPSF3	blue	0.690517	3.8e-10
1222	ILMN_1795454	CPSF6	blue	0.699104	1.86e-10
1223	ILMN_2225735	CRBN	blue	0.768369	1.97e-13
1224	ILMN_1784847	CREBZF	blue	0.707255	9.21e-11
1225	ILMN_1668035	CRH	blue	0.644449	1.2e-08
1226	ILMN_1761312	CRHBP	blue	0.575408	8.09e-07
1227	ILMN_1768640	CRNKL1	blue	0.746496	2.17e-12
1228	ILMN_2229170	CRSP9	blue	0.466894	0.000114617
1229	ILMN_1739770	CRSP9	blue	0.899588	1.27e-23
1230	ILMN_2396410	CS	blue	0.886823	4.05e-22
1231	ILMN_1706238	CSE1L	blue	0.727962	1.38e-11
1232	ILMN_1775058	CSNK1A1	blue	0.482264	6.27e-05
1233	ILMN_1785988	CSNK1A1	blue	0.614395	8.51e-08
1234	ILMN_2332267	CSNK1G3	blue	0.714689	4.75e-11
1235	ILMN_2386355	CSNK2A1	blue	0.912359	2.43e-25
1236	ILMN_1688184	CSPG5	blue	0.376473	0.00235751
1237	ILMN_1690386	CSRP2BP	blue	0.788189	1.77e-14
1238	ILMN_1653129	CSTF2	blue	0.54643	3.61e-06
1239	ILMN_2278235	CTBP1	blue	0.696266	2.36e-10
1240	ILMN_1786015	CTCF	blue	0.535071	6.24e-06
1241	ILMN_1665655	CTDSPL2	blue	0.757313	6.84e-13
1242	ILMN_2077758	CTDSPL2	blue	0.703535	1.27e-10
1243	ILMN_2305112	CTH	blue	0.729406	1.2e-11
1244	ILMN_1725090	CTHRC1	blue	0.534229	6.5e-06
1245	ILMN_2197693	CTNNA2	blue	0.756204	7.72e-13
1246	ILMN_1665164	CTR9	blue	0.759074	5.63e-13
1247	ILMN_1759920	CTTNBP2	blue	0.498642	3.19e-05
1248	ILMN_1686516	CUGBP1	blue	0.410973	0.000820392
1249	ILMN_1712390	CUTA	blue	0.505544	2.38e-05
1250	ILMN_2311989	CUTA	blue	0.781635	4.03e-14
1251	ILMN_1796925	CXADR	blue	0.636884	2.01e-08
1252	ILMN_1772943	CXorf23	blue	0.573759	8.85e-07
1253	ILMN_2143261	CXorf40B	blue	0.732486	8.92e-12
1254	ILMN_1724341	CXorf45	blue	0.697899	2.06e-10
1255	ILMN_1730630	CXorf56	blue	0.492328	4.16e-05
1256	ILMN_1703279	CXorf57	blue	0.786929	2.07e-14
1257	ILMN_1696254	CYB5D2	blue	0.79454	7.71e-15
1258	ILMN_1688158	CYB5R4	blue	0.672443	1.59e-09
1259	ILMN_1663751	CYCSL1	blue	0.848765	1.57e-18
1260	ILMN_2052433	CYorf14	blue	0.467009	0.000114115
1261	ILMN_1670821	CYorf15A	blue	0.674988	1.3e-09
1262	ILMN_2119774	CYP2R1	blue	0.544778	3.91e-06
1263	ILMN_1801068	DACT1	blue	0.55364	2.52e-06
1264	ILMN_1678619	DAK	blue	0.764499	3.07e-13
1265	ILMN_1781680	DAP3	blue	0.561159	1.72e-06
1266	ILMN_1757270	DBN1	blue	0.274405	0.0295275
1267	ILMN_1715555	DBP	blue	0.643404	1.29e-08
1268	ILMN_2226314	DBR1	blue	0.521288	1.18e-05
1269	ILMN_1651433	DCK	blue	0.923548	4.46e-27
1270	ILMN_1701783	DCT	blue	0.394864	0.00136195
1271	ILMN_1662232	DCTN2	blue	0.738962	4.69e-12
1272	ILMN_2204983	DCTN6	blue	0.627263	3.78e-08
1273	ILMN_2124352	DCUN1D5	blue	0.767153	2.27e-13
1274	ILMN_1775937	DDB1	blue	0.650912	7.68e-09
1275	ILMN_1748105	DDB1	blue	0.451475	0.000204078
1276	ILMN_1690982	DDT	blue	0.634967	2.28e-08
1277	ILMN_2182750	DDX1	blue	0.882579	1.17e-21
1278	ILMN_1756220	DDX18	blue	0.545084	3.85e-06
1279	ILMN_2330584	DDX19B	blue	0.392831	0.00144936
1280	ILMN_1747162	DDX47	blue	0.886032	4.95e-22
1281	ILMN_1712320	DDX50	blue	0.718377	3.4e-11
1282	ILMN_1682323	DDX51	blue	0.454502	0.000182617
1283	ILMN_1783337	DECR2	blue	0.53713	5.66e-06
1284	ILMN_1780058	DEGS1	blue	0.376698	0.00234214
1285	ILMN_1667430	DEGS1	blue	0.795575	6.72e-15
1286	ILMN_1727315	DENND1A	blue	0.50899	2.05e-05
1287	ILMN_2209748	DERL1	blue	0.77489	9.15e-14
1288	ILMN_2145423	DET1	blue	0.78183	3.93e-14
1289	ILMN_1661653	DET1	blue	0.789553	1.48e-14
1290	ILMN_1719232	DGCR14	blue	0.746897	2.08e-12
1291	ILMN_1687279	DHPS	blue	0.732828	8.63e-12
1292	ILMN_1707901	DHRS7B	blue	0.718969	3.22e-11
1293	ILMN_1704139	DHRSX	blue	0.693125	3.07e-10
1294	ILMN_2090123	DHX29	blue	0.830572	3.78e-17
1295	ILMN_1738272	DHX36	blue	0.889132	2.24e-22
1296	ILMN_1805742	DHX37	blue	0.278213	0.0272569
1297	ILMN_2332990	DIABLO	blue	0.747089	2.04e-12
1298	ILMN_1688877	DIRAS3	blue	0.639679	1.66e-08
1299	ILMN_1790985	dJ341D10.1	blue	0.726579	1.58e-11
1300	ILMN_1696318	DKFZp451M2119	blue	0.544165	4.03e-06
1301	ILMN_1802518	DKFZp667M2411	blue	0.315723	0.0117146
1302	ILMN_1664577	DLD	blue	0.844878	3.2e-18
1303	ILMN_1782881	DLEU7	blue	0.645081	1.15e-08
1304	ILMN_1702943	DLK2	blue	0.333717	0.00752101
1305	ILMN_2410612	DMBT1	blue	0.487603	5.05e-05
1306	ILMN_2285404	DMKN	blue	0.632228	2.73e-08
1307	ILMN_1663646	DMXL1	blue	0.46865	0.00010714
1308	ILMN_1781098	DNAJB12	blue	0.589309	3.75e-07
1309	ILMN_2402416	DNAJB6	blue	0.82822	5.56e-17
1310	ILMN_1656486	DNAJC10	blue	0.579494	6.48e-07
1311	ILMN_1747903	DNAJC11	blue	0.468954	0.000105895
1312	ILMN_1785177	DNAJC14	blue	0.312959	0.0125119
1313	ILMN_1688730	DNAJC18	blue	0.752092	1.2e-12
1314	ILMN_1742109	DNAJC19	blue	0.931092	2.1e-28
1315	ILMN_1659843	DNAJC3	blue	0.407036	0.000930757
1316	ILMN_1730464	DNAL1	blue	0.604316	1.57e-07
1317	ILMN_1681695	DNASE1L1	blue	0.420248	0.000605658
1318	ILMN_1795227	DNCL1	blue	0.806647	1.46e-15
1319	ILMN_1765860	DOCK11	blue	0.587293	4.2e-07
1320	ILMN_1753627	DOLK	blue	0.730025	1.13e-11
1321	ILMN_1744244	DPAGT1	blue	0.285277	0.0234338
1322	ILMN_1685930	DPH4	blue	0.852137	8.3e-19
1323	ILMN_1770048	DPH5	blue	0.731017	1.03e-11
1324	ILMN_2400183	DPH5	blue	0.753026	1.09e-12
1325	ILMN_2105308	DPM1	blue	0.854056	5.74e-19
1326	ILMN_1732049	DPM2	blue	0.464077	0.000127621
1327	ILMN_1756723	DPP7	blue	0.766859	2.34e-13
1328	ILMN_1769135	DPP7	blue	0.468303	0.000108583
1329	ILMN_1759801	DPP8	blue	0.870382	1.98e-20
1330	ILMN_1725072	DPY19L3	blue	0.702833	1.35e-10
1331	ILMN_2131882	DPY30	blue	0.530722	7.66e-06
1332	ILMN_1672503	DPYSL2	blue	0.857714	2.8e-19
1333	ILMN_1759983	DR1	blue	0.648227	9.26e-09
1334	ILMN_1658259	DRG1	blue	0.882306	1.25e-21
1335	ILMN_2075962	DSCAML1	blue	0.459194	0.000153412
1336	ILMN_1715905	DSN1	blue	0.486286	5.33e-05
1337	ILMN_1706426	DSTN	blue	0.816887	3.27e-16
1338	ILMN_1774432	DTD1	blue	0.820703	1.83e-16
1339	ILMN_2408240	DTNBP1	blue	0.308079	0.0140337
1340	ILMN_1776858	DUS4L	blue	0.797153	5.44e-15
1341	ILMN_1740171	DUSP11	blue	0.813361	5.53e-16
1342	ILMN_1741780	DUSP28	blue	0.801239	3.12e-15
1343	ILMN_1721008	DUT	blue	0.803486	2.28e-15
1344	ILMN_1678564	DVL1	blue	0.375943	0.00239399
1345	ILMN_1680130	DYM	blue	0.531141	7.52e-06
1346	ILMN_1811836	DYNC2LI1	blue	0.873265	1.04e-20
1347	ILMN_2300186	DYNLL1	blue	0.784325	2.88e-14
1348	ILMN_1703564	DYNLRB1	blue	0.723785	2.05e-11
1349	ILMN_1658053	DYNLRB1	blue	0.760505	4.81e-13
1350	ILMN_1660663	DYRK1A	blue	0.691317	3.56e-10
1351	ILMN_2400322	DYRK3	blue	0.611091	1.04e-07
1352	ILMN_1708798	EAF2	blue	0.714772	4.72e-11
1353	ILMN_1768127	EBNA1BP2	blue	0.897302	2.45e-23
1354	ILMN_2206645	ECD	blue	0.776789	7.29e-14
1355	ILMN_1779828	EDEM1	blue	0.489956	4.59e-05
1356	ILMN_1689976	EDIL3	blue	0.545069	3.86e-06
1357	ILMN_1343291	EEF1A1	blue	0.514024	1.64e-05
1358	ILMN_1725105	EEF1E1	blue	0.929213	4.63e-28
1359	ILMN_1694068	EFCAB2	blue	0.233491	0.0655175
1360	ILMN_1698673	EFCAB7	blue	0.812867	5.95e-16
1361	ILMN_1729167	EFTUD1	blue	0.608195	1.24e-07
1362	ILMN_2404629	EFTUD1	blue	0.774	1.02e-13
1363	ILMN_1762899	EGR1	blue	0.500184	2.99e-05
1364	ILMN_1704472	EID2	blue	0.913148	1.87e-25
1365	ILMN_1798085	EID2B	blue	0.836598	1.38e-17
1366	ILMN_1813240	EIF1AX	blue	0.701601	1.5e-10
1367	ILMN_1679324	EIF1B	blue	0.790861	1.25e-14
1368	ILMN_1733305	EIF2A	blue	0.631047	2.95e-08
1369	ILMN_1724984	EIF2AK3	blue	0.537097	5.67e-06
1370	ILMN_1671291	EIF3I	blue	0.659585	4.13e-09
1371	ILMN_1694057	EIF3K	blue	0.754069	9.73e-13
1372	ILMN_2192694	EIF3M	blue	0.619681	6.12e-08
1373	ILMN_2192693	EIF3M	blue	0.9047	2.8e-24
1374	ILMN_1738326	EIF4E2	blue	0.166686	0.191658
1375	ILMN_2279635	EIF4G2	blue	0.844885	3.2e-18
1376	ILMN_2304624	EIF4H	blue	0.865737	5.39e-20
1377	ILMN_1718044	ELAC2	blue	0.458568	0.000157046
1378	ILMN_1772486	ELF2	blue	0.574105	8.68e-07
1379	ILMN_1700546	ELOVL6	blue	0.76791	2.08e-13
1380	ILMN_1709132	ELP2	blue	0.644297	1.22e-08
1381	ILMN_1729455	EML1	blue	0.475218	8.3e-05
1382	ILMN_2411745	EML1	blue	0.534477	6.42e-06
1383	ILMN_1722309	ENDOG	blue	0.629392	3.29e-08
1384	ILMN_2365383	ENO3	blue	0.545344	3.81e-06
1385	ILMN_1711878	ENOPH1	blue	0.878181	3.35e-21
1386	ILMN_2364700	ENSA	blue	0.677405	1.08e-09
1387	ILMN_2166865	ENY2	blue	0.824474	1.01e-16
1388	ILMN_2109197	EPB41L3	blue	0.853032	6.99e-19
1389	ILMN_1746276	EPC1	blue	0.549521	3.1e-06
1390	ILMN_1781281	EPPB9	blue	0.44748	0.000235943
1391	ILMN_1783695	EPRS	blue	0.799532	3.94e-15
1392	ILMN_1805024	ERBB2IP	blue	0.26618	0.0349761
1393	ILMN_1797172	ERCC1	blue	0.777047	7.06e-14
1394	ILMN_1740216	ERCC3	blue	0.762089	4.03e-13
1395	ILMN_1786882	ERCC6	blue	0.494643	3.78e-05
1396	ILMN_1778377	ERGIC1	blue	0.164718	0.19703
1397	ILMN_2118663	ERV3	blue	0.584145	5.01e-07
1398	ILMN_1742145	ESPL1	blue	0.41009	0.00084406
1399	ILMN_2222991	ETF1	blue	0.511994	1.79e-05
1400	ILMN_2316778	ETNK1	blue	0.375404	0.00243159
1401	ILMN_1723260	ETV5	blue	0.142013	0.266888
1402	ILMN_2347807	EXOC1	blue	0.894687	5.07e-23
1403	ILMN_2065783	EXOC2	blue	0.57288	9.27e-07
1404	ILMN_1731180	EXOC2	blue	0.648249	9.25e-09
1405	ILMN_1788625	EXOC5	blue	0.596703	2.45e-07
1406	ILMN_1677483	EXOSC1	blue	0.91291	2.02e-25
1407	ILMN_2396648	EXOSC1	blue	0.648824	8.89e-09
1408	ILMN_1697736	EXOSC2	blue	0.741866	3.5e-12
1409	ILMN_1745271	EXOSC4	blue	0.489665	4.64e-05
1410	ILMN_1659725	EXOSC5	blue	0.719191	3.15e-11
1411	ILMN_1721713	EXOSC9	blue	0.571603	9.93e-07
1412	ILMN_1797950	EXTL2	blue	0.759944	5.12e-13
1413	ILMN_1675083	F8	blue	0.700793	1.61e-10
1414	ILMN_1810915	FAAH	blue	0.508463	2.09e-05
1415	ILMN_1701457	FAHD1	blue	0.754779	9.01e-13
1416	ILMN_1763365	FAM103A1	blue	0.761458	4.32e-13
1417	ILMN_2089340	FAM127B	blue	0.563553	1.52e-06
1418	ILMN_1804454	FAM135A	blue	0.709924	7.28e-11
1419	ILMN_2184884	FAM154B	blue	0.486279	5.33e-05
1420	ILMN_1727249	FAM21C	blue	0.636642	2.04e-08
1421	ILMN_1659536	FAM24B	blue	0.610849	1.06e-07
1422	ILMN_1679130	FAM26C	blue	0.503454	2.6e-05
1423	ILMN_1691760	FAM45A	blue	0.804484	1.99e-15
1424	ILMN_2122374	FAM49B	blue	0.7224	2.34e-11
1425	ILMN_2153466	FAM50B	blue	0.826603	7.21e-17
1426	ILMN_1758943	FAM5C	blue	0.455789	0.000174141
1427	ILMN_2123557	FAM73A	blue	0.404442	0.00101062
1428	ILMN_1759679	FAM81B	blue	0.516089	1.5e-05
1429	ILMN_1780298	FAM86A	blue	0.752487	1.15e-12
1430	ILMN_1753482	FAM86C	blue	0.467095	0.000113739
1431	ILMN_1807448	FAM8A1	blue	0.62002	5.99e-08
1432	ILMN_1685856	FAM92A1	blue	0.870082	2.11e-20
1433	ILMN_2313330	FAM98B	blue	0.626743	3.91e-08
1434	ILMN_1726756	FANCB	blue	0.624896	4.4e-08
1435	ILMN_2235137	FANCD2	blue	0.499316	3.1e-05
1436	ILMN_1691861	FASTK	blue	0.636719	2.03e-08
1437	ILMN_2053567	FASTKD2	blue	0.847125	2.12e-18
1438	ILMN_2129859	FASTKD3	blue	0.788762	1.64e-14
1439	ILMN_1750160	FASTKD3	blue	0.849781	1.3e-18
1440	ILMN_1799471	FBLIM1	blue	0.286302	0.0229183
1441	ILMN_1678404	FBXO11	blue	0.752117	1.2e-12
1442	ILMN_2358647	FBXO21	blue	0.786861	2.09e-14
1443	ILMN_1786469	FBXO22	blue	0.784177	2.94e-14
1444	ILMN_1812776	FBXO28	blue	0.766234	2.52e-13
1445	ILMN_1749641	FBXO3	blue	0.918724	2.68e-26
1446	ILMN_2362293	FBXO38	blue	0.463861	0.00012867
1447	ILMN_1754811	FBXO38	blue	0.695118	2.6e-10
1448	ILMN_1656691	FBXO4	blue	0.780174	4.83e-14
1449	ILMN_1715963	FBXO7	blue	0.31593	0.0116567
1450	ILMN_2394576	FBXW11	blue	0.744438	2.69e-12
1451	ILMN_2394571	FBXW11	blue	0.703993	1.22e-10
1452	ILMN_2189869	FCF1	blue	0.467515	0.00011192
1453	ILMN_1691693	FCRL3	blue	0.123955	0.333094
1454	ILMN_2144088	FDFT1	blue	0.492142	4.19e-05
1455	ILMN_2198812	FDX1	blue	0.513597	1.67e-05
1456	ILMN_1744239	FEM1B	blue	0.549668	3.07e-06
1457	ILMN_1755834	FEN1	blue	0.76395	3.27e-13
1458	ILMN_2160929	FEN1	blue	0.792626	9.93e-15
1459	ILMN_1789618	FER	blue	0.611631	1.01e-07
1460	ILMN_1685483	FETUB	blue	0.465047	0.000122997
1461	ILMN_1794106	FEZ1	blue	0.563754	1.5e-06
1462	ILMN_1788232	FGF20	blue	0.427648	0.00047243
1463	ILMN_2153061	FGF20	blue	0.54219	4.44e-06
1464	ILMN_2411116	FGFR1OP	blue	0.546043	3.68e-06
1465	ILMN_1805842	FHL1	blue	0.678077	1.03e-09
1466	ILMN_2389114	FIGNL1	blue	0.293512	0.0195588
1467	ILMN_1778152	FIGNL1	blue	0.702658	1.37e-10
1468	ILMN_2104784	FKBP3	blue	0.759865	5.16e-13
1469	ILMN_1791052	FKBPL	blue	0.373893	0.0025398
1470	ILMN_1814998	FKSG30	blue	0.895019	4.62e-23
1471	ILMN_1721628	FLJ10490	blue	0.518241	1.36e-05
1472	ILMN_1783546	FLJ10769	blue	0.553995	2.48e-06
1473	ILMN_1793012	FLJ10803	blue	0.323757	0.00964218
1474	ILMN_1662865	FLJ11151	blue	0.46244	0.000135788
1475	ILMN_1797047	FLJ12993	blue	0.519196	1.3e-05
1476	ILMN_1726930	FLJ13611	blue	0.903791	3.68e-24
1477	ILMN_1706558	FLJ20628	blue	0.843815	3.88e-18
1478	ILMN_1763663	FLJ20718	blue	0.792964	9.5e-15
1479	ILMN_1665289	FLJ22222	blue	0.592156	3.19e-07
1480	ILMN_1694131	FLJ25371	blue	0.389441	0.00160636
1481	ILMN_1720004	FLJ27354	blue	0.565498	1.37e-06
1482	ILMN_1781225	FLJ35801	blue	0.580294	6.2e-07
1483	ILMN_2152429	FLJ40142	blue	0.765632	2.7e-13
1484	ILMN_1703579	FLJ42258	blue	0.16314	0.201415
1485	ILMN_1794233	FLJ43663	blue	0.545493	3.78e-06
1486	ILMN_1696852	FLJ46230	blue	0.627061	3.83e-08
1487	ILMN_1737343	FNIP1	blue	0.525267	9.87e-06
1488	ILMN_1772957	FOXRED2	blue	0.737643	5.36e-12
1489	ILMN_1736180	FRAT1	blue	0.439771	0.000310597
1490	ILMN_2091978	FREM2	blue	0.354335	0.00438287
1491	ILMN_1734696	FRG1	blue	0.742705	3.21e-12
1492	ILMN_1753507	FRMPD3	blue	0.534587	6.39e-06
1493	ILMN_2288070	FTO	blue	0.856171	3.8e-19
1494	ILMN_2401822	FTSJ1	blue	0.763872	3.3e-13
1495	ILMN_1728540	FUNDC1	blue	0.918372	3.05e-26
1496	ILMN_2306066	FUS	blue	0.567015	1.27e-06
1497	ILMN_1677162	FUSIP1	blue	0.731506	9.82e-12
1498	ILMN_2354649	FUSIP1	blue	0.648974	8.79e-09
1499	ILMN_1696546	FZD1	blue	0.371408	0.00272719
1500	ILMN_2395375	GABBR1	blue	0.650507	7.9e-09
1501	ILMN_1659678	GABRA2	blue	0.748604	1.74e-12
1502	ILMN_1803977	GALNT1	blue	0.804409	2.01e-15
1503	ILMN_2038778	GAPDH	blue	0.502128	2.75e-05
1504	ILMN_1741391	GARNL1	blue	0.717026	3.84e-11
1505	ILMN_1779347	GARNL3	blue	0.476056	8.03e-05
1506	ILMN_1809034	GATC	blue	0.627741	3.66e-08
1507	ILMN_2364110	GBA	blue	0.655702	5.46e-09
1508	ILMN_1778611	GBAS	blue	0.782144	3.78e-14
1509	ILMN_1789702	GBE1	blue	0.766437	2.46e-13
1510	ILMN_1719870	GCUD2	blue	0.519987	1.26e-05
1511	ILMN_1674949	GDA	blue	0.406888	0.00093515
1512	ILMN_2276933	GDAP1	blue	0.473373	8.92e-05
1513	ILMN_1721801	GDAP1	blue	0.76473	2.99e-13
1514	ILMN_1663383	GEMIN5	blue	0.555847	2.25e-06
1515	ILMN_1657682	GFM1	blue	0.305611	0.014862
1516	ILMN_2378696	GFM2	blue	0.310427	0.0132824
1517	ILMN_2220184	GFPT1	blue	0.770879	1.47e-13
1518	ILMN_2195914	GGH	blue	0.704021	1.22e-10
1519	ILMN_1681754	GGH	blue	0.878698	2.97e-21
1520	ILMN_1725620	GGNBP2	blue	0.702736	1.36e-10
1521	ILMN_1692276	GGPS1	blue	0.756072	7.83e-13
1522	ILMN_2275060	GHRHR	blue	0.252976	0.0454575
1523	ILMN_1807501	GINS4	blue	0.352152	0.00464861
1524	ILMN_1760922	GIT2	blue	0.535973	5.98e-06
1525	ILMN_1725471	GK	blue	0.708176	8.5e-11
1526	ILMN_2393296	GK	blue	0.502722	2.68e-05
1527	ILMN_1702177	GLO1	blue	0.899315	1.38e-23
1528	ILMN_2258268	GLRX2	blue	0.754245	9.55e-13
1529	ILMN_2412927	GMPPB	blue	0.337416	0.00684413
1530	ILMN_1677919	GMPR2	blue	0.652721	6.76e-09
1531	ILMN_2365595	GMPR2	blue	0.766857	2.35e-13
1532	ILMN_2131467	GNAI1	blue	0.522991	1.1e-05
1533	ILMN_1659923	GNAQ	blue	0.843411	4.17e-18
1534	ILMN_1729417	GNE	blue	0.298878	0.0173392
1535	ILMN_1757074	GNG10	blue	0.653262	6.5e-09
1536	ILMN_1652003	GNG10	blue	0.824139	1.07e-16
1537	ILMN_2324056	GNL3	blue	0.869195	2.56e-20
1538	ILMN_1699859	GNPAT	blue	0.62379	4.72e-08
1539	ILMN_1691567	GNPDA2	blue	0.873099	1.08e-20
1540	ILMN_1773741	GOLGA5	blue	0.741338	3.69e-12
1541	ILMN_1767837	GOLT1B	blue	0.692266	3.29e-10
1542	ILMN_1798816	GOSR1	blue	0.450799	0.000209177
1543	ILMN_1656293	GOSR2	blue	0.494646	3.78e-05
1544	ILMN_1655625	GPATCH1	blue	0.604155	1.58e-07
1545	ILMN_1786036	GPATCH2	blue	0.341304	0.00619094
1546	ILMN_1723139	GPD2	blue	0.801085	3.19e-15
1547	ILMN_2397646	GPM6A	blue	0.825132	9.12e-17
1548	ILMN_1704665	GPM6B	blue	0.642054	1.42e-08
1549	ILMN_1666902	GPR114	blue	0.518189	1.36e-05
1550	ILMN_1805973	GPR19	blue	0.744954	2.55e-12
1551	ILMN_1697228	GPR56	blue	0.286749	0.0226969
1552	ILMN_1774528	GPRC5C	blue	0.452609	0.000195785
1553	ILMN_1734353	GPX4	blue	0.627515	3.72e-08
1554	ILMN_2378952	GPX4	blue	0.758102	6.27e-13
1555	ILMN_1652662	GRB10	blue	0.189196	0.137523
1556	ILMN_1748797	GRB2	blue	0.837523	1.17e-17
1557	ILMN_1688843	GRK4	blue	0.42283	0.000555711
1558	ILMN_2375739	GRK4	blue	0.502725	2.68e-05
1559	ILMN_1670817	GRPEL1	blue	0.743183	3.06e-12
1560	ILMN_1771964	GSTA4	blue	0.882989	1.06e-21
1561	ILMN_2227573	GSTO1	blue	0.498564	3.2e-05
1562	ILMN_1808196	GSTO1	blue	0.842385	5.01e-18
1563	ILMN_1737857	GTF2B	blue	0.851838	8.79e-19
1564	ILMN_1655921	GTF2E1	blue	0.811646	7.12e-16
1565	ILMN_1726693	GTF2H1	blue	0.768032	2.05e-13
1566	ILMN_1673917	GTF2I	blue	0.373718	0.0025526
1567	ILMN_1680501	GTF2IRD2B	blue	0.706202	1.01e-10
1568	ILMN_1760011	GTF2IRD2B	blue	0.654045	6.15e-09
1569	ILMN_1746457	GTF3C2	blue	0.700581	1.64e-10
1570	ILMN_1789508	GTF3C3	blue	0.497677	3.33e-05
1571	ILMN_2383754	GTPBP10	blue	0.438929	0.000319946
1572	ILMN_1748894	GTPBP3	blue	0.366448	0.00313847
1573	ILMN_2286514	GTPBP8	blue	0.844141	3.66e-18
1574	ILMN_2393243	GTPBP8	blue	0.73729	5.55e-12
1575	ILMN_2211728	GUCA1B	blue	0.321862	0.0100999
1576	ILMN_1763328	GZF1	blue	0.524871	1.01e-05
1577	ILMN_1746171	H2AFY	blue	0.641265	1.5e-08
1578	ILMN_1674034	H2AFY	blue	0.87939	2.52e-21
1579	ILMN_2373495	H2AFY	blue	0.688503	4.48e-10
1580	ILMN_1675025	H2BFM	blue	0.556116	2.22e-06
1581	ILMN_1723414	HACL1	blue	0.662217	3.41e-09
1582	ILMN_1678812	HAPLN1	blue	0.573849	8.8e-07
1583	ILMN_1750658	HAX1	blue	0.35206	0.00466006
1584	ILMN_2289775	HAX1	blue	0.70622	1.01e-10
1585	ILMN_2398903	HAX1	blue	0.783771	3.09e-14
1586	ILMN_1674297	HCFC2	blue	0.455476	0.000176167
1587	ILMN_1683995	HCG18	blue	0.79876	4.38e-15
1588	ILMN_2203729	HCG4	blue	0.496859	3.44e-05
1589	ILMN_1767747	HDAC2	blue	0.416167	0.000692916
1590	ILMN_2325978	HDGF2	blue	0.794943	7.31e-15
1591	ILMN_1678252	HDLBP	blue	0.409737	0.000853682
1592	ILMN_1808219	HEATR3	blue	0.75623	7.7e-13
1593	ILMN_1706094	HECTD1	blue	0.82036	1.92e-16
1594	ILMN_1720440	HEL308	blue	0.719827	2.97e-11
1595	ILMN_1654639	HERC6	blue	0.688084	4.64e-10
1596	ILMN_1763007	HIAT1	blue	0.79714	5.45e-15
1597	ILMN_2231189	HIAT1	blue	0.446919	0.000240763
1598	ILMN_1664371	HIATL1	blue	0.423733	0.000539161
1599	ILMN_1703229	HIATL1	blue	0.655163	5.68e-09
1600	ILMN_1777058	HIATL1	blue	0.747561	1.94e-12
1601	ILMN_1681283	HIF1A	blue	0.802017	2.8e-15
1602	ILMN_1763260	HIF1A	blue	0.796032	6.32e-15
1603	ILMN_1674522	HIGD1A	blue	0.941177	1.95e-30
1604	ILMN_1807710	HINT1	blue	0.847915	1.84e-18
1605	ILMN_1779076	HINT3	blue	0.221951	0.080415
1606	ILMN_1782954	HIP2	blue	0.865126	6.13e-20
1607	ILMN_1776845	HIST1H3A	blue	0.396822	0.0012823
1608	ILMN_1792669	HLCS	blue	0.359045	0.00385489
1609	ILMN_1673820	HLTF	blue	0.806416	1.51e-15
1610	ILMN_1685954	HMBS	blue	0.367607	0.00303768
1611	ILMN_1726306	HMBS	blue	0.234611	0.0641986
1612	ILMN_2339192	HMGCLL1	blue	0.89424	5.73e-23
1613	ILMN_1731984	HMGN3	blue	0.532909	6.92e-06
1614	ILMN_1706118	HN1L	blue	0.28447	0.0238461
1615	ILMN_1663447	HNRNPA1	blue	0.332753	0.0077068
1616	ILMN_2334587	HNRNPC	blue	0.543816	4.1e-06
1617	ILMN_1751368	HNRNPD	blue	0.689118	4.26e-10
1618	ILMN_1781764	HNRNPH2	blue	0.686952	5.08e-10
1619	ILMN_2389582	HNRNPL	blue	0.544168	4.03e-06
1620	ILMN_2378048	HNRPK	blue	0.878588	3.04e-21
1621	ILMN_1791575	HNRPLL	blue	0.53679	5.75e-06
1622	ILMN_1798379	HNT	blue	0.425939	0.000500575
1623	ILMN_1735570	HOPX	blue	0.692787	3.15e-10
1624	ILMN_1718079	HOXB1	blue	0.575725	7.96e-07
1625	ILMN_1783500	HOXD12	blue	0.550055	3.02e-06
1626	ILMN_1697703	HPDL	blue	0.354032	0.00441897
1627	ILMN_2267787	HPS1	blue	0.567251	1.25e-06
1628	ILMN_1779547	HPSE	blue	0.325565	0.00922249
1629	ILMN_1738987	HS2ST1	blue	0.672056	1.63e-09
1630	ILMN_2389501	HSD11B1	blue	0.505431	2.39e-05
1631	ILMN_1800311	HSF2	blue	0.849008	1.5e-18
1632	ILMN_2135756	HSF2BP	blue	0.563929	1.49e-06
1633	ILMN_1714850	HSGT1	blue	0.721828	2.47e-11
1634	ILMN_1760110	HSPA12A	blue	0.414733	0.000726171
1635	ILMN_1769902	HSPBP1	blue	0.786339	2.23e-14
1636	ILMN_1678949	HSPBP1	blue	0.823299	1.22e-16
1637	ILMN_1673548	HSPC159	blue	0.686101	5.44e-10
1638	ILMN_1747204	HTRA2	blue	0.701472	1.52e-10
1639	ILMN_2217329	IAH1	blue	0.909221	6.79e-25
1640	ILMN_1733956	IARS	blue	0.885504	5.65e-22
1641	ILMN_2400854	ICA1L	blue	0.494652	3.78e-05
1642	ILMN_1766366	ICA1L	blue	0.839503	8.33e-18
1643	ILMN_1706154	ICK	blue	0.465695	0.000119997
1644	ILMN_1696432	IDH1	blue	0.66852	2.13e-09
1645	ILMN_2373632	IDH3B	blue	0.860387	1.64e-19
1646	ILMN_1755075	IDI1	blue	0.732906	8.56e-12
1647	ILMN_1763539	IER3IP1	blue	0.72397	2.02e-11
1648	ILMN_2063500	IFT52	blue	0.793852	8.45e-15
1649	ILMN_1717165	IGBP1	blue	0.585558	4.63e-07
1650	ILMN_1683328	IHPK2	blue	0.7347	7.18e-12
1651	ILMN_2328835	IHPK2	blue	0.685314	5.8e-10
1652	ILMN_1674024	IKZF5	blue	0.743664	2.91e-12
1653	ILMN_1671353	IL12A	blue	0.493616	3.94e-05
1654	ILMN_1789645	IL12RB1	blue	0.203714	0.10929
1655	ILMN_1775501	IL1B	blue	0.30604	0.014715
1656	ILMN_1669584	ILF3	blue	0.782841	3.47e-14
1657	ILMN_2358980	ILK	blue	0.535858	6.02e-06
1658	ILMN_1782579	IMMT	blue	0.782137	3.79e-14
1659	ILMN_1733696	IMP3	blue	0.681624	7.78e-10
1660	ILMN_2043845	IMPACT	blue	0.535598	6.09e-06
1661	ILMN_1696311	IMPAD1	blue	0.730741	1.06e-11
1662	ILMN_1662243	ING1	blue	0.552352	2.69e-06
1663	ILMN_2381603	ING3	blue	0.755796	8.07e-13
1664	ILMN_2237746	ING3	blue	0.764613	3.03e-13
1665	ILMN_1793474	INSIG1	blue	0.666826	2.42e-09
1666	ILMN_1676233	INTS4	blue	0.632493	2.69e-08
1667	ILMN_1798172	IPO4	blue	0.511872	1.8e-05
1668	ILMN_1652378	IPO7	blue	0.775456	8.55e-14
1669	ILMN_2316104	IQCB1	blue	0.701766	1.48e-10
1670	ILMN_1726554	IREB2	blue	0.663136	3.19e-09
1671	ILMN_2219556	ISCA1	blue	0.790874	1.25e-14
1672	ILMN_1672024	ISCA1L	blue	0.785213	2.58e-14
1673	ILMN_2409062	ISCU	blue	0.785028	2.64e-14
1674	ILMN_1693310	ITFG1	blue	0.894882	4.8e-23
1675	ILMN_1701244	ITFG2	blue	0.657196	4.91e-09
1676	ILMN_1690099	ITGB1BP1	blue	0.240405	0.0577122
1677	ILMN_1751708	ITM2B	blue	0.871636	1.5e-20
1678	ILMN_2407482	ITPA	blue	0.718675	3.3e-11
1679	ILMN_1793384	JAK1	blue	0.796103	6.26e-15
1680	ILMN_1683178	JAK2	blue	0.439515	0.00031341
1681	ILMN_1685690	JARID1D	blue	0.465397	0.000121367
1682	ILMN_1661770	JMJD2C	blue	0.528375	8.55e-06
1683	ILMN_1669468	JMJD2D	blue	0.610892	1.06e-07
1684	ILMN_1696503	JRKL	blue	0.478359	7.33e-05
1685	ILMN_1673252	JTV1	blue	0.737593	5.39e-12
1686	ILMN_1777584	KARS	blue	0.728091	1.36e-11
1687	ILMN_1769382	KBTBD3	blue	0.740323	4.09e-12
1688	ILMN_1687524	KBTBD4	blue	0.571897	9.78e-07
1689	ILMN_1687092	KBTBD4	blue	0.661246	3.66e-09
1690	ILMN_1730303	KBTBD7	blue	0.699147	1.85e-10
1691	ILMN_2044293	KBTBD7	blue	0.450861	0.000208703
1692	ILMN_1711585	KCMF1	blue	0.468769	0.00010665
1693	ILMN_2368856	KCNIP1	blue	0.644363	1.21e-08
1694	ILMN_1801467	KCNK4	blue	0.58006	6.28e-07
1695	ILMN_1709937	KCNN4	blue	0.247089	0.0509
1696	ILMN_2163070	KHDC1	blue	0.621386	5.5e-08
1697	ILMN_1678173	KHK	blue	0.575341	8.12e-07
1698	ILMN_1665483	KIAA0020	blue	0.45978	0.000150084
1699	ILMN_1784333	KIAA0256	blue	0.682706	7.14e-10
1700	ILMN_2339006	KIAA0564	blue	0.640847	1.54e-08
1701	ILMN_1808260	KIAA0564	blue	0.464166	0.00012719
1702	ILMN_1688455	KIAA0564	blue	0.616435	7.5e-08
1703	ILMN_1669566	KIAA0888	blue	0.268325	0.03348
1704	ILMN_1742124	KIAA1128	blue	0.891674	1.14e-22
1705	ILMN_1885728	KIAA1147	blue	0.519349	1.29e-05
1706	ILMN_1733115	KIAA1219	blue	0.279916	0.0262905
1707	ILMN_1745813	KIAA1279	blue	0.953737	1.54e-33
1708	ILMN_2211583	KIAA1279	blue	0.722314	2.36e-11
1709	ILMN_1793514	KIAA1303	blue	0.355728	0.00422044
1710	ILMN_1784175	KIAA1383	blue	0.76614	2.55e-13
1711	ILMN_1838885	KIAA1632	blue	0.379038	0.00218788
1712	ILMN_1679232	KIDINS220	blue	0.802882	2.48e-15
1713	ILMN_2143155	KIF11	blue	0.531579	7.36e-06
1714	ILMN_1794539	KIF11	blue	0.401639	0.00110384
1715	ILMN_1676679	KIF25	blue	0.427376	0.000476801
1716	ILMN_1734476	KIF2A	blue	0.786323	2.24e-14
1717	ILMN_1788793	KLF8	blue	0.725235	1.79e-11
1718	ILMN_1741204	KLHDC2	blue	0.792597	9.97e-15
1719	ILMN_2405470	KLHDC9	blue	0.760082	5.04e-13
1720	ILMN_1756525	KLHL20	blue	0.614629	8.39e-08
1721	ILMN_1732550	KLHL23	blue	0.757833	6.46e-13
1722	ILMN_1693401	KLHL28	blue	0.529728	8.03e-06
1723	ILMN_1760792	KLHL7	blue	0.823283	1.22e-16
1724	ILMN_1714083	KLHL8	blue	0.639915	1.64e-08
1725	ILMN_1664466	KLHL9	blue	0.738334	5e-12
1726	ILMN_1732516	KNTC1	blue	0.549377	3.12e-06
1727	ILMN_1721868	KPNA2	blue	0.699924	1.73e-10
1728	ILMN_1708427	KPNA3	blue	0.798551	4.5e-15
1729	ILMN_1669700	KPNA5	blue	0.415724	0.000703041
1730	ILMN_1703949	KPNB1	blue	0.825822	8.17e-17
1731	ILMN_2323418	KRIT1	blue	0.532587	7.02e-06
1732	ILMN_1811261	KRIT1	blue	0.816719	3.35e-16
1733	ILMN_1767579	KRR1	blue	0.600876	1.92e-07
1734	ILMN_2178226	KRT86	blue	0.608706	1.2e-07
1735	ILMN_1784216	KRTAP19-6	blue	0.316153	0.0115946
1736	ILMN_1774800	KTELC1	blue	0.560847	1.75e-06
1737	ILMN_1765132	LACTB	blue	0.403848	0.00102976
1738	ILMN_1703335	LACTB	blue	0.475041	8.36e-05
1739	ILMN_1693830	LACTB	blue	0.618722	6.5e-08
1740	ILMN_1715684	LAMB3	blue	0.578547	6.82e-07
1741	ILMN_2081988	LANCL1	blue	0.70948	7.57e-11
1742	ILMN_1757317	LARS	blue	0.675167	1.29e-09
1743	ILMN_1769782	LAX1	blue	0.219582	0.0837818
1744	ILMN_2336186	LCMT1	blue	0.906334	1.69e-24
1745	ILMN_1691425	LDOC1L	blue	0.614782	8.31e-08
1746	ILMN_1801553	LEO1	blue	0.803	2.44e-15
1747	ILMN_1804451	LEO1	blue	0.550148	3e-06
1748	ILMN_1698019	LGMN	blue	0.762851	3.7e-13
1749	ILMN_1736077	LIAS	blue	0.525078	9.96e-06
1750	ILMN_2137084	LIN9	blue	0.430294	0.000431682
1751	ILMN_2338197	LINS1	blue	0.339745	0.00644599
1752	ILMN_1748258	LINS1	blue	0.493064	4.03e-05
1753	ILMN_1668249	LMF1	blue	0.58776	4.09e-07
1754	ILMN_1815716	LMLN	blue	0.370781	0.00277636
1755	ILMN_1764231	LMO3	blue	0.626447	3.98e-08
1756	ILMN_2205211	LOC134997	blue	0.885942	5.06e-22
1757	ILMN_2119421	LOC143543	blue	0.280942	0.0257222
1758	ILMN_1664602	LOC143543	blue	0.597781	2.31e-07
1759	ILMN_1736894	LOC144983	blue	0.380234	0.00211259
1760	ILMN_1724233	LOC145783	blue	0.490638	4.46e-05
1761	ILMN_1670124	LOC150223	blue	0.442658	0.000280423
1762	ILMN_1666384	LOC151579	blue	0.772477	1.22e-13
1763	ILMN_1688435	LOC155060	blue	0.402041	0.00109001
1764	ILMN_2131293	LOC200810	blue	0.538866	5.21e-06
1765	ILMN_1782084	LOC200810	blue	0.513681	1.67e-05
1766	ILMN_1796130	LOC221710	blue	0.519394	1.29e-05
1767	ILMN_2413377	LOC222967	blue	0.384054	0.00188741
1768	ILMN_1651980	LOC283767	blue	0.430982	0.000421618
1769	ILMN_1675803	LOC285550	blue	0.513219	1.7e-05
1770	ILMN_1688127	LOC341457	blue	0.898482	1.75e-23
1771	ILMN_2275583	LOC344405	blue	0.467972	0.000109971
1772	ILMN_1696701	LOC344595	blue	0.574913	8.31e-07
1773	ILMN_1714882	LOC375190	blue	0.535676	6.07e-06
1774	ILMN_1690911	LOC388272	blue	0.764663	3.01e-13
1775	ILMN_1794987	LOC388327	blue	0.787841	1.85e-14
1776	ILMN_1754990	LOC388720	blue	0.418333	0.000645264
1777	ILMN_1803953	LOC388789	blue	0.789524	1.49e-14
1778	ILMN_1675421	LOC389293	blue	0.576739	7.53e-07
1779	ILMN_1714765	LOC389599	blue	0.721653	2.51e-11
1780	ILMN_1803308	LOC389895	blue	0.836486	1.4e-17
1781	ILMN_1747423	LOC389901	blue	0.564328	1.46e-06
1782	ILMN_1665781	LOC390466	blue	0.867788	3.48e-20
1783	ILMN_1692707	LOC391356	blue	0.457057	0.00016614
1784	ILMN_1765701	LOC399942	blue	0.66001	4e-09
1785	ILMN_1683552	LOC400174	blue	0.660883	3.76e-09
1786	ILMN_1813055	LOC401093	blue	0.4356	0.000359441
1787	ILMN_1675946	LOC401238	blue	0.333682	0.00752769
1788	ILMN_2067682	LOC401431	blue	0.629476	3.27e-08
1789	ILMN_1811909	LOC402221	blue	0.823353	1.21e-16
1790	ILMN_1699131	LOC402483	blue	0.341888	0.00609774
1791	ILMN_1686811	LOC402644	blue	0.826807	6.98e-17
1792	ILMN_1659273	LOC441408	blue	0.576979	7.43e-07
1793	ILMN_1682711	LOC493754	blue	0.544757	3.92e-06
1794	ILMN_1717010	LOC51057	blue	0.279117	0.0267404
1795	ILMN_1699170	LOC51149	blue	0.524978	1e-05
1796	ILMN_1798472	LOC550112	blue	0.515113	1.56e-05
1797	ILMN_1767809	LOC552891	blue	0.676246	1.18e-09
1798	ILMN_1690036	LOC554206	blue	0.640628	1.56e-08
1799	ILMN_2200562	LOC595101	blue	0.378651	0.00221275
1800	ILMN_1724230	LOC642236	blue	0.64306	1.32e-08
1801	ILMN_1698519	LOC642267	blue	0.242588	0.05541
1802	ILMN_1770818	LOC642342	blue	0.522833	1.1e-05
1803	ILMN_1779032	LOC642502	blue	0.699498	1.8e-10
1804	ILMN_1810082	LOC642548	blue	0.296198	0.0184191
1805	ILMN_1652685	LOC642595	blue	0.233069	0.0660197
1806	ILMN_1717869	LOC642702	blue	0.117163	0.360463
1807	ILMN_1658375	LOC642976	blue	0.281165	0.0255996
1808	ILMN_1721659	LOC643668	blue	0.915985	7.08e-26
1809	ILMN_1807492	LOC643668	blue	0.721542	2.53e-11
1810	ILMN_1679280	LOC643997	blue	0.821818	1.54e-16
1811	ILMN_1808837	LOC644029	blue	0.654562	5.93e-09
1812	ILMN_1693124	LOC644096	blue	0.844603	3.37e-18
1813	ILMN_2070355	LOC644096	blue	0.649991	8.19e-09
1814	ILMN_1769024	LOC644113	blue	0.493487	3.96e-05
1815	ILMN_1734880	LOC644128	blue	0.539518	5.05e-06
1816	ILMN_1795474	LOC644131	blue	0.705937	1.03e-10
1817	ILMN_1772603	LOC644172	blue	0.493478	3.96e-05
1818	ILMN_1747924	LOC644254	blue	0.311612	0.0129169
1819	ILMN_1652215	LOC644310	blue	0.74502	2.53e-12
1820	ILMN_1679044	LOC644584	blue	0.221791	0.0806394
1821	ILMN_1704908	LOC644641	blue	0.540151	4.9e-06
1822	ILMN_1719606	LOC644762	blue	0.827382	6.36e-17
1823	ILMN_1779258	LOC644774	blue	0.777146	6.98e-14
1824	ILMN_1675472	LOC644799	blue	0.623587	4.78e-08
1825	ILMN_1665571	LOC644869	blue	0.747488	1.96e-12
1826	ILMN_1815124	LOC645317	blue	0.856039	3.9e-19
1827	ILMN_1691123	LOC645492	blue	0.229066	0.0709431
1828	ILMN_1653601	LOC646144	blue	0.209204	0.0998624
1829	ILMN_1721651	LOC646463	blue	0.748863	1.69e-12
1830	ILMN_1691449	LOC646630	blue	0.889741	1.91e-22
1831	ILMN_1745702	LOC646675	blue	0.838525	9.88e-18
1832	ILMN_1730791	LOC646783	blue	0.412626	0.000777698
1833	ILMN_1802906	LOC646900	blue	0.513959	1.64e-05
1834	ILMN_1732313	LOC647195	blue	0.66143	3.61e-09
1835	ILMN_1685774	LOC647340	blue	0.913238	1.81e-25
1836	ILMN_1658911	LOC647349	blue	0.789733	1.45e-14
1837	ILMN_1729408	LOC647357	blue	0.3641	0.00335173
1838	ILMN_1674108	LOC647645	blue	0.329813	0.00829803
1839	ILMN_1720249	LOC648057	blue	0.643283	1.3e-08
1840	ILMN_1755910	LOC648366	blue	0.492184	4.18e-05
1841	ILMN_1700880	LOC648399	blue	0.802548	2.6e-15
1842	ILMN_1708047	LOC648581	blue	0.591743	3.27e-07
1843	ILMN_1692716	LOC648876	blue	0.195625	0.124412
1844	ILMN_1654493	LOC649169	blue	0.353103	0.00453115
1845	ILMN_1801435	LOC649596	blue	0.584128	5.02e-07
1846	ILMN_1743711	LOC650215	blue	0.722272	2.37e-11
1847	ILMN_1692116	LOC650321	blue	0.516703	1.46e-05
1848	ILMN_1774380	LOC650898	blue	0.541468	4.6e-06
1849	ILMN_1775831	LOC650921	blue	0.426121	0.000497501
1850	ILMN_1782417	LOC651064	blue	0.494325	3.83e-05
1851	ILMN_1690063	LOC651143	blue	0.680379	8.58e-10
1852	ILMN_1709948	LOC651453	blue	0.392639	0.00145786
1853	ILMN_1709287	LOC651575	blue	0.708655	8.14e-11
1854	ILMN_1759344	LOC652226	blue	0.35181	0.00469143
1855	ILMN_1774659	LOC652388	blue	0.704463	1.17e-10
1856	ILMN_1744048	LOC652455	blue	0.512321	1.77e-05
1857	ILMN_1718353	LOC652458	blue	0.684905	5.99e-10
1858	ILMN_1658093	LOC652470	blue	0.539318	5.1e-06
1859	ILMN_1708605	LOC652481	blue	0.794776	7.47e-15
1860	ILMN_1666564	LOC652489	blue	0.894171	5.84e-23
1861	ILMN_1810433	LOC652545	blue	0.393395	0.00142464
1862	ILMN_1702783	LOC652595	blue	0.895519	4.03e-23
1863	ILMN_1773797	LOC652615	blue	0.311643	0.0129074
1864	ILMN_1744608	LOC652623	blue	0.560534	1.77e-06
1865	ILMN_1800131	LOC652826	blue	0.742541	3.27e-12
1866	ILMN_1688818	LOC652864	blue	0.643154	1.31e-08
1867	ILMN_1737078	LOC653059	blue	0.491586	4.29e-05
1868	ILMN_1659365	LOC653071	blue	0.654674	5.88e-09
1869	ILMN_1661628	LOC653110	blue	0.744196	2.76e-12
1870	ILMN_1732291	LOC653125	blue	0.334491	0.00737483
1871	ILMN_1720438	LOC653147	blue	0.943389	6.26e-31
1872	ILMN_1662158	LOC653147	blue	0.742193	3.38e-12
1873	ILMN_1670378	LOC653199	blue	0.651137	7.56e-09
1874	ILMN_1660976	LOC653204	blue	0.387386	0.00170881
1875	ILMN_1755277	LOC653352	blue	0.271027	0.0316721
1876	ILMN_1806631	LOC653383	blue	0.622764	5.04e-08
1877	ILMN_1750178	LOC653450	blue	0.633929	2.44e-08
1878	ILMN_1703301	LOC653479	blue	0.913778	1.51e-25
1879	ILMN_1776260	LOC653505	blue	0.894999	4.65e-23
1880	ILMN_1805853	LOC653583	blue	0.123731	0.333977
1881	ILMN_1778543	LOC653874	blue	0.400524	0.00114303
1882	ILMN_1737586	LOC653994	blue	0.889457	2.05e-22
1883	ILMN_1729832	LOC653994	blue	0.261813	0.0381934
1884	ILMN_1761474	LOC654189	blue	0.382861	0.00195532
1885	ILMN_1694752	LOC727726	blue	0.804075	2.1e-15
1886	ILMN_1677714	LOC727773	blue	0.330678	0.00812019
1887	ILMN_1655093	LOC727773	blue	0.5632	1.55e-06
1888	ILMN_1814589	LOC728037	blue	0.646098	1.07e-08
1889	ILMN_1669981	LOC728127	blue	0.288494	0.0218489
1890	ILMN_1802761	LOC728505	blue	0.637967	1.87e-08
1891	ILMN_1813246	LOC728554	blue	0.424598	0.000523725
1892	ILMN_1771734	LOC728564	blue	0.426138	0.000497214
1893	ILMN_1686401	LOC728739	blue	0.800961	3.24e-15
1894	ILMN_2134855	LOC728758	blue	0.411005	0.000819547
1895	ILMN_1667970	LOC728825	blue	0.674761	1.33e-09
1896	ILMN_1665601	LOC728944	blue	0.422633	0.000559402
1897	ILMN_1749612	LOC729101	blue	0.722338	2.35e-11
1898	ILMN_1699253	LOC729317	blue	0.865116	6.14e-20
1899	ILMN_1750299	LOC729826	blue	0.428325	0.000461683
1900	ILMN_1882764	LOC730358	blue	0.823424	1.19e-16
1901	ILMN_1715802	LOC730417	blue	0.247153	0.0508382
1902	ILMN_1777499	LOC731007	blue	0.691464	3.52e-10
1903	ILMN_1759691	LOC731366	blue	0.559447	1.88e-06
1904	ILMN_1700025	LOC732007	blue	0.909666	5.89e-25
1905	ILMN_1709936	LOC90624	blue	0.873152	1.07e-20
1906	ILMN_1778985	LOC90826	blue	0.756024	7.87e-13
1907	ILMN_1682996	LOH11CR2A	blue	0.405703	0.00097106
1908	ILMN_1651268	LOH12CR1	blue	0.549699	3.07e-06
1909	ILMN_1692623	LPHN3	blue	0.697752	2.08e-10
1910	ILMN_1696587	LRP1B	blue	0.741838	3.51e-12
1911	ILMN_2302654	LRP8	blue	0.265989	0.0351121
1912	ILMN_1753568	LRRC34	blue	0.661002	3.72e-09
1913	ILMN_2131756	LRRC40	blue	0.468062	0.000109591
1914	ILMN_1732509	LRRC40	blue	0.789237	1.54e-14
1915	ILMN_1668484	LRRC47	blue	0.770179	1.6e-13
1916	ILMN_1712128	LRRC8B	blue	0.539793	4.98e-06
1917	ILMN_1763409	LRRC8D	blue	0.745746	2.35e-12
1918	ILMN_1749239	LRRFIP2	blue	0.526714	9.23e-06
1919	ILMN_1776649	LRRK2	blue	0.510637	1.9e-05
1920	ILMN_1734428	LSM12	blue	0.659037	4.3e-09
1921	ILMN_1777725	LSM14B	blue	0.589126	3.79e-07
1922	ILMN_2116556	LSM5	blue	0.529064	8.28e-06
1923	ILMN_2225537	LTB4DH	blue	0.772673	1.19e-13
1924	ILMN_1805658	LTV1	blue	0.596519	2.48e-07
1925	ILMN_2295511	LUC7L	blue	0.348029	0.00518941
1926	ILMN_1723962	LXN	blue	0.607811	1.27e-07
1927	ILMN_1708081	LYCAT	blue	0.848518	1.64e-18
1928	ILMN_2142117	LYPLAL1	blue	0.830418	3.88e-17
1929	ILMN_1677485	MACROD2	blue	0.302073	0.0161232
1930	ILMN_2358074	MAD1L1	blue	0.383331	0.00192834
1931	ILMN_1777564	MAD2L1	blue	0.854288	5.49e-19
1932	ILMN_2327090	MAEA	blue	0.927435	9.62e-28
1933	ILMN_1689257	MAEA	blue	0.601944	1.81e-07
1934	ILMN_2211479	MAEL	blue	0.788632	1.67e-14
1935	ILMN_1730202	MAGEF1	blue	0.882994	1.05e-21
1936	ILMN_1659659	MAGEH1	blue	0.692766	3.16e-10
1937	ILMN_1775853	MAGI1	blue	0.549924	3.04e-06
1938	ILMN_2222651	MAK10	blue	0.63424	2.39e-08
1939	ILMN_1730986	MALT1	blue	0.334738	0.00732858
1940	ILMN_1652490	MANSC1	blue	0.769639	1.7e-13
1941	ILMN_2142752	MANSC1	blue	0.713198	5.44e-11
1942	ILMN_1680154	MAP1B	blue	0.836482	1.4e-17
1943	ILMN_1703244	MAP1LC3B	blue	0.764702	3e-13
1944	ILMN_1659415	MAP2K1IP1	blue	0.896981	2.68e-23
1945	ILMN_2379326	MAP3K7	blue	0.279861	0.0263211
1946	ILMN_2388090	MAPK14	blue	0.483995	5.85e-05
1947	ILMN_1757287	MAPK6	blue	0.829779	4.31e-17
1948	ILMN_2360229	MAPKAP1	blue	0.656465	5.17e-09
1949	ILMN_1656144	MAPKAPK2	blue	0.238123	0.0602004
1950	ILMN_1699082	MAPKAPK5	blue	0.823348	1.21e-16
1951	ILMN_1681101	2011-03-01	blue	0.525486	9.77e-06
1952	ILMN_2337789	2011-03-02	blue	0.387233	0.00171668
1953	ILMN_2047430	2011-03-05	blue	0.809746	9.39e-16
1954	ILMN_1702764	2011-03-05	blue	0.617622	6.97e-08
1955	ILMN_1704795	MARK3	blue	0.417872	0.000655144
1956	ILMN_1679177	MARS2	blue	0.752663	1.13e-12
1957	ILMN_1682336	MASTL	blue	0.462473	0.000135616
1958	ILMN_2411076	MATR3	blue	0.878887	2.84e-21
1959	ILMN_1683595	MBD1	blue	0.588428	3.94e-07
1960	ILMN_2106818	MBIP	blue	0.854547	5.22e-19
1961	ILMN_2198499	MCART1	blue	0.470142	0.000101143
1962	ILMN_1745513	MCAT	blue	0.849374	1.4e-18
1963	ILMN_1760174	MCCC1	blue	0.679089	9.49e-10
1964	ILMN_1761808	MCFD2	blue	0.740583	3.99e-12
1965	ILMN_1681503	MCM2	blue	0.70053	1.65e-10
1966	ILMN_1737205	MCM4	blue	0.872871	1.14e-20
1967	ILMN_1713147	MCRS1	blue	0.786222	2.27e-14
1968	ILMN_1662263	MDP-1	blue	0.714743	4.73e-11
1969	ILMN_1736042	ME1	blue	0.724144	1.99e-11
1970	ILMN_1727073	MEA1	blue	0.71173	6.2e-11
1971	ILMN_1730307	MED16	blue	0.576108	7.79e-07
1972	ILMN_1718171	MED26	blue	0.710641	6.83e-11
1973	ILMN_1716876	MED27	blue	0.720344	2.83e-11
1974	ILMN_1659537	MED8	blue	0.821699	1.56e-16
1975	ILMN_1661888	MEF2A	blue	0.427261	0.00047868
1976	ILMN_1655780	METTL10	blue	0.262015	0.0380395
1977	ILMN_1738173	METTL4	blue	0.609243	1.17e-07
1978	ILMN_1691570	METTL5	blue	0.858702	2.3e-19
1979	ILMN_1661998	METTL6	blue	0.823064	1.26e-16
1980	ILMN_1653980	METTL8	blue	0.154684	0.226095
1981	ILMN_2402629	METTL9	blue	0.704643	1.16e-10
1982	ILMN_1726421	METTL9	blue	0.600544	1.96e-07
1983	ILMN_1672876	MFI2	blue	0.195215	0.125218
1984	ILMN_2123119	MFSD8	blue	0.801843	2.87e-15
1985	ILMN_2342240	MGAT2	blue	0.673716	1.44e-09
1986	ILMN_2346831	MGAT2	blue	0.647416	9.8e-09
1987	ILMN_1764770	MGC15763	blue	0.628166	3.56e-08
1988	ILMN_1652940	MGC16703	blue	0.284771	0.0236913
1989	ILMN_2263144	MGC3196	blue	0.533423	6.75e-06
1990	ILMN_1731640	MGC39900	blue	0.610052	1.11e-07
1991	ILMN_1678300	MGC40489	blue	0.790326	1.34e-14
1992	ILMN_1715698	MGC71993	blue	0.529384	8.16e-06
1993	ILMN_1751956	MGST3	blue	0.803536	2.27e-15
1994	ILMN_2312906	MIA3	blue	0.528163	8.63e-06
1995	ILMN_1746025	MINA	blue	0.560814	1.75e-06
1996	ILMN_2322986	MINA	blue	0.70759	8.94e-11
1997	ILMN_1664994	MINPP1	blue	0.690083	3.94e-10
1998	ILMN_2353697	MIZF	blue	0.529157	8.24e-06
1999	ILMN_2274180	MKKS	blue	0.717404	3.71e-11
[truncated: 19,697 more rows]

## Sheet: Complete kME Statistics
PSID	Gene	Module	PCblack.cor	PCblack.pval	PCblack.qval	PCblue.cor	PCblue.pval	PCblue.qval	PCbrown.cor	PCbrown.pval	PCbrown.qval	PCcyan.cor	PCcyan.pval	PCcyan.qval	PCgreen.cor	PCgreen.pval	PCgreen.qval	PCgreenyellow.cor	PCgreenyellow.pval	PCgreenyellow.qval	PCgrey.cor	PCgrey60.cor	PCgrey60.pval	PCgrey60.qval	PClightcyan.cor	PClightcyan.pval	PClightcyan.qval	PClightgreen.cor	PClightgreen.pval	PClightgreen.qval	PClightyellow.cor	PClightyellow.pval	PClightyellow.qval	PCmagenta.cor	PCmagenta.pval	PCmagenta.qval	PCmidnightblue.cor	PCmidnightblue.pval	PCmidnightblue.qval	PCpink.cor	PCpink.pval	PCpink.qval	PCpurple.cor	PCpurple.pval	PCpurple.qval	PCred.cor	PCred.pval	PCred.qval	PCsalmon.cor
ILMN_2055271	A1BG	turquoise	0.306757	0.0144723	0.0109509	-0.573615	8.91515e-07	8.01505e-07	-0.480586	6.70724e-05	4.9148e-05	0.0396584	0.757628	0.364066	-0.131442	0.304485	0.142418	0.363105	0.00344584	0.00202921	-0.624133	0.51761	1.39748e-05	1.15567e-05	-0.343067	0.00591316	0.00555968	-0.249691	0.048432	0.0551596	-0.183324	0.150386	0.0994251	-0.271313	0.0314855	0.0203846	-0.011231	0.930385	0.524336	-0.464077	0.000127621	0.000110618	0.12254	0.338685	0.486482	-0.237296	0.0611224	0.049998	0.0208281
ILMN_1653355	A26C3	yellow	0.367822	0.00301931	0.00281298	-0.533031	6.87671e-06	5.12431e-06	-0.479036	7.13479e-05	5.19964e-05	0.0191921	0.88132	0.399992	-0.0225937	0.86048	0.302607	0.427509	0.000474666	0.000358218	-0.53219	0.507791	2.15656e-05	1.71443e-05	-0.305091	0.0150419	0.011874	-0.105971	0.408459	0.234753	-0.344205	0.00573982	0.00913664	-0.288661	0.021769	0.0150839	0.139441	0.275736	0.276446	-0.40642	0.000949174	0.00064351	0.233964	0.0649574	0.210351	-0.138216	0.280017	0.153657	0.181956
ILMN_2359168	A2BP1	magenta	-0.79892	4.28308e-15	9.30838e-14	0.401302	0.00111557	0.00051416	0.864199	7.44952e-20	8.36538e-19	0.598237	2.24459e-07	1.45758e-06	-0.454814	0.000180533	0.000372728	-0.852406	7.88602e-19	4.14087e-17	0.670574	-0.781415	4.14097e-14	2.20657e-13	-0.179019	0.160368	0.0813204	-0.257412	0.0416812	0.049844	0.303908	0.0154582	0.0189498	0.914412	1.21817e-25	1.3747e-23	-0.213151	0.0934852	0.141955	-0.0633809	0.621664	0.17132	-0.342266	0.00603795	0.0561864	-0.473526	8.86691e-05	0.000271339	-0.478507
ILMN_1787689	A2BP1	turquoise	-0.00610955	0.962097	0.315208	-0.100746	0.43208	0.105069	-0.0524935	0.682839	0.167859	-0.0443578	0.729945	0.356047	-0.241102	0.056969	0.0397567	0.170229	0.182251	0.0618974	-0.227176	0.123499	0.334888	0.0919075	-0.216137	0.0888767	0.0505795	-0.085961	0.502939	0.269751	-0.0445841	0.72862	0.306955	-0.110139	0.390166	0.153144	-0.201108	0.113998	0.161802	-0.164885	0.196571	0.0665419	0.0125485	0.922242	0.709169	-0.050749	0.692846	0.289655	-0.000240447
ILMN_1745607	A2M	greenyellow	0.378528	0.00222071	0.00214525	-0.484987	5.61856e-05	3.43807e-05	-0.638234	1.83445e-08	2.75335e-08	-0.173036	0.175042	0.133524	-0.0763978	0.551766	0.221176	0.726451	1.59627e-11	7.44728e-11	-0.633533	0.515158	1.55936e-05	1.27814e-05	-0.152157	0.233861	0.109948	0.00282179	0.982489	0.411875	-0.249847	0.0482879	0.0433026	-0.532363	7.09658e-06	1.37275e-05	-0.111841	0.382839	0.331963	-0.272755	0.0305593	0.0134456	0.252753	0.0456553	0.173365	0.239413	0.058783	0.0485367	0.0743995
ILMN_2136495	A2ML1	lightgreen	0.293509	0.0195599	0.0141742	-0.0626735	0.625568	0.143765	-0.197975	0.119862	0.0383597	-0.185765	0.144934	0.115754	0.271921	0.0310925	0.0248898	0.13749	0.282576	0.0892893	-0.0458522	0.250197	0.0479642	0.0170328	0.210315	0.0980349	0.0546192	0.316974	0.0113687	0.0211638	-0.192067	0.131546	0.0901932	-0.185182	0.146223	0.0707026	-0.0745519	0.561445	0.408547	0.0997169	0.436823	0.129132	0.209777	0.0989163	0.263489	0.0805158	0.530465	0.241045	0.259817
ILMN_1735045	A4GALT	grey60	0.573295	9.07015e-07	2.07597e-06	-0.53321	6.8192e-06	5.08477e-06	-0.524942	1.00185e-05	8.88175e-06	-0.201045	0.114114	0.0962404	0.245045	0.0529092	0.0376109	0.402315	0.00108069	0.000737054	-0.556672	0.685784	5.58168e-10	1.15464e-09	-0.263959	0.0365828	0.0244974	-0.18315	0.150781	0.119941	-0.30689	0.0144276	0.018037	-0.461253	0.000142001	0.000198335	0.388205	0.0016673	0.00761388	-0.339858	0.00642724	0.00342817	0.0178094	0.889815	0.702527	-0.176469	0.166506	0.104871	0.0439343
ILMN_1680754	A4GNT	turquoise	0.137547	0.282375	0.126094	-0.384189	0.00187988	0.000821952	-0.308342	0.0139477	0.00577552	0.0269471	0.833948	0.386907	-0.209861	0.098779	0.0604966	0.292355	0.0200679	0.00934789	-0.473765	0.289779	0.0212415	0.00825695	-0.153529	0.229623	0.108412	-0.219653	0.0836803	0.0803055	-0.181072	0.155548	0.101902	-0.199617	0.116761	0.0589219	-0.0568558	0.658055	0.44358	-0.310996	0.0131058	0.00639947	0.0290001	0.821497	0.685892	-0.0936442	0.46539	0.220086	-0.0916224
ILMN_1755321	AAAS	lightgreen	0.128445	0.315742	0.137521	0.110839	0.387143	0.0956533	0.00689934	0.957201	0.218955	-0.15135	0.236379	0.166329	0.177868	0.163119	0.0891741	0.11478	0.370382	0.111923	0.131496	0.0197009	0.878197	0.204687	-0.0115701	0.928288	0.307934	0.309906	0.0134463	0.0235834	0.0459892	0.720413	0.304629	-0.0423359	0.741816	0.248397	0.0832489	0.516556	0.391306	0.127596	0.318978	0.0996462	0.274638	0.0293844	0.136036	0.226609	0.0741072	0.0578017	0.290272
ILMN_1698554	AACS	magenta	-0.720503	2.79059e-11	1.84978e-10	0.084613	0.509684	0.120942	0.614289	8.56652e-08	1.14371e-07	0.733376	8.17707e-12	2.12505e-10	-0.642048	1.41745e-08	1.05442e-07	-0.598217	2.24727e-07	3.99874e-07	0.31542	-0.543219	4.22155e-06	3.93259e-06	-0.52236	1.1274e-05	3.36412e-05	-0.453395	0.000190215	0.0013473	0.407056	0.000930151	0.00232571	0.770565	1.52621e-13	1.50767e-12	-0.143146	0.263049	0.269315	-0.362948	0.00346097	0.00200141	-0.330986	0.00805764	0.0663271	-0.558637	1.95559e-06	1.06602e-05	-0.61243
ILMN_1814092	AACSL	midnightblue	0.208791	0.100549	0.0552635	-0.178538	0.161513	0.0447826	-0.164112	0.198706	0.0595425	-0.0374318	0.770854	0.367914	0.169135	0.185119	0.0981399	0.0416703	0.745737	0.196958	-0.133801	0.202715	0.111077	0.0355358	-0.0285534	0.824203	0.283483	-0.0955699	0.456223	0.252816	-0.0249847	0.845887	0.340071	-0.115467	0.367506	0.146354	0.353513	0.00448134	0.0163067	-0.112215	0.381238	0.115614	0.226328	0.0744771	0.225893	-0.131139	0.305613	0.163392	0.0296162
ILMN_2061446	AADACL1	magenta	-0.782568	3.5889e-14	5.62345e-13	0.294174	0.0192726	0.00672776	0.809785	9.33602e-16	5.43421e-15	0.624076	4.63526e-08	3.77937e-07	-0.49516	3.69615e-05	9.70525e-05	-0.824298	1.04072e-16	2.12748e-15	0.575986	-0.709789	7.36799e-11	1.84688e-10	-0.302621	0.0159218	0.012447	-0.286629	0.0227559	0.0331129	0.339656	0.00646089	0.00996509	0.891458	1.2125e-22	6.72749e-21	-0.159899	0.210638	0.236603	-0.17044	0.181702	0.0622541	-0.349104	0.00504339	0.0501293	-0.555494	2.29497e-06	1.21469e-05	-0.516328
ILMN_1668851	AADACL4	grey60	0.29694	0.0181146	0.0132693	-0.42455	0.00052456	0.000260407	-0.392977	0.00144293	0.000771082	0.0654428	0.610345	0.318797	-0.0505749	0.693847	0.260296	0.275542	0.0288337	0.0127798	-0.452863	0.395571	0.00133269	0.000694399	-0.0858802	0.503342	0.198134	0.026047	0.839419	0.375229	-0.192104	0.131469	0.0901634	-0.229422	0.0704941	0.039195	0.143315	0.262481	0.268928	-0.28837	0.0219084	0.0100407	0.0738604	0.565091	0.603624	-0.146846	0.250781	0.142007	0.0102986
ILMN_1726986	AADAT	purple	0.109376	0.393481	0.162723	-0.0170877	0.894254	0.192894	-0.281934	0.0251824	0.00970912	-0.21187	0.0955194	0.0838639	-0.0510333	0.691211	0.259576	0.419546	0.000619914	0.00045331	-0.177512	0.0994073	0.438255	0.115898	0.173756	0.173226	0.0864681	0.14668	0.251324	0.16928	-0.0892052	0.486896	0.232131	-0.281367	0.0254895	0.0171839	-0.39509	0.00135255	0.00648463	0.136974	0.284401	0.0906529	0.730029	1.13271e-11	8.96733e-10	0.440151	0.000306469	0.000741517	0.303286
ILMN_1688755	AAK1	midnightblue	0.238939	0.0593001	0.0360532	-0.110143	0.39015	0.0962624	-0.0330563	0.79703	0.189975	0.0282121	0.826271	0.384339	0.275648	0.0287699	0.023445	-0.134623	0.292829	0.0920459	0.0549644	0.160436	0.20909	0.0614352	-0.00283894	0.982382	0.320062	-0.0935582	0.465802	0.256404	0.0984746	0.442585	0.216813	0.00319761	0.980157	0.302818	0.568937	1.1442e-06	1.97309e-05	-0.0794596	0.535889	0.152299	0.0644456	0.615808	0.622485	-0.219621	0.0837254	0.0631453	0.0891019
ILMN_1880387	AAK1	brown	-0.760887	4.60814e-13	5.08614e-12	0.535194	6.20836e-06	4.66352e-06	0.926721	1.28313e-27	4.96935e-26	0.41373	0.000750304	0.00150087	-0.357082	0.00406775	0.00505162	-0.813819	5.17212e-16	8.17152e-15	0.749692	-0.790172	1.3673e-14	8.36465e-14	-0.16436	0.198019	0.0962192	-0.19881	0.118278	0.10161	0.328002	0.0086818	0.0124206	0.851436	9.48788e-19	2.64317e-17	-0.155505	0.223611	0.24496	0.0506924	0.693171	0.186688	-0.273548	0.0300599	0.137867	-0.338161	0.0067146	0.00915172	-0.378937
ILMN_1653165	AAMP	turquoise	-0.0109893	0.931879	0.308594	9.47459e-05	0.999412	0.210637	0.00747067	0.953661	0.218339	-0.0816324	0.52476	0.28917	-0.111862	0.382749	0.169021	0.0860446	0.502522	0.143499	-0.10235	0.091555	0.475447	0.12407	-0.153301	0.230322	0.108684	-0.179619	0.158949	0.124291	0.0980316	0.44465	0.217526	-0.143052	0.263366	0.113117	0.0100454	0.937718	0.526398	-0.107421	0.402041	0.120784	0.0689911	0.591078	0.612592	-0.0759363	0.554178	0.248727	-0.0561033
ILMN_1662364	AARS	midnightblue	0.0119265	0.926086	0.307297	0.172332	0.176829	0.048462	0.251903	0.0464122	0.0166262	-0.00224386	0.986075	0.426169	0.249857	0.0482787	0.0351352	-0.351337	0.00475144	0.00268188	0.310014	-0.0919364	0.473603	0.123681	-0.0583791	0.649484	0.239512	0.19242	0.130823	0.10873	0.331704	0.00791337	0.0116027	0.183057	0.150991	0.0725234	0.392146	0.00147991	0.00695631	0.0834098	0.515743	0.14777	-0.0433464	0.735875	0.661936	-0.194508	0.126618	0.0855067	0.0357027
ILMN_1674698	AARS2	midnightblue	0.292057	0.0202008	0.0145694	-0.261817	0.0381904	0.0124061	-0.196909	0.121911	0.0389315	0.128332	0.316171	0.204658	0.192382	0.130901	0.0752526	0.0790362	0.538071	0.15178	-0.104563	0.223799	0.0778639	0.0260058	0.0244454	0.849174	0.289634	0.157838	0.216653	0.153343	-0.0492376	0.701558	0.299188	-0.0470599	0.714179	0.241658	0.43366	0.000384474	0.00241541	-0.162749	0.202511	0.068239	0.0136174	0.915642	0.708135	-0.15235	0.233261	0.13437	0.116407
ILMN_1700461	AARSD1	magenta	-0.774376	9.73173e-14	1.3188e-12	0.436039	0.000353988	0.000182899	0.754866	8.92955e-13	3.06703e-12	0.517897	1.3796e-05	5.01887e-05	-0.527085	9.0763e-06	2.89064e-05	-0.644155	1.22737e-08	2.92684e-08	0.600914	-0.744858	2.57398e-12	8.84332e-12	-0.132145	0.301886	0.134301	-0.0895251	0.485329	0.263699	0.525899	9.58721e-06	7.33692e-05	0.754881	8.91441e-13	7.7485e-12	-0.462068	0.000137705	0.00106616	0.00982768	0.939065	0.236194	-0.201611	0.113077	0.282365	-0.249647	0.0484729	0.0420039	-0.417132
ILMN_1784269	AASDH	lightcyan	0.311092	0.0130762	0.0100242	0.515143	1.56037e-05	1.08115e-05	0.0828164	0.518745	0.133793	-0.592739	3.08491e-07	1.89716e-06	0.725716	1.7117e-11	3.22556e-10	-0.069028	0.590879	0.163787	0.461345	-0.0665194	0.60447	0.151567	0.765089	2.87063e-13	1.46178e-11	0.472383	9.27123e-05	0.000819426	0.093196	0.467538	0.225519	-0.255487	0.043287	0.0263471	0.219073	0.0845207	0.132997	0.689759	4.04558e-10	1.60278e-09	0.211107	0.0967468	0.260677	0.46922	0.000104811	0.000310885	0.537624
ILMN_2096191	AASDHPPT	brown	-0.733618	7.98491e-12	6.09259e-11	0.766126	2.5501e-13	8.42344e-13	0.92983	3.57998e-28	1.54457e-26	0.178499	0.161606	0.125753	-0.155273	0.22431	0.113248	-0.80536	1.75635e-15	2.43701e-14	0.90708	-0.888602	2.56439e-22	1.5406e-20	0.121779	0.341718	0.147765	-0.0320344	0.803177	0.364884	0.613068	9.23557e-08	1.71724e-06	0.684898	5.99294e-10	2.89564e-09	-0.143594	0.261543	0.268407	0.376879	0.00232991	0.00141561	-0.284337	0.0239148	0.12185	-0.0645609	0.615175	0.267199	-0.273229
ILMN_1678323	AASS	purple	0.104174	0.416497	0.169726	0.29048	0.0209165	0.00723745	-0.0348746	0.786123	0.187878	-0.381131	0.00205767	0.00354904	0.193228	0.129184	0.0745019	0.167461	0.189572	0.0639658	0.125461	-0.0506864	0.693206	0.169574	0.298935	0.0173169	0.0133387	0.248267	0.0497706	0.056175	0.0447344	0.727741	0.306715	-0.239695	0.0584765	0.0336396	-0.0991555	0.439421	0.357366	0.369327	0.00289351	0.00171234	0.538756	5.23797e-06	0.000168753	0.462667	0.000134624	0.000381572	0.387435
ILMN_2157219	AASS	red	0.131501	0.304266	0.133672	0.190258	0.135289	0.0382584	-0.204219	0.108396	0.0351307	-0.269265	0.0328419	0.0356414	0.24358	0.0543888	0.0384068	0.296077	0.0184694	0.00869021	0.0203864	0.00496501	0.969194	0.221091	0.337602	0.0068116	0.00624727	0.363646	0.00339441	0.00968529	-0.107376	0.40224	0.202346	-0.27384	0.0298773	0.0194855	-0.202273	0.111875	0.159985	0.398654	0.00121159	0.000799032	0.282213	0.0250322	0.124602	0.556149	2.21996e-06	1.18009e-05	0.237567
ILMN_1703743	AATF	grey60	0.718123	3.47541e-11	2.24645e-10	-0.727331	1.46784e-11	3.43419e-11	-0.794103	8.1717e-15	4.04757e-14	-0.156616	0.220277	0.158003	0.224925	0.0763405	0.049646	0.642274	1.39582e-08	3.29625e-08	-0.814625	0.873923	8.95763e-21	3.38529e-19	-0.308486	0.013901	0.0111589	-0.112507	0.379994	0.223357	-0.487104	5.15529e-05	0.000274374	-0.60608	1.41138e-07	4.03726e-07	0.424569	0.00052423	0.00308121	-0.428328	0.000461638	0.000342923	0.182648	0.151921	0.330035	-0.100333	0.433979	0.209511	0.192087
ILMN_1699334	AATK	turquoise	0.0952956	0.457523	0.182502	-0.272345	0.0308204	0.0102413	-0.266827	0.0345192	0.0128244	0.0600877	0.639925	0.328375	-0.106033	0.408186	0.177149	0.224377	0.0770788	0.0297662	-0.312012	0.158019	0.216122	0.0631764	0.0203881	0.873983	0.295429	0.0760422	0.553624	0.287316	-0.245829	0.0521313	0.0457372	-0.130176	0.309207	0.127887	-0.0456076	0.722639	0.465562	-0.155835	0.222617	0.0738627	0.122882	0.337328	0.485646	-0.00962291	0.940333	0.354348	-0.0313237
ILMN_1687609	AATK	greenyellow	-0.230767	0.0688167	0.0406731	-0.190387	0.13502	0.0381921	-0.145276	0.255938	0.0739052	0.195776	0.124115	0.102772	-0.492751	4.08648e-05	0.000105771	0.393926	0.00140167	0.000921808	-0.280472	-0.00291058	0.981938	0.223229	-0.472838	9.10814e-05	0.000182518	-0.204366	0.108136	0.095657	0.104811	0.413637	0.206659	-0.0104035	0.935503	0.293282	-0.427319	0.000477732	0.00287241	-0.261994	0.0380559	0.0162503	-0.0398357	0.756578	0.667581	0.222049	0.0802789	0.0613102	-0.364202
ILMN_2068874	AATK	blue	-0.282849	0.0246931	0.0173131	0.661646	3.55349e-09	5.22017e-09	0.409913	0.000848883	0.000480739	-0.236327	0.0622192	0.0598554	0.150223	0.23993	0.119038	-0.264685	0.0360515	0.0154868	0.590471	-0.516684	1.45669e-05	1.19898e-05	0.404399	0.00101202	0.00131381	0.308756	0.0138134	0.0239342	0.334979	0.00728386	0.0108981	0.139867	0.274254	0.116649	-0.214984	0.0906347	0.13903	0.607642	1.28486e-07	2.52194e-07	0.0124562	0.922813	0.709183	0.467536	0.000111829	0.000327287	0.154145
ILMN_1805104	ABAT	lightyellow	-0.0207891	0.871525	0.294894	0.168122	0.187806	0.0510904	0.0593047	0.644298	0.160158	-0.141722	0.267877	0.181734	0.0343919	0.789015	0.284948	-0.0940318	0.463537	0.134452	0.084462	-0.0807839	0.529092	0.135748	0.247782	0.0502324	0.0318271	-0.109291	0.393851	0.229012	0.486359	5.3142e-05	0.000280464	-0.109012	0.395065	0.154621	-0.0741906	0.563348	0.409451	0.175517	0.168843	0.0584635	-0.0711468	0.579507	0.608939	0.0263006	0.837877	0.328832	0.229332
ILMN_2404407	ABAT	lightyellow	-0.0711294	0.5796	0.218228	0.340473	0.0063258	0.00247129	0.275056	0.0291284	0.0110444	-0.147354	0.249128	0.172681	0.252022	0.0463058	0.0340167	-0.312897	0.0125301	0.00621908	0.439641	-0.258885	0.0404857	0.0146653	0.236142	0.0624295	0.0379996	0.01374	0.914885	0.394445	0.447487	0.000235884	0.000833696	0.0881015	0.492323	0.182714	0.211107	0.0967474	0.145092	0.272548	0.0306912	0.0134966	-0.0991478	0.439457	0.54361	0.0356983	0.781196	0.313977	0.216042
ILMN_1766054	ABCA1	grey60	0.828375	5.41878e-17	2.26419e-15	-0.576202	7.75338e-07	7.05521e-07	-0.746828	2.09788e-12	6.71769e-12	-0.347218	0.00530204	0.00786381	0.375001	0.00246002	0.00335101	0.646339	1.05596e-08	2.56608e-08	-0.661405	0.863943	7.85883e-20	2.21899e-18	0.0939556	0.463901	0.186101	0.0294532	0.818755	0.369488	-0.461204	0.000142268	0.000580125	-0.687498	4.86148e-10	2.403e-09	0.339889	0.0064221	0.0215794	-0.247694	0.0503173	0.0207408	0.162906	0.202072	0.382447	0.0132821	0.917712	0.348605	0.315766
ILMN_2070570	ABCA10	magenta	-0.356964	0.00408081	0.00365805	0.24199	0.0560331	0.017458	0.386484	0.00175558	0.000918792	0.219078	0.0845132	0.0762093	-0.133905	0.295432	0.139351	-0.399024	0.00119772	0.000806398	0.392471	-0.399646	0.00117477	0.00062067	-0.078736	0.539621	0.20872	-0.0404058	0.753204	0.350963	0.327919	0.00869981	0.012442	0.406358	0.00095105	0.00105608	-0.124768	0.329909	0.306013	0.0382396	0.766048	0.201922	-0.0439806	0.732155	0.660691	-0.128897	0.314028	0.166589	-0.164277
ILMN_2232084	ABCA11	blue	-0.389258	0.00161527	0.0016182	0.516138	1.49264e-05	1.03878e-05	0.439321	0.000315564	0.000198834	-0.117949	0.357228	0.223091	-0.169047	0.185352	0.0982488	-0.223778	0.0778925	0.0300374	0.399277	-0.42903	0.000450719	0.00026321	0.0216041	0.866534	0.293716	-0.119588	0.350537	0.21167	0.447755	0.00023361	0.000828161	0.186644	0.143008	0.0694303	-0.374052	0.00252821	0.0105065	0.282449	0.0249062	0.011234	0.126679	0.322497	0.474434	0.187481	0.141191	0.0930046	0.0174541
ILMN_2361400	ABCA12	turquoise	-0.0160135	0.900867	0.301581	-0.09462	0.460732	0.110927	-0.0678207	0.597403	0.150433	0.00899429	0.944224	0.415737	-0.190358	0.13508	0.0771112	0.107214	0.402953	0.120026	-0.173174	0.0996601	0.437085	0.115638	-0.141674	0.268042	0.122406	-0.0450821	0.725708	0.342394	0.0436755	0.733944	0.308694	-0.109124	0.394577	0.154448	-0.066572	0.604184	0.424189	-0.155116	0.224783	0.0744687	0.157837	0.216656	0.396154	-0.0819531	0.523127	0.238822	-0.159561
ILMN_1747627	ABCA2	greenyellow	0.271098	0.0316257	0.0213629	-0.332481	0.00775994	0.00296642	-0.551203	2.84778e-06	2.83481e-06	-0.124878	0.329479	0.210786	-0.102319	0.424892	0.182273	0.781868	3.91501e-14	3.64669e-13	-0.504689	0.352044	0.00466207	0.00213266	-0.130623	0.307536	0.13628	0.0964433	0.452098	0.251287	-0.375806	0.00240346	0.00474568	-0.398725	0.00120892	0.00129994	-0.309461	0.0135873	0.0377494	-0.112196	0.381324	0.115626	0.223357	0.0784684	0.232633	0.532592	7.02055e-06	3.11688e-05	0.108712
ILMN_1758523	ABCA3	cyan	-0.563799	1.49826e-06	3.26425e-06	-0.199635	0.116728	0.0335809	0.339662	0.00645989	0.00292003	0.796721	5.76459e-15	3.92482e-13	-0.626121	4.06608e-08	2.62307e-07	-0.365929	0.0031845	0.00189468	0.0665918	-0.340293	0.00635529	0.00281521	-0.55661	2.1686e-06	8.74309e-06	-0.33298	0.00766262	0.0162526	-0.039303	0.759735	0.316456	0.767713	2.12542e-13	2.05429e-12	-0.351445	0.00473763	0.017071	-0.483281	6.01963e-05	5.72367e-05	-0.258762	0.0405841	0.162815	-0.490594	4.46777e-05	0.000151695	-0.544906
ILMN_1794965	ABCA4	purple	0.143884	0.26057	0.118199	-0.192644	0.130367	0.0370109	-0.216533	0.088279	0.0293901	-0.0702281	0.584425	0.310025	-0.0738579	0.565104	0.224994	0.268953	0.0330523	0.0143724	-0.200319	0.2056	0.105977	0.0341195	-0.156272	0.221306	0.105228	-0.0161464	0.900049	0.390789	-0.138174	0.280163	0.155675	-0.165055	0.196101	0.0895462	-0.132394	0.300965	0.29052	-0.170372	0.181881	0.0623113	0.939936	3.61977e-30	1.26726e-27	0.0448345	0.727155	0.299445	0.328827
ILMN_1722286	ABCA5	lightyellow	-0.262015	0.0380396	0.0249419	0.181139	0.155392	0.0432876	0.284376	0.0238943	0.00926989	0.00313491	0.980546	0.424906	-0.274788	0.0292923	0.0237505	-0.192664	0.130328	0.0464792	0.0713302	-0.173343	0.174266	0.0525645	-0.220419	0.0825795	0.0477302	-0.342283	0.00603532	0.0140311	0.478868	7.18258e-05	0.000351461	0.10614	0.407709	0.158193	-0.111375	0.384836	0.333082	-0.0515759	0.688096	0.185684	-0.201497	0.113285	0.282528	-0.157822	0.2167	0.127464	-0.214424
ILMN_1784176	ABCA5	brown	-0.56193	1.65085e-06	3.5657e-06	0.626559	3.95306e-08	4.6794e-08	0.760371	4.88054e-13	1.77814e-12	0.114728	0.370599	0.228625	-0.154463	0.226767	0.114152	-0.620317	5.88304e-08	1.20632e-07	0.767939	-0.692922	3.11993e-10	6.82977e-10	0.144383	0.258905	0.118999	-0.0486797	0.704784	0.335806	0.722034	2.42021e-11	1.43742e-09	0.536511	5.83163e-06	1.15045e-05	-0.224589	0.0767935	0.124452	0.266329	0.0348702	0.0150769	-0.00789134	0.951055	0.71524	-0.0744002	0.562244	0.251335	-0.102469
ILMN_1749001	ABCA5	purple	0.0213762	0.867929	0.293989	-0.119073	0.352628	0.0883863	-0.0816095	0.524877	0.135095	0.0418802	0.7445	0.360095	-0.15881	0.213801	0.109242	0.157685	0.217106	0.0717425	-0.142668	0.110669	0.387878	0.104407	-0.184127	0.148576	0.0765842	-0.0330523	0.797055	0.363347	-0.0852031	0.506726	0.238624	-0.0210157	0.870137	0.278547	-0.171457	0.179073	0.214417	-0.151696	0.235299	0.0773658	0.169475	0.184225	0.36535	0.0162441	0.899447	0.344151	-0.010854
ILMN_1701551	ABCA6	lightgreen	0.276902	0.0280219	0.0192641	0.0693449	0.589172	0.136745	-0.222569	0.0795549	0.026819	-0.34351	0.00584514	0.0085323	0.33771	0.00679281	0.00763588	0.260136	0.0394927	0.0167474	-0.0138089	0.156298	0.221228	0.0644544	0.17864	0.161271	0.0816839	0.489574	4.65952e-05	0.000516542	-0.146485	0.251962	0.144182	-0.305604	0.0148644	0.0109991	-0.019037	0.882272	0.511205	0.283365	0.0244206	0.0110385	0.238699	0.0595639	0.200682	0.406083	0.000959403	0.00189905	0.348037
ILMN_1795507	ABCA6	greenyellow	0.410507	0.000832814	0.000903854	-0.401632	0.0011041	0.000509695	-0.503451	2.60133e-05	2.10438e-05	-0.149664	0.241703	0.168954	0.130069	0.309611	0.144267	0.494297	3.83186e-05	3.90322e-05	-0.421102	0.479901	6.89317e-05	4.8959e-05	-0.115753	0.366312	0.155906	0.175202	0.169621	0.129685	-0.317505	0.0112244	0.015069	-0.393096	0.0014377	0.0015114	0.0582452	0.650236	0.44076	-0.19772	0.120349	0.0438839	0.343275	0.00588124	0.0553493	0.110869	0.387016	0.193382	0.138046
ILMN_1743205	ABCA7	cyan	-0.356707	0.0041095	0.00368235	-0.151259	0.236665	0.0625471	0.238816	0.0594352	0.0207312	0.564303	1.45946e-06	7.26431e-06	-0.433294	0.000389368	0.000709664	-0.223101	0.0788198	0.0303554	0.0933963	-0.213152	0.0934847	0.0305826	-0.443247	0.000274608	0.000451822	-0.0569334	0.657617	0.32118	0.0867185	0.499169	0.23638	0.529524	8.10503e-06	1.54449e-05	-0.130937	0.306366	0.293146	-0.377454	0.00229127	0.00139576	0.156979	0.219198	0.398535	-0.34604	0.00546957	0.00779673	-0.276885
ILMN_2129886	ABCA8	green	0.325563	0.00922285	0.00740754	0.0403066	0.753791	0.167947	-0.193905	0.127821	0.0405317	-0.327099	0.00887868	0.0121419	0.441648	0.00029066	0.000552605	0.18336	0.150303	0.05255	0.0299586	0.151203	0.23684	0.0684031	0.225172	0.0760105	0.0446532	0.205948	0.105374	0.0940246	-0.0112858	0.930046	0.361254	-0.285821	0.0231588	0.0158636	0.323817	0.00962788	0.0292433	0.230847	0.0687173	0.0270966	0.0212465	0.868723	0.699265	0.323106	0.00979738	0.0123244	0.311803
ILMN_1796801	ABCA8	red	0.577324	7.29529e-07	1.71045e-06	-0.0359176	0.779885	0.17264	-0.509772	1.97797e-05	1.64141e-05	-0.596496	2.48405e-07	1.58159e-06	0.593886	2.88831e-07	1.4562e-06	0.535691	6.06363e-06	7.58793e-06	-0.231421	0.402377	0.00107857	0.000574978	0.252075	0.046258	0.0296944	0.322634	0.00991131	0.0192712	-0.236688	0.0618088	0.0519106	-0.642607	1.36443e-08	4.8737e-08	0.427805	0.00046992	0.00283413	0.341642	0.00613675	0.00329449	0.110042	0.390586	0.517702	0.626581	3.94736e-08	3.87314e-07	0.319743
ILMN_1720501	ABCA9	black	0.496	3.56841e-05	5.55169e-05	-0.184571	0.147583	0.0413692	-0.460528	0.000145929	9.88091e-05	-0.343073	0.00591233	0.00862362	0.418087	0.000650537	0.00109505	0.402947	0.00105943	0.000724865	-0.325639	0.413723	0.000750479	0.000416105	-0.00334772	0.979226	0.319287	0.146882	0.250664	0.169104	-0.237466	0.0609326	0.0513741	-0.468848	0.000106326	0.000153732	0.43947	0.000313911	0.00206015	0.104468	0.415178	0.124009	-0.0411378	0.748879	0.665233	0.314282	0.0121245	0.0145994	0.181987
ILMN_1668446	ABCA9	turquoise	0.303239	0.0156978	0.0117378	-0.34511	0.00560512	0.0022111	-0.353316	0.00450519	0.002116	-0.165202	0.1957	0.144737	0.0212999	0.868397	0.304344	0.313328	0.0124025	0.00616271	-0.430169	0.374389	0.0025038	0.00122388	-0.138663	0.27845	0.126005	-0.0176457	0.890822	0.388213	-0.244292	0.0536661	0.0467088	-0.280588	0.0259171	0.0174285	0.114238	0.372662	0.326461	-0.203025	0.110521	0.0408412	0.0368541	0.774296	0.673014	-0.0172274	0.893395	0.342755	0.0295563
ILMN_1812070	ABCB1	yellow	0.405931	0.000964069	0.00102756	-0.694532	2.73003e-10	5.02037e-10	-0.616946	7.26622e-08	9.83185e-08	0.0335994	0.793768	0.374694	-0.169224	0.184884	0.0980439	0.608429	1.2252e-07	2.32203e-07	-0.763172	0.641678	1.4536e-08	2.24507e-08	-0.392111	0.00148151	0.001783	-0.434744	0.000370292	0.00215819	-0.299235	0.0171995	0.0204097	-0.430953	0.000422039	0.000519408	0.132162	0.301823	0.290929	-0.5551	2.34119e-06	3.25923e-06	-0.0568848	0.657891	0.635982	-0.13142	0.304568	0.162964	-0.123825
ILMN_1665730	ABCB10	blue	-0.134349	0.29382	0.130112	0.33512	0.00725772	0.00279359	0.230076	0.0696739	0.0238227	-0.11505	0.36925	0.228095	0.0575448	0.654173	0.249718	-0.0852414	0.506534	0.14446	0.278841	-0.207595	0.102558	0.0331732	0.0976151	0.446597	0.180915	0.0917657	0.474428	0.259589	0.283208	0.0245033	0.0263457	0.0591341	0.645253	0.2239	-0.0472037	0.713343	0.462377	0.240386	0.0577325	0.0233021	-0.0491561	0.702029	0.651698	0.19716	0.121425	0.0829538	-0.0135391
ILMN_2193980	ABCB6	midnightblue	0.0311924	0.808251	0.278998	-0.295684	0.0186329	0.00652738	0.0390432	0.761276	0.183301	0.355677	0.0042263	0.00647632	-0.11374	0.374761	0.166589	-0.173437	0.174029	0.0595239	-0.0986255	0.110001	0.390766	0.105081	-0.38049	0.00209679	0.00237339	-0.0691612	0.590161	0.299237	0.119412	0.351253	0.183348	0.233644	0.0653352	0.036831	0.377213	0.00230742	0.00982501	-0.421388	0.00058313	0.000419933	-0.0608101	0.635901	0.629044	-0.516963	1.43858e-05	5.7135e-05	-0.108883
ILMN_1687840	ABCB7	grey60	0.673065	1.51242e-09	6.63136e-09	-0.757736	6.52988e-13	1.97304e-12	-0.723923	2.02751e-11	5.36721e-11	-0.0369477	0.773738	0.368768	0.0871281	0.497137	0.205196	0.646664	1.03246e-08	2.51424e-08	-0.732184	0.790269	1.35009e-14	8.29121e-14	-0.248207	0.0498269	0.0316409	-0.129664	0.311131	0.195392	-0.531935	7.24078e-06	5.89341e-05	-0.42798	0.000467131	0.000567043	0.205803	0.105625	0.153844	-0.510975	1.87626e-05	2.04415e-05	0.391328	0.0015172	0.0216508	-0.0954757	0.456669	0.21716	0.285341
ILMN_2102422	ABCB8	blue	-0.20669	0.104099	0.0567833	0.59744	2.35135e-07	2.37243e-07	0.40534	0.000982298	0.00054716	-0.178978	0.160466	0.125127	0.193521	0.128594	0.0742646	-0.323844	0.00962152	0.0049436	0.543489	-0.416224	0.000691619	0.000386523	0.430121	0.000434236	0.000655666	0.245611	0.0523464	0.0581298	0.16954	0.184055	0.115256	0.143815	0.260804	0.11224	-0.0961466	0.453497	0.364055	0.514156	1.63038e-05	1.80966e-05	0.0140217	0.913147	0.708135	0.233933	0.0649936	0.0523602	0.221312
ILMN_2343048	ABCB9	magenta	-0.567875	1.2102e-06	2.69863e-06	0.396874	0.00128023	0.000582013	0.57158	9.94206e-07	1.08811e-06	0.279324	0.0266232	0.0300425	-0.349126	0.00504032	0.00601243	-0.40342	0.00104375	0.000715141	0.493146	-0.603481	1.64823e-07	2.0584e-07	0.107337	0.402409	0.167094	-0.0644151	0.615976	0.308081	0.203608	0.109478	0.078872	0.601255	1.88041e-07	5.26495e-07	-0.640997	1.52239e-08	5.13017e-07	0.141309	0.26929	0.0866695	-0.0781705	0.542546	0.592953	0.00453742	0.971846	0.361497	-0.18518
ILMN_1776119	ABCC10	turquoise	0.106405	0.406533	0.166818	-0.611231	1.03347e-07	1.11984e-07	-0.3599	0.00376537	0.00180295	0.288766	0.0217191	0.0254188	-0.34321	0.00589123	0.00680862	0.259789	0.0397666	0.0168569	-0.579083	0.426373	0.000493292	0.00028566	-0.45249	0.000196637	0.000343905	-0.266623	0.0346629	0.0439777	-0.237578	0.0608067	0.051295	-0.0673438	0.599988	0.212326	-0.0964119	0.452246	0.363453	-0.594339	2.81388e-07	5.05747e-07	-0.0565809	0.659606	0.636837	-0.403515	0.00104063	0.00203214	-0.254557
ILMN_1732140	ABCC11	greenyellow	0.252662	0.045735	0.0290936	-0.108423	0.397639	0.0979181	-0.181075	0.155541	0.0481331	-0.17878	0.160935	0.125409	0.116652	0.362575	0.162396	0.260704	0.0390488	0.0165841	-0.184005	0.240832	0.0572551	0.0198556	-0.106729	0.405098	0.167947	0.0272556	0.832074	0.373082	0.005513	0.965796	0.36968	-0.227236	0.0732892	0.0404817	0.194154	0.127324	0.172991	-0.0749653	0.55927	0.15766	0.0805628	0.530224	0.587136	0.0921482	0.47258	0.222407	0.0959734
ILMN_1762093	ABCC12	lightyellow	-0.205099	0.106849	0.0579817	0.152492	0.232821	0.0616237	0.171413	0.179184	0.0544324	0.144052	0.26001	0.17795	-0.154262	0.227378	0.114351	-0.208873	0.100412	0.0372928	0.17873	-0.208337	0.101309	0.0328252	0.241755	0.0562799	0.0348819	-0.0231198	0.857265	0.380118	0.290342	0.0209801	0.0234369	0.065584	0.609573	0.21481	-0.128325	0.316196	0.298542	0.0771994	0.547587	0.154936	-0.148789	0.244497	0.419132	-0.0981111	0.444279	0.213004	-0.10349
ILMN_1774344	ABCC13	purple	0.111637	0.383712	0.159571	-0.0357217	0.781056	0.172831	-0.0049357	0.969375	0.221103	0.0149332	0.907525	0.406618	0.123603	0.33448	0.152928	-0.00842847	0.947728	0.237249	0.050113	0.0761375	0.553125	0.140913	-0.019887	0.877056	0.296083	-0.0819611	0.523087	0.276911	-0.0659306	0.60768	0.271174	0.0479912	0.708772	0.24022	0.0357081	0.781137	0.48229	-0.0583819	0.649469	0.177372	0.268275	0.0335146	0.14683	-0.0611439	0.634044	0.272643	0.21476
ILMN_1717466	ABCC3	yellow	0.146472	0.252003	0.115161	-0.305345	0.0149539	0.00536183	-0.28508	0.0235335	0.00915087	0.0349752	0.785521	0.372272	-0.119839	0.349521	0.157943	0.255605	0.0431868	0.0180763	-0.335017	0.257258	0.0418073	0.0150807	-0.115734	0.366389	0.155912	-0.0611422	0.634054	0.313786	-0.268316	0.0334862	0.0331912	-0.140244	0.272953	0.116237	-0.0884295	0.490707	0.380223	-0.243325	0.0546502	0.0222604	0.255077	0.0436351	0.169404	-0.0503494	0.695146	0.290274	-0.01576
ILMN_1677814	ABCC3	salmon	0.66894	2.06805e-09	8.79294e-09	-0.190678	0.134412	0.038046	-0.444248	0.000264977	0.000170164	-0.528401	8.53975e-06	3.32176e-05	0.47369	8.81021e-05	0.000202658	0.422808	0.000556124	0.000411516	-0.307367	0.547669	3.3941e-06	3.22787e-06	0.11537	0.367909	0.156414	0.235341	0.0633502	0.0663716	-0.294684	0.0190544	0.0218939	-0.554624	2.39814e-06	5.17072e-06	0.31234	0.0126966	0.0358769	0.0505969	0.693721	0.186799	0.42759	0.000473363	0.00851312	0.206454	0.104503	0.0742709	0.725501
ILMN_1788457	ABCC4	pink	0.143965	0.260301	0.118161	0.449086	0.000222626	0.000119792	0.113944	0.373899	0.101721	-0.428923	0.00045237	0.000981746	0.624296	4.57053e-08	2.89348e-07	-0.263471	0.0369442	0.0158309	0.394716	-0.144906	0.257166	0.0735166	0.580989	5.96909e-07	3.04398e-06	0.645213	1.14125e-08	6.31805e-07	0.0465751	0.716999	0.303671	-0.122601	0.338445	0.137178	0.219937	0.0832701	0.131539	0.664899	2.79643e-09	8.63393e-09	0.142049	0.266763	0.436958	0.256233	0.0426587	0.0380684	0.447938
ILMN_1706531	ABCC5	magenta	-0.522041	1.14394e-05	2.00803e-05	-0.0272545	0.832081	0.181929	0.4962	3.53869e-05	2.77592e-05	0.643496	1.28405e-08	1.25898e-07	-0.478471	7.29699e-05	0.00017233	-0.536846	5.73899e-06	7.23748e-06	0.282658	-0.405567	0.000975269	0.000526018	-0.473216	8.97502e-05	0.000180715	-0.296217	0.0184116	0.0288341	0.0877097	0.494258	0.23456	0.749546	1.57721e-12	1.30289e-11	-0.073985	0.564433	0.40973	-0.396916	0.00127856	0.000837649	0.19056	0.134659	0.308744	-0.565835	1.34722e-06	7.81988e-06	-0.298156
ILMN_1651964	ABCC5	purple	0.184792	0.147089	0.0751035	-0.380722	0.00208256	0.00090115	-0.235462	0.0632101	0.0218681	0.246689	0.0512884	0.0512315	-0.0426598	0.73991	0.272253	0.100296	0.43415	0.127685	-0.200559	0.229832	0.0699791	0.0236668	-0.200663	0.114817	0.0622087	0.0512194	0.690142	0.331419	-0.0521728	0.684674	0.294609	0.00269129	0.983298	0.303366	0.26957	0.0326365	0.0695336	-0.346655	0.00538159	0.00293902	0.513789	1.65717e-05	0.000467877	-0.231185	0.0683019	0.0543458	0.0974752
ILMN_1778352	ABCC6	greenyellow	0.306497	0.0145598	0.0110088	-0.366136	0.00316605	0.00132037	-0.381718	0.00202244	0.00104095	-0.0883157	0.491268	0.277002	-0.0840474	0.512528	0.209712	0.422351	0.000564689	0.000417105	-0.472403	0.410625	0.000829654	0.000454769	-0.200495	0.115128	0.0623431	-0.184416	0.147929	0.118519	-0.0458724	0.721093	0.304791	-0.341798	0.00611194	0.00523331	0.0662749	0.605802	0.42465	-0.285585	0.0232778	0.0105852	0.139513	0.275484	0.44429	-0.00757384	0.953022	0.357542	0.100977
ILMN_1725414	ABCC6	turquoise	0.273142	0.0303145	0.0206001	-0.622872	5.00497e-08	5.79994e-08	-0.484336	5.76852e-05	4.29494e-05	0.068086	0.595966	0.313775	-0.276814	0.0280735	0.0230322	0.434611	0.00037201	0.000290827	-0.727547	0.561833	1.65915e-06	1.69046e-06	-0.410925	0.000821663	0.00110783	-0.318014	0.0110876	0.020788	-0.225914	0.0750228	0.0598423	-0.298639	0.0174334	0.0125553	-0.0908381	0.478925	0.37511	-0.550848	2.8986e-06	3.93814e-06	-0.00597236	0.962947	0.718677	-0.282717	0.0247631	0.0252626	-0.129751
ILMN_2406654	ABCC6	turquoise	0.120558	0.346616	0.147428	-0.30409	0.0153933	0.00550171	-0.313976	0.0122132	0.00512982	-0.02571	0.84147	0.389139	-0.145226	0.256105	0.125242	0.356938	0.00408372	0.00235285	-0.364275	0.265306	0.0356012	0.0130949	-0.106076	0.407991	0.168838	-0.0844973	0.510265	0.272296	-0.236279	0.0622738	0.0521142	-0.199564	0.116861	0.0589677	-0.314051	0.0121913	0.0348044	-0.211504	0.0961074	0.0361967	0.119523	0.350799	0.494461	0.0508465	0.692285	0.289519	0.00772458
ILMN_1767129	ABCC8	cyan	-0.528594	8.46332e-06	1.53952e-05	-0.0745316	0.561552	0.131368	0.361897	0.00356334	0.00171843	0.733346	8.20065e-12	2.12505e-10	-0.544864	3.89585e-06	1.40759e-05	-0.421013	0.000590451	0.000433979	0.196034	-0.413334	0.000760019	0.000420919	-0.245006	0.0529479	0.0332033	-0.245113	0.0528419	0.0585863	0.154917	0.225387	0.133284	0.696247	2.36576e-10	1.26316e-09	-0.291543	0.0204319	0.0507375	-0.337201	0.00688202	0.00363968	-0.234198	0.0646819	0.209977	-0.421676	0.000577553	0.00125274	-0.475945
ILMN_1751453	ABCC9	green	0.143934	0.260405	0.118185	0.381017	0.0020646	0.000893802	0.153818	0.228735	0.06711	-0.370352	0.00281047	0.00461045	0.549153	3.15368e-06	1.17999e-05	-0.225307	0.0758301	0.0293581	0.364136	-0.106701	0.40522	0.108481	0.472186	9.34289e-05	0.000186465	0.212977	0.09376	0.0869443	0.109075	0.394791	0.199677	-0.0891283	0.487273	0.18121	0.291742	0.0203419	0.050578	0.490891	4.41339e-05	4.352e-05	-0.0304587	0.812678	0.682917	0.154109	0.227846	0.132108	0.364179
ILMN_1746196	ABCC9	turquoise	0.164813	0.196767	0.0948923	-0.31474	0.0119929	0.00438862	-0.352611	0.00459163	0.00215372	-0.0609041	0.635378	0.326911	-0.0788336	0.539117	0.217512	0.274325	0.0295768	0.0130691	-0.483981	0.326881	0.00892683	0.0038084	-0.197703	0.120383	0.0646709	-0.303543	0.0155884	0.0259435	-0.159135	0.212852	0.127948	-0.319726	0.0106384	0.0083322	0.160033	0.210251	0.236388	-0.212034	0.0952574	0.0359143	-0.144821	0.257446	0.429392	-0.0824088	0.520811	0.238118	-0.189142
ILMN_2366473	ABCC9	grey60	0.471455	9.61228e-05	0.00013314	-0.492657	4.10246e-05	2.58759e-05	-0.556279	2.20535e-06	2.23972e-06	-0.084977	0.507858	0.282779	0.0687643	0.592301	0.232291	0.478743	7.21836e-05	6.85964e-05	-0.61241	0.551084	2.86467e-06	2.76323e-06	-0.180666	0.156492	0.0797466	-0.223277	0.0785781	0.0771485	-0.330448	0.00816723	0.0118785	-0.408615	0.00088497	0.000991963	0.15123	0.236756	0.253403	-0.272907	0.0304628	0.0134098	0.0600067	0.640377	0.630833	0.00730479	0.954689	0.357916	0.190994
ILMN_1772189	ABCD1	purple	0.139615	0.27513	0.123463	-0.070512	0.582904	0.13551	-0.110938	0.386715	0.104604	-0.0660007	0.607297	0.317654	0.0488509	0.703794	0.262926	0.164177	0.198526	0.0665429	-0.0251152	0.0907844	0.479186	0.1249	0.110442	0.388855	0.163012	0.0259549	0.83998	0.375386	-0.0205296	0.873115	0.346816	-0.058769	0.647298	0.224341	-0.027742	0.829123	0.496322	-0.011696	0.92751	0.233978	0.263484	0.036935	0.155169	0.128994	0.313658	0.166438	0.0736375
ILMN_1674032	ABCD3	red	0.255363	0.0433924	0.0278397	0.198421	0.119013	0.0341589	-0.279319	0.026626	0.0101946	-0.503955	2.54565e-05	8.47728e-05	0.351967	0.00467175	0.00563017	0.412239	0.000787497	0.000558423	-0.0287641	0.104916	0.413168	0.11026	0.520972	1.20081e-05	3.54554e-05	0.283141	0.0245385	0.0348162	-0.112013	0.382102	0.19515	-0.460906	0.00014387	0.000200568	-0.148076	0.246792	0.259455	0.460648	0.000145271	0.000123976	0.173196	0.174637	0.355738	0.658821	4.3651e-09	5.90911e-08	0.317254
ILMN_1676846	ABCE1	blue	-0.633274	2.55191e-08	8.33195e-08	0.880991	1.7161e-21	3.11324e-20	0.746112	2.26016e-12	7.19986e-12	-0.0711302	0.579596	0.308277	-0.0769488	0.548892	0.220329	-0.499086	3.13339e-05	3.26438e-05	0.835112	-0.826008	7.93112e-17	8.79584e-16	0.327697	0.00874778	0.00766307	0.213577	0.0928176	0.0863115	0.487848	5.00112e-05	0.00026721	0.417783	0.000657076	0.000765916	-0.434024	0.000379658	0.00239155	0.610556	1.07693e-07	2.16137e-07	-0.0842197	0.511661	0.578502	0.361513	0.00360148	0.00558973	-0.0693806
ILMN_2392635	ABCF1	red	0.40836	0.000892234	0.000960178	0.221731	0.0807233	0.0241879	-0.207328	0.10301	0.0336105	-0.63319	2.56607e-08	2.27523e-07	0.489887	4.59984e-05	0.000116651	0.346976	0.0053361	0.00296716	-0.018778	0.233493	0.0655144	0.0223352	0.357449	0.00402722	0.00404396	0.288864	0.0216727	0.0320448	-0.0917631	0.47444	0.227898	-0.524684	1.0138e-05	1.88338e-05	0.156741	0.219906	0.242588	0.410444	0.000834488	0.000575045	0.0783328	0.541706	0.592364	0.521339	1.18101e-05	4.85967e-05	0.365107
ILMN_1763875	ABCF1	tan	0.10431	0.415888	0.169566	-0.598865	2.16371e-07	2.20058e-07	-0.313572	0.012331	0.00517135	0.332886	0.00768086	0.0107429	-0.367185	0.00307402	0.00401477	0.367233	0.0030699	0.00183629	-0.517712	0.359299	0.00382814	0.00179138	-0.549719	3.06635e-06	1.15414e-05	-0.188886	0.138181	0.112955	-0.294787	0.0190107	0.0218663	0.0265617	0.83629	0.270851	-0.0987407	0.441347	0.358075	-0.623963	4.66901e-08	1.03724e-07	0.105881	0.408862	0.527459	-0.254345	0.044263	0.0391736	-0.154192
ILMN_1781999	ABCF2	pink	0.0557343	0.664393	0.242268	0.363829	0.00337711	0.00140213	0.194279	0.127075	0.040334	-0.286795	0.0226739	0.026351	0.295155	0.0188548	0.0169611	-0.173369	0.1742	0.0595672	0.29838	-0.112994	0.377922	0.10217	0.334217	0.00742615	0.00668269	0.266507	0.0347445	0.0440278	0.261106	0.0387368	0.0369608	-0.0907203	0.479498	0.179126	0.197413	0.120939	0.167869	0.370531	0.0027962	0.00166041	0.0264789	0.836793	0.689747	0.138925	0.277534	0.152704	0.121409
ILMN_1669201	ABCF2	magenta	-0.506378	2.29295e-05	3.74149e-05	0.194103	0.127427	0.0362527	0.620367	5.86452e-08	8.07744e-08	0.549414	3.11304e-06	1.40006e-05	-0.349102	0.00504364	0.00601349	-0.602952	1.70082e-07	3.12075e-07	0.457176	-0.477574	7.561e-05	5.31509e-05	-0.159686	0.211253	0.101402	-0.200627	0.114883	0.0996328	0.220277	0.0827828	0.0643678	0.754581	9.20892e-13	7.96556e-12	-0.10441	0.415438	0.346635	-0.167496	0.189478	0.064515	-0.278979	0.0268185	0.129124	-0.444332	0.000264181	0.000658346	-0.391778
ILMN_1810085	ABCF3	brown	-0.428774	0.000454676	0.000526858	0.521434	1.17589e-05	8.33446e-06	0.616399	7.51757e-08	1.01357e-07	0.150941	0.237665	0.166934	-0.0991292	0.439543	0.187147	-0.45851	0.000157385	0.000135304	0.610953	-0.56795	1.2054e-06	1.25923e-06	0.179423	0.159411	0.0809464	0.162336	0.203674	0.146775	0.269699	0.0325505	0.0324759	0.508213	2.11728e-05	3.63797e-05	-0.212216	0.0949673	0.143355	0.267219	0.034245	0.0148328	-0.141153	0.269825	0.439265	0.0356246	0.781636	0.314041	-0.166981
ILMN_1658176	ABCG1	yellow	0.131683	0.303591	0.133454	-0.427055	0.000482024	0.000241123	-0.273725	0.0299489	0.0113188	0.124247	0.33195	0.211916	-0.116878	0.36164	0.162117	0.217254	0.0871993	0.033097	-0.356995	0.287962	0.0221042	0.00855507	-0.414512	0.000731425	0.00100644	-0.266118	0.0350202	0.0442456	-0.154528	0.226568	0.133725	-0.0699789	0.585763	0.208346	0.103522	0.419439	0.348504	-0.383376	0.00192576	0.0012013	-0.0819947	0.522916	0.583991	-0.152215	0.233682	0.134554	-0.106262
ILMN_1743638	ABCG1	turquoise	0.2463	0.0516679	0.0321566	-0.518039	1.37082e-05	9.59849e-06	-0.370382	0.00280813	0.00139274	0.0272777	0.83194	0.386282	-0.158728	0.21404	0.109334	0.27899	0.0268126	0.0120012	-0.545911	0.422892	0.000554567	0.00031696	-0.293222	0.0196853	0.0147902	-0.132615	0.300154	0.190808	-0.14814	0.246586	0.141849	-0.214452	0.0914545	0.0484267	0.0868172	0.498679	0.383619	-0.434289	0.00037618	0.0002869	-0.00164935	0.989764	0.724324	-0.271035	0.0316672	0.0304508	-0.0863575
ILMN_2329927	ABCG1	red	0.237052	0.0613977	0.0370589	0.00422197	0.973802	0.206419	-0.294214	0.0192551	0.00767659	-0.207617	0.102521	0.0886266	0.155058	0.224961	0.11349	0.361165	0.00363623	0.00212404	-0.136821	0.152654	0.232319	0.0672469	0.262395	0.0377512	0.0251479	0.184907	0.146833	0.117861	-0.0714679	0.577792	0.261727	-0.373462	0.00257143	0.00249905	0.10444	0.415302	0.346586	0.184075	0.148693	0.0525475	0.0683962	0.594289	0.614222	0.420349	0.000603619	0.00130193	0.0693002
ILMN_1794782	ABCG1	greenyellow	0.413686	0.000751372	0.000825289	-0.622246	5.20785e-08	6.01485e-08	-0.689076	4.27708e-10	8.76167e-10	-0.0401516	0.754708	0.363116	-0.153918	0.22843	0.114758	0.698261	1.99703e-10	7.25639e-10	-0.769568	0.602965	1.69948e-07	2.11702e-07	-0.269519	0.0326708	0.0223179	-0.146483	0.251966	0.169559	-0.330443	0.00816806	0.0118785	-0.50875	2.06832e-05	3.56489e-05	0.0250851	0.845275	0.501006	-0.420122	0.000608187	0.000435874	0.232493	0.0667105	0.213407	0.0898411	0.483784	0.226146	-0.047011
ILMN_1695968	ABCG1	turquoise	0.180174	0.157644	0.0794811	-0.37247	0.00264566	0.00112073	-0.368989	0.00292133	0.00144161	-0.00318989	0.980205	0.424816	-0.0839106	0.513217	0.209934	0.26224	0.0378685	0.0161636	-0.48814	0.351426	0.00474001	0.0021615	-0.131209	0.30535	0.135526	0.101948	0.426578	0.241641	-0.322933	0.00983903	0.0136174	-0.24439	0.0535666	0.0313874	-0.0358474	0.780305	0.482089	-0.221073	0.0816504	0.0314982	-0.0507547	0.692813	0.648283	-0.133713	0.296133	0.159688	-0.0225583
ILMN_1789641	ABCG2	greenyellow	0.131006	0.306107	0.134266	-0.299449	0.0171162	0.00605547	-0.429404	0.000445017	0.00027049	-0.114964	0.36961	0.228227	-0.201026	0.114149	0.067676	0.61126	1.03164e-07	1.99544e-07	-0.481828	0.295483	0.0187168	0.00738063	-0.225652	0.0753698	0.044377	-0.131025	0.306035	0.193105	-0.154347	0.227119	0.133931	-0.391501	0.00150922	0.0015758	-0.261306	0.0385831	0.0782347	-0.182902	0.151342	0.0533493	0.0664472	0.604863	0.618778	0.289551	0.0213486	0.0225006	-0.0879364
ILMN_1779470	ABCG4	magenta	-0.847545	1.9664e-18	1.38036e-16	0.272818	0.0305196	0.0101509	0.771346	1.39281e-13	5.5825e-13	0.73352	8.06232e-12	2.12436e-10	-0.585822	4.56405e-07	2.17272e-06	-0.74637	2.20046e-12	1.26726e-11	0.572258	-0.771066	1.43928e-13	6.64586e-13	-0.283683	0.0242542	0.0174756	-0.205155	0.106751	0.0948221	0.454876	0.000180116	0.000684759	0.951791	5.2714e-33	5.01397e-30	-0.353376	0.00449795	0.016352	-0.156115	0.221776	0.0736269	-0.32431	0.00951216	0.0728507	-0.437622	0.000334959	0.000798834	-0.554713
ILMN_1716592	ABCG5	blue	-0.0542067	0.673064	0.244627	0.322366	0.00997639	0.00371644	0.172016	0.177636	0.0540189	-0.150351	0.239523	0.167863	0.192941	0.129765	0.0747657	-0.120106	0.34844	0.106325	0.28329	-0.19544	0.124774	0.0392707	0.11572	0.366448	0.155916	0.0733478	0.567801	0.292	0.178353	0.161956	0.104967	-0.00481975	0.970095	0.300728	0.138177	0.280155	0.279102	0.321936	0.0100817	0.00507316	-0.0718544	0.575732	0.607844	0.241209	0.0568555	0.047312	0.173242
ILMN_1743371	ABHD1	black	0.293663	0.019493	0.014133	-0.0089338	0.944599	0.201691	-0.201078	0.114053	0.0367295	-0.251016	0.0472136	0.0480043	0.285801	0.0231689	0.0199301	0.208081	0.101738	0.0376911	-0.0878474	0.202292	0.111841	0.0357405	0.249074	0.0490087	0.0311839	0.0017093	0.989392	0.413355	-0.0754075	0.556949	0.255119	-0.254822	0.0438529	0.0266251	0.0791892	0.537282	0.399354	0.16696	0.190917	0.064917	-0.0195289	0.879253	0.70087	0.207582	0.10258	0.0732626	0.146298
ILMN_1770031	ABHD10	magenta	-0.188917	0.138116	0.0714732	-0.10352	0.419446	0.102471	0.277748	0.0275262	0.0105025	0.309042	0.0137214	0.0174584	-0.258087	0.0411293	0.0310148	-0.296461	0.0183108	0.00862543	0.132062	-0.1142	0.372822	0.101008	-0.296379	0.0183444	0.0139755	-0.292148	0.0201602	0.0306271	0.210004	0.0985435	0.0731063	0.38533	0.00181712	0.00185193	-0.0361081	0.778748	0.481679	-0.329734	0.00831447	0.00428997	-0.0353993	0.782984	0.674066	-0.445324	0.000254967	0.000640781	-0.123295
ILMN_2338268	ABHD11	blue	-0.360157	0.00373886	0.00339049	0.610615	1.07303e-07	1.1575e-07	0.3749	0.00246719	0.00124067	-0.170109	0.182565	0.137597	0.0466067	0.716815	0.266269	-0.264384	0.036271	0.0155723	0.494587	-0.517604	1.39785e-05	1.15578e-05	0.446522	0.000244226	0.00041009	0.269032	0.032999	0.0426127	0.182504	0.152251	0.100247	0.157398	0.217953	0.0972631	-0.45284	0.000194131	0.00139896	0.58895	3.82746e-07	6.6479e-07	-0.0530818	0.679476	0.643339	0.40934	0.000864636	0.00175185	0.0989436
ILMN_1737475	ABHD11	pink	-0.263809	0.0366935	0.024204	0.673979	1.41026e-09	2.22238e-09	0.350387	0.00487375	0.00227002	-0.281639	0.0253419	0.0288656	0.152259	0.233543	0.116716	-0.238291	0.0600135	0.0240032	0.51753	-0.49177	4.25592e-05	3.18109e-05	0.579728	6.39739e-07	3.22495e-06	0.391507	0.00150896	0.00567591	0.201299	0.113647	0.0810687	0.0581377	0.65084	0.225307	-0.363568	0.00340173	0.0132428	0.686695	5.18709e-10	1.98336e-09	0.208665	0.100759	0.266083	0.459732	0.000150354	0.000417113	0.28413
ILMN_1745116	ABHD12	midnightblue	0.0539448	0.674555	0.24507	-0.137122	0.283877	0.0733246	-0.0499469	0.697465	0.170785	0.114796	0.370314	0.228525	0.10818	0.398703	0.17398	-0.0151362	0.906273	0.229292	-0.0314307	0.0367839	0.774715	0.185233	-0.141395	0.268997	0.122739	0.114329	0.372276	0.220372	-0.331691	0.00791601	0.0116045	0.0930736	0.468125	0.175974	0.326858	0.00893207	0.02772	-0.104225	0.416269	0.124263	-0.125699	0.326282	0.477328	-0.0576069	0.653824	0.278524	-0.0996774
ILMN_2318685	ABHD12	brown	-0.53233	7.10741e-06	1.31468e-05	0.432366	0.000402033	0.000205218	0.643091	1.32015e-08	2.0209e-08	0.211876	0.0955093	0.0838629	-0.24544	0.052516	0.0374084	-0.483805	5.8938e-05	5.72379e-05	0.508755	-0.555293	2.31841e-06	2.28355e-06	-0.122364	0.339386	0.147028	-0.125621	0.326588	0.201646	-0.00411693	0.974454	0.371705	0.547941	3.34878e-06	6.98517e-06	-0.155372	0.224012	0.245199	0.0821927	0.521909	0.149107	-0.175426	0.169066	0.349953	-0.103475	0.41965	0.20446	-0.256946
ILMN_2245305	ABHD12	magenta	-0.736973	5.72981e-12	4.57585e-11	0.268723	0.0332084	0.0109456	0.686424	5.30162e-10	1.06869e-09	0.624094	4.62996e-08	3.77836e-07	-0.518727	1.32903e-05	4.01589e-05	-0.595016	2.70618e-07	4.71353e-07	0.497954	-0.676442	1.16632e-09	2.27026e-09	-0.245159	0.0527955	0.0331402	-0.163131	0.201439	0.145664	0.0747264	0.560526	0.256256	0.855125	4.66284e-19	1.36166e-17	-0.380132	0.00211893	0.00918201	-0.121431	0.343106	0.105903	-0.241599	0.0564439	0.194922	-0.291734	0.0203454	0.0216886	-0.437584
ILMN_1707925	ABHD12B	green	0.146911	0.250568	0.114655	0.394875	0.00136149	0.000614856	0.0771148	0.548028	0.140061	-0.415276	0.000713407	0.00144035	0.503304	2.61786e-05	7.23803e-05	-0.0829372	0.518133	0.147231	0.320676	-0.0724669	0.572473	0.14494	0.384987	0.0018358	0.00213162	0.199645	0.116708	0.100732	0.341783	0.00611444	0.00956574	-0.224159	0.0773747	0.0423279	0.356377	0.00414663	0.0154375	0.482161	6.297e-05	5.94949e-05	-0.0653607	0.610794	0.620588	0.305363	0.0149476	0.0171605	0.0526337
ILMN_2367487	ABHD12B	lightcyan	0.0892799	0.48653	0.191055	0.317848	0.0111321	0.00410614	0.100224	0.434483	0.115358	-0.240904	0.0571785	0.0559644	0.41517	0.000715887	0.00118905	-0.185168	0.146253	0.0513213	0.274542	-0.0892014	0.486915	0.126585	0.469631	0.00010316	0.000202268	0.18674	0.142798	0.115423	0.280153	0.0261579	0.0276388	-0.112692	0.379206	0.149819	0.23277	0.0663773	0.112972	0.433088	0.000392138	0.000297527	-0.160062	0.210166	0.390497	0.118804	0.353728	0.181417	0.031086
ILMN_1785285	ABHD13	yellow	0.0669402	0.602181	0.224588	-0.315298	0.0118343	0.00433647	-0.204382	0.108108	0.0350535	0.185673	0.145138	0.115891	-0.0601297	0.63969	0.24571	0.0862495	0.501501	0.143291	-0.260614	0.180658	0.15651	0.0478878	-0.275971	0.0285755	0.0200225	-0.141577	0.268374	0.17668	-0.110863	0.387041	0.196826	-0.0285326	0.824329	0.267993	0.0914172	0.476115	0.373942	-0.253803	0.0447329	0.0187117	-0.195795	0.124077	0.295142	-0.193254	0.129132	0.0868595	-0.11636
ILMN_2073969	ABHD13	brown	-0.29636	0.0183526	0.0134226	0.261104	0.0387386	0.0125654	0.325841	0.00915966	0.00398828	0.162549	0.203074	0.148986	-0.134259	0.294147	0.138854	-0.25112	0.0471192	0.0194667	0.311036	-0.317905	0.011117	0.0046408	-0.0182647	0.887016	0.29827	-0.0528434	0.680838	0.328266	0.268581	0.0333051	0.0330597	0.287686	0.0222382	0.0153467	-0.0877405	0.494106	0.381908	0.0831437	0.517088	0.148045	-0.171522	0.178905	0.360274	-0.0108414	0.932794	0.352403	-0.200886
ILMN_1794213	ABHD14A	magenta	-0.781233	4.23504e-14	6.54819e-13	0.368752	0.002941	0.00123474	0.799056	4.20479e-15	2.17468e-14	0.539834	4.97344e-06	2.08403e-05	-0.539728	4.99895e-06	1.74867e-05	-0.74139	3.6728e-12	1.99303e-11	0.554955	-0.707447	9.05694e-11	2.22818e-10	-0.318549	0.0109454	0.00920374	-0.385451	0.00181061	0.00641483	0.510978	1.87603e-05	0.00012501	0.813248	5.62784e-16	9.0949e-15	-0.289941	0.0211661	0.0520006	-0.124225	0.332033	0.103	-0.242921	0.0550658	0.192568	-0.439078	0.000318273	0.000764289	-0.420397
ILMN_2227533	ABHD14B	salmon	0.403406	0.00104423	0.00110362	0.118232	0.356066	0.0891356	-0.231784	0.0675698	0.0231985	-0.448461	0.000227719	0.000545895	0.435234	0.000364046	0.000670515	0.303713	0.0155275	0.00748028	0.0361263	0.216332	0.0885812	0.029168	0.418264	0.000646739	0.000911689	0.502243	2.73953e-05	0.000358794	-0.137645	0.282028	0.156376	-0.361766	0.0035763	0.00331504	-0.0440938	0.731491	0.468281	0.331526	0.00794897	0.00412798	0.545239	3.82501e-06	0.000126597	0.426888	0.000484766	0.00108241	0.550954
ILMN_2403446	ABHD2	turquoise	0.285674	0.0232328	0.0164353	-0.649702	8.3563e-09	1.12756e-08	-0.477404	7.6123e-05	5.51089e-05	0.127668	0.318701	0.205782	-0.185479	0.145564	0.0817456	0.328776	0.0085159	0.00445104	-0.685113	0.566757	1.28356e-06	1.33604e-06	-0.501199	2.86437e-05	7.15299e-05	-0.278325	0.0271926	0.0372862	-0.327445	0.00880289	0.0125374	-0.243828	0.0541366	0.0316573	0.143587	0.261568	0.268407	-0.575888	7.88645e-07	1.25237e-06	0.00482917	0.970036	0.720304	-0.383105	0.00194125	0.00340388	-0.16651
ILMN_1787618	ABHD2	greenyellow	0.210565	0.0976269	0.0539872	-0.0609249	0.635262	0.145587	-0.187589	0.14096	0.0441288	-0.175531	0.168809	0.130024	0.0826533	0.519571	0.211761	0.280083	0.0261971	0.0117631	-0.0936456	0.119523	0.350801	0.0957971	0.256466	0.0424638	0.0276937	-0.0736058	0.566437	0.291469	-0.0724562	0.57253	0.260233	-0.219636	0.0837037	0.0451009	-0.00599355	0.962816	0.532662	0.052018	0.685561	0.185149	0.142354	0.265728	0.435884	0.245689	0.052269	0.0444352	0.157462
ILMN_1723662	ABHD2	turquoise	0.157517	0.2176	0.102599	-0.557006	2.1253e-06	1.76912e-06	-0.434597	0.000372185	0.000230465	0.0699104	0.586131	0.310463	-0.307681	0.0141643	0.0136019	0.407058	0.000930118	0.000645373	-0.660684	0.456459	0.000169869	0.00010971	-0.411594	0.000804096	0.00108811	-0.316973	0.0113689	0.0211638	-0.288959	0.0216273	0.0239671	-0.248286	0.0497527	0.0295079	-0.155566	0.223426	0.244909	-0.482699	6.1623e-05	5.83969e-05	-0.0472198	0.713249	0.655909	-0.19348	0.128676	0.0866111	-0.190989
ILMN_1801767	ABHD3	green	0.269846	0.0324525	0.0218056	0.351585	0.00471994	0.00189312	0.0312619	0.807832	0.192031	-0.496254	3.53059e-05	0.00011171	0.6227	5.05992e-08	3.1701e-07	-0.176165	0.16725	0.0575765	0.28059	-0.017985	0.888735	0.206682	0.547493	3.42379e-06	1.26372e-05	0.364973	0.00327095	0.00943919	-0.00986721	0.938821	0.363645	-0.247578	0.0504282	0.0298399	0.557845	2.03634e-06	3.23278e-05	0.547137	3.4844e-06	4.64491e-06	0.159645	0.211371	0.391579	0.229535	0.0703518	0.0555946	0.466092
ILMN_1700633	ABHD4	black	0.816649	3.38854e-16	1.06666e-14	-0.184489	0.147765	0.0414075	-0.471165	9.721e-05	6.87556e-05	-0.537738	5.49964e-06	2.26284e-05	0.809422	9.83895e-16	5.4909e-14	0.323009	0.00982064	0.00502758	-0.226465	0.609017	1.18241e-07	1.52552e-07	0.32024	0.0105066	0.00889436	0.325542	0.00922757	0.018353	-0.384768	0.0018478	0.00388363	-0.54077	4.75381e-06	9.60594e-06	0.697454	2.13774e-10	1.2508e-08	0.174137	0.17227	0.059493	0.249814	0.0483182	0.179575	0.150014	0.24059	0.13755	0.529116
ILMN_1655702	ABHD5	midnightblue	0.254681	0.0439744	0.0281578	0.0950606	0.458638	0.110504	-0.0798462	0.5339	0.13702	-0.348433	0.00513412	0.00764881	0.469511	0.000103642	0.000232794	-0.0550656	0.668183	0.180808	0.0819554	0.120351	0.34745	0.0949558	0.170853	0.18063	0.0894864	0.172723	0.175835	0.132959	-0.00979127	0.939291	0.36369	-0.273049	0.0303737	0.0197608	0.560384	1.78793e-06	2.91236e-05	0.243045	0.0549378	0.0223555	-0.0759313	0.554204	0.598471	0.0645445	0.615265	0.2672	0.223516
ILMN_1706344	ABHD6	brown	-0.610686	1.0684e-07	3.02415e-07	0.390346	0.00156303	0.000696517	0.705021	1.11936e-10	2.56788e-10	0.331358	0.00798252	0.0110867	-0.280178	0.0261444	0.0218296	-0.579523	6.46978e-07	1.0353e-06	0.561431	-0.626641	3.9322e-08	5.58672e-08	-0.217344	0.0870642	0.0497575	-0.122068	0.340565	0.207242	0.210377	0.097934	0.0728124	0.680216	8.68808e-10	4.02271e-09	-0.0696378	0.587596	0.418437	0.0429015	0.738489	0.19614	-0.328295	0.00861877	0.069383	-0.175896	0.167911	0.105523	-0.361168
ILMN_1719498	ABHD7	turquoise	0.188588	0.138817	0.0717727	-0.539196	5.1285e-06	3.93051e-06	-0.42308	0.000551094	0.000327224	0.0180702	0.888212	0.401732	-0.327569	0.00877585	0.00936033	0.44738	0.000236789	0.000194393	-0.672634	0.482447	6.22522e-05	4.47403e-05	-0.434342	0.000375493	0.00058095	-0.437289	0.000338884	0.00202786	-0.071569	0.577253	0.261656	-0.303938	0.0154476	0.0113592	-0.1565	0.220624	0.243061	-0.50947	2.00426e-05	2.16646e-05	-0.0669256	0.60226	0.617961	-0.207554	0.102627	0.0732831	-0.179468
ILMN_1712707	ABHD8	tan	-0.319276	0.010755	0.00846761	-0.553622	2.52245e-06	2.06328e-06	-0.0288659	0.82231	0.194779	0.827657	6.08579e-17	6.67836e-15	-0.659883	4.04133e-09	3.60639e-08	-0.175504	0.168873	0.0580423	-0.320562	0.0168947	0.895442	0.207936	-0.554469	2.41698e-06	9.55802e-06	-0.35317	0.00452296	0.0115661	0.00331869	0.979406	0.372829	0.408377	0.000891742	0.000998378	-0.0878937	0.493349	0.381541	-0.730916	1.03942e-11	6.37442e-11	-0.285173	0.0234862	0.120406	-0.727448	1.45155e-11	4.2158e-10	-0.579488
ILMN_1699750	ABHD9	black	0.21966	0.0836699	0.0476311	-0.148243	0.246253	0.0647553	-0.26968	0.032563	0.0121971	-0.12716	0.320647	0.206795	0.149936	0.240839	0.119391	0.171943	0.177824	0.0606119	-0.195747	0.206944	0.103664	0.0334714	0.0979266	0.445141	0.180429	0.0986631	0.441708	0.247293	-0.0994938	0.437855	0.215242	-0.240202	0.0579299	0.0334001	0.114786	0.370355	0.325431	0.00732544	0.954561	0.23924	0.0463655	0.71822	0.65701	0.0529996	0.679945	0.286006	0.109907
ILMN_2329958	ABI1	brown	-0.452877	0.000193869	0.00024914	0.711965	6.07087e-11	1.27427e-10	0.792465	1.01401e-14	4.95273e-14	-0.0216114	0.866489	0.396133	0.0767566	0.549893	0.220629	-0.720025	2.91692e-11	1.28043e-10	0.786353	-0.650442	7.93375e-09	1.29799e-08	0.306483	0.0145648	0.0115624	0.0997128	0.436841	0.245628	0.228741	0.0713551	0.05763	0.487957	4.97878e-05	7.85347e-05	0.0145271	0.910029	0.518809	0.417192	0.000669982	0.000474402	-0.259684	0.0398495	0.160862	-0.0965402	0.451642	0.215486	-0.0982637
ILMN_1775944	ABI2	blue	-0.219484	0.0839234	0.0477372	0.50446	2.49097e-05	1.6516e-05	0.444594	0.000261713	0.000168288	-0.101921	0.426705	0.251304	0.124286	0.331797	0.152142	-0.332777	0.00770202	0.00408349	0.549065	-0.394072	0.00139541	0.000723704	0.263272	0.0370926	0.0247797	0.195889	0.123894	0.104906	0.268406	0.0334245	0.0331381	0.203871	0.109011	0.0558917	0.068907	0.591531	0.419766	0.356121	0.00417559	0.00235508	0.0787229	0.539689	0.591938	0.14106	0.270144	0.149825	0.0151029
ILMN_1724497	ABI2	brown	-0.420914	0.00059239	0.000667483	0.649665	8.37788e-09	1.13014e-08	0.7044	1.18125e-10	2.69353e-10	0.0315227	0.806259	0.378275	0.0566041	0.659475	0.251129	-0.669114	2.04118e-09	5.84726e-09	0.727713	-0.606858	1.34698e-07	1.71888e-07	0.237257	0.061167	0.0373834	0.00868153	0.946161	0.402411	0.496102	3.55321e-05	0.000205814	0.403262	0.00104897	0.00114818	0.135074	0.291199	0.285184	0.378127	0.0022468	0.00137256	-0.20393	0.108906	0.276732	-0.0985564	0.442204	0.212328	-0.0609966
ILMN_1720988	ABI2	blue	-0.170737	0.180931	0.0886996	0.589147	3.78495e-07	3.66285e-07	0.400605	0.00114015	0.000623646	-0.285093	0.0235273	0.0271535	0.311559	0.0129331	0.0126874	-0.304323	0.0153111	0.00739184	0.60688	-0.412703	0.000775749	0.000428472	0.377824	0.00226677	0.00253245	0.218423	0.0854695	0.0814165	0.34398	0.00577368	0.00917094	0.0728155	0.570622	0.204494	0.086539	0.500061	0.38418	0.536875	5.7312e-06	7.23262e-06	-0.036146	0.778521	0.673639	0.303182	0.0157184	0.0178351	0.140971
ILMN_1755658	ABI3	lightgreen	0.333745	0.00751563	0.00622289	-0.389521	0.00160248	0.000713122	-0.484858	5.64793e-05	4.21473e-05	-0.021162	0.869241	0.39671	0.0556117	0.665087	0.252628	0.422688	0.000558362	0.000413058	-0.45508	0.416333	0.000689149	0.000385274	-0.046755	0.715952	0.256952	0.474227	8.62675e-05	0.000780802	-0.337133	0.00689404	0.0104638	-0.322945	0.00983592	0.00780933	-0.0153049	0.905233	0.517495	-0.166086	0.193285	0.0655949	0.100155	0.434802	0.541668	0.0489233	0.703375	0.292594	0.12625
ILMN_1673639	ABI3BP	black	0.663892	3.0127e-09	1.23714e-08	-0.191185	0.133361	0.0377858	-0.453229	0.000191379	0.000126752	-0.541452	4.59973e-06	1.95021e-05	0.623616	4.7734e-08	2.99968e-07	0.381569	0.0020313	0.00127769	-0.307364	0.550856	2.8975e-06	2.79235e-06	0.206666	0.10414	0.0575053	0.122002	0.340824	0.207311	-0.451719	0.000202272	0.00074487	-0.507137	2.2187e-05	3.78586e-05	0.316725	0.0114368	0.0332191	0.151972	0.234436	0.0771434	0.125882	0.325576	0.476992	0.220061	0.0830923	0.0628156	0.502007
ILMN_1713732	ABL1	yellow	0.613357	9.07299e-08	2.60465e-07	-0.825818	8.17516e-17	5.57107e-16	-0.785975	2.34048e-14	1.06886e-13	-0.00739011	0.95416	0.418274	-0.0123765	0.923305	0.316853	0.748901	1.68831e-12	1.00808e-11	-0.845558	0.815415	4.07828e-16	3.66971e-15	-0.425646	0.000505555	0.000743075	-0.125176	0.328318	0.202214	-0.429537	0.000442994	0.00133438	-0.500477	2.95379e-05	4.92655e-05	0.227691	0.0727003	0.119882	-0.581803	5.70691e-07	9.41319e-07	0.216603	0.088174	0.24859	-0.0728137	0.570632	0.254032	0.0727392
ILMN_2268241	ABL1	blue	0.021881	0.864839	0.293268	0.208756	0.100609	0.0294401	0.123775	0.333801	0.0925528	-0.133975	0.295178	0.194912	0.110557	0.388359	0.170678	0.0129378	0.919837	0.231981	0.210876	-0.103392	0.420023	0.111774	0.19975	0.116513	0.0629288	-0.0187035	0.884321	0.386718	0.15281	0.231837	0.135941	-0.017264	0.893169	0.283643	-0.0243498	0.849757	0.50222	0.175267	0.16946	0.0586507	-0.12615	0.324538	0.476058	0.203803	0.109131	0.0765858	0.00513255
ILMN_1741628	ABL2	brown	-0.413231	0.000762575	0.000835373	0.400074	0.00115921	0.000532126	0.671979	1.64307e-09	3.02449e-09	0.141421	0.268906	0.182225	-0.0466145	0.71677	0.266266	-0.606244	1.3975e-07	2.61345e-07	0.576477	-0.479718	6.94365e-05	4.92765e-05	-0.0621109	0.62868	0.234002	-0.139446	0.275717	0.17989	0.118109	0.356571	0.185404	0.569567	1.10662e-06	2.58529e-06	0.0979961	0.444816	0.359711	0.101086	0.430522	0.127712	-0.272796	0.0305332	0.139262	-0.252134	0.0462059	0.0404698	-0.264952
ILMN_1785424	ABLIM1	black	0.844279	3.56897e-18	2.2171e-16	-0.222656	0.0794339	0.0238422	-0.55837	1.9825e-06	2.03526e-06	-0.598907	2.15849e-07	1.41289e-06	0.715287	4.50156e-11	7.50778e-10	0.434066	0.000379102	0.000295594	-0.304022	0.677172	1.1021e-09	2.1545e-09	0.412865	0.000771694	0.00105155	0.234911	0.0638488	0.0667468	-0.280883	0.0257545	0.0273291	-0.661119	3.69326e-09	1.49122e-08	0.413836	0.000747712	0.00410531	0.148542	0.245292	0.0800876	0.309418	0.0136008	0.0895033	0.194854	0.125931	0.0851654	0.583433
ILMN_1696682	ABLIM1	grey60	0.453611	0.000188714	0.000243336	-0.344082	0.00575836	0.00226685	-0.384852	0.00184319	0.000959027	-0.27786	0.0274613	0.0307946	0.167305	0.189989	0.100071	0.382559	0.00197285	0.00124487	-0.397913	0.479174	7.09577e-05	5.01966e-05	-0.0467749	0.715836	0.256925	-0.111737	0.383283	0.224603	-0.363319	0.00342539	0.00622231	-0.383004	0.00194707	0.0019681	0.273453	0.0301191	0.0658646	-0.184506	0.147727	0.0522739	0.275868	0.0286371	0.134273	0.00633244	0.960715	0.359309	0.216893
ILMN_2396672	ABLIM1	pink	0.224988	0.0762571	0.0441743	0.552672	2.64582e-06	2.15609e-06	0.0799263	0.533489	0.136928	-0.603478	1.64849e-07	1.11748e-06	0.755192	8.61913e-13	2.34202e-11	-0.159305	0.212358	0.0703952	0.412526	-0.127197	0.320506	0.0886325	0.77341	1.09168e-13	7.1032e-12	0.474809	8.43197e-05	0.000767793	0.0459471	0.720658	0.30468	-0.254566	0.0440728	0.0267399	0.205079	0.106885	0.155074	0.813895	5.11422e-16	9.8124e-15	0.0299564	0.815713	0.684072	0.455686	0.000174802	0.000469603	0.448092
ILMN_1758825	ABLIM2	lightyellow	-0.743489	2.96364e-12	2.54016e-11	0.398728	0.00120878	0.00055266	0.73003	1.13253e-11	3.14352e-11	0.494885	3.73894e-05	0.000116969	-0.498878	3.16107e-05	8.50022e-05	-0.657752	4.71561e-09	1.23988e-08	0.577121	-0.690287	3.87481e-10	8.32762e-10	-0.194016	0.127599	0.0677943	-0.198933	0.118045	0.101527	0.819861	2.07812e-16	3.96108e-14	0.694451	2.74849e-10	1.44093e-09	-0.278859	0.0268868	0.0609965	-0.0430889	0.737387	0.195906	-0.29077	0.0207836	0.112134	-0.336658	0.00697832	0.00941794	-0.519597
ILMN_1656940	ABLIM3	grey60	0.515301	1.54943e-05	2.62213e-05	-0.48107	6.57856e-05	3.96553e-05	-0.579736	6.39464e-07	7.26708e-07	-0.259754	0.0397937	0.0417761	0.151769	0.235071	0.117358	0.593095	3.02257e-07	5.2087e-07	-0.559855	0.596655	2.46123e-07	2.98347e-07	-0.082841	0.51862	0.202436	-0.228663	0.0714551	0.0721651	-0.310204	0.0133522	0.0170224	-0.483304	6.01406e-05	9.29492e-05	0.0373022	0.771625	0.479855	-0.240275	0.0578513	0.0233416	0.0705122	0.582902	0.610018	0.117432	0.359353	0.183536	0.118559
ILMN_1672878	ABR	brown	-0.297735	0.0177933	0.0130612	0.244127	0.0538326	0.0168482	0.428683	0.000456086	0.00027632	0.263978	0.036569	0.0389342	-0.13204	0.302272	0.141711	-0.504466	2.49037e-05	2.65437e-05	0.417661	-0.353193	0.00452023	0.00207589	0.238518	0.0597631	0.0366688	0.0503551	0.695113	0.333044	0.4052	0.000986663	0.00243283	0.41067	0.000828431	0.000936472	-0.21063	0.0975216	0.145807	0.0693165	0.589325	0.164321	-0.250494	0.0476909	0.178176	-0.305642	0.0148515	0.0170828	-0.155509
ILMN_1657045	ABR	magenta	-0.133939	0.29531	0.130623	0.052681	0.681766	0.154471	0.189532	0.136814	0.0429734	0.156622	0.22026	0.158003	-0.111288	0.385211	0.169706	-0.138977	0.277352	0.0879187	0.103978	-0.141806	0.267594	0.0760462	-0.114298	0.372408	0.157916	-0.257071	0.0419615	0.0500398	0.0536807	0.676059	0.292329	0.197821	0.120157	0.06032	0.0150743	0.906655	0.517965	-0.0546923	0.670303	0.181888	-0.0830996	0.517311	0.581635	-0.0840095	0.512718	0.235659	-0.0724413
ILMN_1802096	ABTB1	yellow	0.151056	0.237304	0.109874	-0.794186	8.08239e-15	3.68023e-14	-0.501659	2.8087e-05	2.25286e-05	0.419914	0.000612393	0.00126909	-0.464117	0.000127425	0.000277618	0.438506	0.000324734	0.000258125	-0.725565	0.505752	2.35588e-05	1.85637e-05	-0.611661	1.0067e-07	7.17474e-07	-0.374381	0.00250437	0.00797422	-0.129089	0.313301	0.168618	-0.128378	0.315995	0.130138	-0.157631	0.217264	0.240757	-0.780077	4.88248e-14	5.5454e-13	0.0369027	0.774006	0.672842	-0.398942	0.00120079	0.00228608	-0.247157
ILMN_2367165	ABTB1	cyan	-0.208163	0.101599	0.0557304	-0.165461	0.194988	0.0528056	0.194334	0.126964	0.0403041	0.469768	0.000102618	0.000275686	-0.385399	0.00181339	0.00259	-0.201509	0.113264	0.041231	0.0494483	-0.0814394	0.525744	0.135025	-0.307338	0.014278	0.0113836	-0.253512	0.0449868	0.052496	0.37103	0.00275677	0.00525507	0.320687	0.0103931	0.00817566	-0.071057	0.579987	0.415485	-0.413605	0.000753345	0.000525533	-0.0273831	0.8313	0.688825	-0.44676	0.00024214	0.000613174	-0.28737
ILMN_1753370	ABTB2	red	0.324301	0.00951416	0.00761277	-0.122944	0.337083	0.0850776	-0.393297	0.00142889	0.000764411	-0.249164	0.0489243	0.049383	0.241764	0.05627	0.0393825	0.450391	0.000212313	0.000176326	-0.264418	0.255865	0.0429677	0.0154505	0.0852228	0.506627	0.199137	0.201299	0.113648	0.0989134	-0.29733	0.0179564	0.0210579	-0.362244	0.00352926	0.00327595	0.224142	0.0773973	0.125188	0.129332	0.312382	0.0979505	0.0575212	0.654306	0.634932	0.454406	0.000183269	0.000488896	0.0909746
ILMN_1738921	ACAA1	red	0.293166	0.0197098	0.014268	0.390455	0.00155789	0.000694566	-0.148614	0.24506	0.0711946	-0.625748	4.16467e-08	3.47098e-07	0.516438	1.47277e-05	4.3989e-05	0.268967	0.0330431	0.0143708	0.156067	0.0137249	0.914978	0.211404	0.70831	8.39558e-11	1.86112e-09	0.544017	4.06052e-06	8.68276e-05	-0.0933844	0.466635	0.225216	-0.441654	0.000290604	0.000373891	-0.0184798	0.885695	0.512363	0.668672	2.11013e-09	6.75168e-09	0.217579	0.086716	0.246586	0.723508	2.10827e-11	5.78645e-10	0.460544
ILMN_1660199	ACAA2	green	0.592779	3.07778e-07	7.80817e-07	0.0699905	0.585701	0.136022	-0.516231	1.48646e-05	1.26985e-05	-0.668628	2.11713e-09	2.67183e-08	0.69972	1.76484e-10	2.46704e-09	0.443807	0.000269181	0.000218342	-0.178566	0.354412	0.0043738	0.0020158	0.667545	2.2964e-09	3.00508e-08	0.531408	7.42191e-06	0.000134534	-0.316418	0.0115213	0.0153545	-0.66632	2.51634e-09	1.05638e-08	0.100381	0.433758	0.354588	0.560932	1.73817e-06	2.51152e-06	0.178644	0.16126	0.341423	0.633556	2.50476e-08	2.64621e-07	0.594702
ILMN_2331636	ACACA	magenta	-0.626644	3.93141e-08	1.22874e-07	0.258043	0.0411657	0.0132633	0.624243	4.58603e-08	6.43363e-08	0.470948	9.80349e-05	0.00026544	-0.378822	0.00220173	0.00306242	-0.533584	6.69993e-06	8.30462e-06	0.513532	-0.620257	5.90528e-08	8.1519e-08	-0.216756	0.0879434	0.0501499	-0.0646497	0.614688	0.307595	0.239182	0.0590345	0.0501613	0.766618	2.41057e-13	2.30272e-12	-0.233513	0.0654916	0.112129	-0.0568298	0.658201	0.179329	-0.147649	0.248171	0.422688	-0.209156	0.0999429	0.0717452	-0.372416
ILMN_1763852	ACACB	grey60	0.792847	9.64493e-15	1.84482e-13	-0.558099	2.01017e-06	1.68002e-06	-0.725681	1.71735e-11	4.61825e-11	-0.34094	0.00624969	0.00904176	0.315207	0.0118599	0.0118582	0.675725	1.23281e-09	3.69921e-09	-0.6356	0.82222	1.44211e-16	1.47299e-15	0.0204209	0.873782	0.295389	0.0322645	0.801792	0.364567	-0.422265	0.00056632	0.00159947	-0.635456	2.20862e-08	7.5528e-08	0.169506	0.184144	0.218554	-0.246635	0.0513406	0.0210979	0.372913	0.00261232	0.0324312	0.079371	0.536345	0.242939	0.43642
ILMN_1687303	ACAD10	purple	-0.307464	0.0142362	0.0107956	0.207949	0.10196	0.0297878	0.215536	0.0897897	0.0298217	0.13005	0.309679	0.201484	-0.229101	0.0708987	0.046906	-0.0658766	0.607975	0.167555	0.295824	-0.364066	0.00335484	0.00159044	0.191131	0.133473	0.0702368	0.237157	0.0612794	0.06488	0.103714	0.418569	0.208399	0.264323	0.0363157	0.0228986	-0.527799	8.78148e-06	0.000108826	0.13024	0.308967	0.0970324	0.480802	6.64957e-05	0.00162166	0.193449	0.128739	0.0866462	0.139348
ILMN_1761058	ACAD11	purple	0.527034	9.0978e-06	1.64091e-05	-0.294135	0.0192891	0.00673301	-0.524109	1.04085e-05	9.19268e-06	-0.267423	0.0341025	0.0367401	0.299265	0.0171879	0.0157706	0.473453	8.89228e-05	8.2427e-05	-0.337659	0.456512	0.000169532	0.000109507	0.09338	0.466656	0.186865	0.253325	0.0451512	0.0525994	-0.169131	0.185131	0.1157	-0.467306	0.000112821	0.000162207	0.210047	0.0984741	0.146801	-0.0330619	0.796997	0.208525	0.67148	1.70669e-09	9.92165e-08	0.226117	0.0747545	0.0581589	0.520118
ILMN_2225595	ACAD8	brown	-0.521716	1.16097e-05	2.03286e-05	0.64981	8.29324e-09	1.12104e-08	0.687444	4.88261e-10	9.90719e-10	0.0692131	0.589881	0.31158	-0.0872273	0.496645	0.205063	-0.608718	1.20397e-07	2.28584e-07	0.732729	-0.704146	1.20747e-10	2.8924e-10	0.356528	0.00412958	0.00412794	0.206725	0.104038	0.0931554	0.386746	0.00174191	0.00374232	0.473379	8.9179e-05	0.000131685	-0.174325	0.1718	0.209221	0.416673	0.000681501	0.00048129	-0.029454	0.818751	0.685156	0.0541113	0.673607	0.284318	-0.0520183
ILMN_1775579	ACAD9	pink	0.0960505	0.453951	0.181429	0.437867	0.000332097	0.000172446	0.141535	0.268518	0.0769505	-0.396438	0.00129759	0.00239766	0.35115	0.00477525	0.00573869	-0.00542014	0.966371	0.240824	0.34091	-0.160319	0.209425	0.0615116	0.485904	5.4134e-05	0.000120117	0.297475	0.0178977	0.0283641	0.126595	0.32282	0.172337	-0.100674	0.432412	0.165698	-0.149224	0.243105	0.25718	0.50523	2.4096e-05	2.54871e-05	0.228558	0.0715887	0.221194	0.429824	0.000438675	0.000999049	0.455337
ILMN_1660890	ACADL	pink	0.266773	0.034557	0.0230174	0.435363	0.000362416	0.000186874	-0.0352566	0.783837	0.187469	-0.544824	3.90357e-06	1.70066e-05	0.685748	5.59802e-10	6.54081e-09	-0.0432156	0.736643	0.195095	0.303665	-0.0644279	0.615905	0.153914	0.703962	1.2269e-10	2.58909e-09	0.590586	3.4883e-07	1.24418e-05	-0.085202	0.506731	0.238624	-0.276212	0.0284312	0.0187536	0.107293	0.402603	0.341276	0.737013	5.70659e-12	3.7616e-11	0.179492	0.159248	0.338665	0.505608	2.37066e-05	8.80663e-05	0.698444
ILMN_1778104	ACADM	pink	-0.137715	0.281781	0.125869	0.774348	9.76475e-14	3.55136e-13	0.279972	0.026259	0.0100697	-0.485629	5.47408e-05	0.000161825	0.391236	0.00152142	0.002234	-0.189936	0.135963	0.0482034	0.570598	-0.441835	0.000288745	0.000176641	0.746265	2.22447e-12	8.542e-11	0.447941	0.000232048	0.00155916	0.225451	0.075638	0.060206	-0.0902815	0.481634	0.179713	-0.269349	0.0327852	0.0697495	0.882535	1.17947e-21	1.07396e-19	0.133187	0.298053	0.459138	0.631428	2.88111e-08	2.98073e-07	0.354986
ILMN_2053679	ACADM	lightcyan	0.359431	0.00381424	0.00345038	0.109519	0.392859	0.0968558	-0.296009	0.0184978	0.00741189	-0.489153	4.74075e-05	0.000143571	0.461064	0.000143016	0.000306432	0.30589	0.0147665	0.00716656	-0.024348	0.188173	0.139702	0.0433653	0.529881	7.97122e-06	2.52095e-05	0.356066	0.0041819	0.011047	-0.223401	0.0784084	0.0618823	-0.379539	0.00215607	0.00214709	-0.158567	0.214512	0.239105	0.422753	0.000557157	0.000403229	0.334919	0.00729496	0.0625591	0.488669	4.83571e-05	0.000162075	0.494588
ILMN_1795104	ACADS	red	0.279977	0.0262563	0.0182228	0.111929	0.382462	0.0946601	-0.291491	0.0204554	0.00810517	-0.44325	0.000274583	0.000639185	0.200188	0.115696	0.068437	0.459469	0.000151844	0.000131158	-0.0897611	0.162563	0.203035	0.0599212	0.530723	7.66363e-06	2.44014e-05	0.268409	0.0334225	0.0429259	-0.150397	0.239378	0.13898	-0.42784	0.000469361	0.000569439	-0.419668	0.000617406	0.0035351	0.343815	0.00579872	0.00313432	0.335611	0.00716752	0.0618058	0.576014	7.83273e-07	4.95717e-06	0.424068
ILMN_1740920	ACADSB	blue	-0.296107	0.0184571	0.0134892	0.649971	8.20033e-09	1.10979e-08	0.473336	8.93286e-05	6.37402e-05	-0.150848	0.237955	0.167073	0.103029	0.421667	0.181232	-0.398788	0.00120656	0.000811429	0.581322	-0.478501	7.2883e-05	5.14401e-05	0.446739	0.000242322	0.000407478	0.244002	0.0539596	0.0593827	0.218851	0.0848431	0.0655779	0.196255	0.123179	0.0614968	-0.193444	0.128749	0.174302	0.519486	1.28436e-05	1.46805e-05	0.0859828	0.50283	0.574663	0.217059	0.087489	0.0651261	0.10193
ILMN_2263466	ACADVL	pink	0.0879143	0.493247	0.193131	0.454813	0.000180535	9.91038e-05	0.086793	0.498799	0.129484	-0.426491	0.000491317	0.00105038	0.426622	0.000489154	0.000860946	-0.0930881	0.468056	0.13555	0.35491	-0.138705	0.278303	0.0786492	0.472114	9.36888e-05	0.000186825	0.527204	9.02647e-06	0.000158161	0.0273708	0.831375	0.336199	-0.186735	0.142811	0.0693709	-0.0370381	0.773199	0.480162	0.585725	4.58881e-07	7.7865e-07	0.344382	0.00571328	0.0544188	0.390303	0.00156504	0.00284864	0.499207
ILMN_1806408	ACADVL	grey60	0.774405	9.69867e-14	1.3188e-12	-0.683844	6.5195e-10	1.10061e-09	-0.804185	2.07178e-15	1.12597e-14	-0.192909	0.12983	0.10634	0.307182	0.01433	0.0137319	0.628526	3.48124e-08	7.54868e-08	-0.711615	0.837737	1.13191e-17	1.65508e-16	-0.07757	0.545661	0.210477	0.207261	0.103124	0.0926455	-0.454408	0.000183255	0.000694268	-0.599478	2.08749e-07	5.77435e-07	0.37008	0.00283232	0.011498	-0.33237	0.00778166	0.00405258	0.310396	0.0132921	0.0884321	-0.0356649	0.781396	0.313993	0.371372
ILMN_1800008	ACAT1	red	0.145563	0.254992	0.116277	0.478608	7.25724e-05	4.3369e-05	-0.10365	0.418861	0.111789	-0.632136	2.75041e-08	2.41344e-07	0.387725	0.00169152	0.00244218	0.253511	0.044988	0.0187254	0.209941	-0.0822829	0.521451	0.134081	0.605579	1.45436e-07	9.56941e-07	0.465532	0.000120744	0.000997438	0.133137	0.298239	0.162755	-0.449596	0.000218543	0.000291135	-0.268508	0.0333551	0.070603	0.699048	1.86843e-10	8.07529e-10	0.529811	7.99735e-06	0.000246561	0.749818	1.53249e-12	5.99994e-11	0.592037
ILMN_1708672	ACAT2	blue	-0.557604	2.06157e-06	4.36287e-06	0.817758	2.865e-16	1.73419e-15	0.672094	1.62881e-09	3.00291e-09	-0.109678	0.392166	0.23765	-0.00346702	0.978486	0.3296	-0.489586	4.65722e-05	4.64328e-05	0.730987	-0.716934	3.87489e-11	1.02351e-10	0.245843	0.0521177	0.0327909	0.232881	0.0662441	0.0685679	0.384156	0.00188172	0.00393442	0.375474	0.00242667	0.002375	-0.338191	0.00670936	0.0223847	0.603696	1.62726e-07	3.11769e-07	-0.149369	0.242643	0.417596	0.315384	0.01181	0.0142939	-0.0669503
ILMN_1665945	ACBD3	midnightblue	0.367375	0.00305765	0.00284327	0.126545	0.323012	0.081997	-0.0509483	0.6917	0.169648	-0.430343	0.000430949	0.00094073	0.513789	1.65711e-05	4.86734e-05	0.0593825	0.643863	0.175486	0.101619	0.159199	0.212668	0.0623262	0.18303	0.151052	0.0776157	-0.0552307	0.667247	0.32436	-0.0486334	0.705052	0.300162	-0.262193	0.0379042	0.0236947	0.601599	1.84261e-07	4.15138e-06	0.239195	0.0590209	0.023749	-0.0292168	0.820186	0.685416	0.197983	0.119847	0.082143	0.261882
ILMN_1676288	ACBD4	turquoise	0.108412	0.397685	0.16405	-0.4376	0.000335208	0.000173963	-0.317274	0.0112869	0.00479523	0.121411	0.343186	0.216966	-0.269341	0.0327906	0.0259514	0.232424	0.0667944	0.0263203	-0.540177	0.348274	0.00515579	0.00232987	-0.369836	0.00285205	0.00306452	-0.238862	0.0593845	0.0635524	-0.144408	0.258822	0.146968	-0.185902	0.144632	0.0700709	-0.0907014	0.47959	0.375418	-0.400478	0.00114468	0.000760226	-0.0732245	0.568454	0.604862	-0.268422	0.033414	0.0316729	-0.121835
ILMN_1693250	ACBD5	turquoise	0.0533099	0.678174	0.245937	-0.36257	0.00349747	0.00144698	-0.23885	0.0593983	0.0207213	0.00277667	0.982769	0.425375	-0.252966	0.0454662	0.0335222	0.233014	0.0660859	0.0260795	-0.463362	0.293239	0.0196779	0.00772062	-0.398248	0.00122694	0.00153448	-0.224763	0.0765583	0.0757174	-0.215624	0.089655	0.0683815	-0.152159	0.233855	0.102999	-0.0979881	0.444853	0.359711	-0.346004	0.00547478	0.00298293	-0.153811	0.228758	0.406395	-0.195861	0.123949	0.0841774	-0.253196
ILMN_1684271	ACBD6	blue	-0.53975	4.99357e-06	9.64864e-06	0.775925	8.08527e-14	2.99778e-13	0.669823	1.93494e-09	3.51265e-09	-0.0495636	0.699676	0.346813	-0.0351923	0.784222	0.283725	-0.445624	0.000252233	0.000205591	0.750755	-0.728618	1.29765e-11	3.79712e-11	0.312998	0.0125002	0.0102451	0.203754	0.109219	0.096317	0.374988	0.00246092	0.00482885	0.418177	0.00064859	0.000757351	-0.461522	0.000140574	0.00108196	0.5588	1.93938e-06	2.7658e-06	-0.136227	0.287062	0.451667	0.333673	0.00752939	0.0100011	-0.0220839
ILMN_1726388	ACBD7	lightcyan	0.370743	0.00277939	0.00261676	-0.0396397	0.757739	0.16867	-0.394287	0.00138626	0.000744111	-0.416539	0.000684498	0.00139416	0.237587	0.0607966	0.0418204	0.392059	0.00148387	0.00096873	-0.232205	0.284161	0.0240058	0.00920761	0.609518	1.14704e-07	7.99652e-07	0.0784361	0.541171	0.283326	-0.134191	0.294393	0.161225	-0.502782	2.67707e-05	4.50223e-05	-0.206056	0.105188	0.153404	0.236386	0.0621519	0.0248433	0.0941416	0.463013	0.555343	0.354441	0.00437038	0.00651595	0.24836
ILMN_1779685	ACCN1	magenta	-0.852321	8.01513e-19	6.18286e-17	0.479736	6.93879e-05	4.16291e-05	0.835328	1.70946e-17	1.31676e-16	0.576862	7.48062e-07	4.08289e-06	-0.470205	0.000100898	0.000227547	-0.784226	2.91773e-14	2.81063e-13	0.692942	-0.849423	1.38677e-18	2.62045e-17	-0.0908719	0.478761	0.19068	-0.150519	0.238993	0.163649	0.549659	3.0754e-06	3.04427e-05	0.836061	1.50903e-17	3.38294e-16	-0.272207	0.0309084	0.0670422	0.0685689	0.593356	0.165252	-0.335974	0.00710141	0.0616142	-0.29507	0.0188909	0.0204843	-0.506755
ILMN_1769694	ACCN2	turquoise	-0.13336	0.297422	0.131342	-0.414554	0.000730421	0.000350572	-0.312441	0.0126663	0.0052944	0.290241	0.021027	0.0247579	-0.515277	1.55111e-05	4.59695e-05	0.371245	0.00273993	0.00166155	-0.468317	0.141859	0.267413	0.076014	-0.295575	0.0186783	0.0141839	-0.204423	0.108035	0.0956144	-0.0686753	0.592781	0.26663	-0.0402575	0.754081	0.251341	-0.551788	2.76559e-06	4.21856e-05	-0.385962	0.00178319	0.00112279	-0.0692442	0.589714	0.612284	-0.00536047	0.966741	0.360559	-0.381628
ILMN_1734479	ACCN3	cyan	-0.179895	0.158298	0.079731	-0.147958	0.247173	0.0649711	0.0246328	0.848031	0.19939	0.363199	0.00343687	0.00544647	-0.282102	0.0250917	0.0211629	0.0321303	0.8026	0.208501	-0.0510452	-0.0734656	0.567178	0.143881	-0.37367	0.00255613	0.0027979	-0.0535102	0.677032	0.327161	0.0878908	0.493363	0.234294	0.227955	0.0723607	0.040039	-0.176454	0.166544	0.205569	-0.28271	0.0247667	0.0111761	0.0338554	0.792232	0.676742	-0.117192	0.360343	0.18389	-0.125481
ILMN_2368728	ACCN3	magenta	-0.428037	0.000466233	0.00053927	0.206833	0.103853	0.0302751	0.390196	0.00157014	0.000832371	0.32413	0.00955424	0.0128832	-0.321167	0.0102724	0.0105907	-0.29567	0.0186386	0.0087621	0.332046	-0.38062	0.00208878	0.00104184	-0.157165	0.218643	0.10423	0.0101799	0.936886	0.400218	0.38957	0.00160012	0.00349656	0.416083	0.000694825	0.000803029	-0.214893	0.090775	0.139188	-0.0785603	0.540529	0.153356	-0.0876453	0.494576	0.57096	-0.155941	0.222297	0.129938	-0.312312
ILMN_2394902	ACCN4	turquoise	0.256752	0.0422258	0.0272089	-0.565704	1.35646e-06	1.17513e-06	-0.494441	3.80883e-05	2.96559e-05	0.0600921	0.6399	0.328375	-0.242486	0.0555162	0.0390055	0.467692	0.000111164	9.9981e-05	-0.691329	0.489338	4.70475e-05	3.47847e-05	-0.362086	0.00354471	0.00365075	-0.166451	0.192292	0.141269	-0.229638	0.0702227	0.0569125	-0.335286	0.00722715	0.00602623	-0.000963431	0.994021	0.540598	-0.457614	0.000162734	0.000137093	-0.095005	0.458902	0.552932	-0.140291	0.272789	0.150789	-0.12697
ILMN_2394897	ACCN4	midnightblue	0.189193	0.13753	0.0711965	-0.144408	0.258822	0.0676712	-0.22502	0.0762138	0.0258255	-0.050709	0.693076	0.344603	0.113741	0.374755	0.166589	0.222382	0.079814	0.0306853	-0.170044	0.190243	0.135321	0.0422036	-0.0496855	0.698972	0.252588	-0.0469573	0.714775	0.339098	0.0867407	0.499058	0.236365	-0.219447	0.0839777	0.0452156	0.234924	0.0638334	0.110319	-0.0565482	0.659791	0.179616	-0.00563873	0.965016	0.719164	0.0880124	0.492763	0.229084	0.00625787
ILMN_1716480	ACD	yellow	0.342313	0.00603055	0.00513873	-0.532927	6.91072e-06	5.14713e-06	-0.466212	0.000117649	8.13974e-05	0.0305696	0.812009	0.379751	-0.059268	0.644504	0.247061	0.369748	0.00285913	0.00172525	-0.568519	0.502607	2.69723e-05	2.10341e-05	-0.261568	0.0383814	0.0255194	-0.167169	0.190356	0.140315	-0.184499	0.147743	0.0982687	-0.293564	0.0195362	0.0137923	0.175937	0.16781	0.206395	-0.401507	0.00110842	0.000738703	-0.190291	0.135221	0.309503	-0.182907	0.151332	0.0978368	-0.139071
ILMN_1667018	ACE2	turquoise	0.105396	0.411023	0.168155	-0.457384	0.000164133	9.09735e-05	-0.334012	0.00746493	0.00332604	0.163604	0.200118	0.147268	-0.25815	0.0410788	0.03098	0.294615	0.0190838	0.00893711	-0.498531	0.340935	0.00625046	0.00277453	-0.346715	0.00537312	0.00514415	-0.252152	0.0461896	0.0533828	-0.23326	0.0657921	0.0542116	-0.15185	0.234819	0.103335	-0.110905	0.38686	0.333697	-0.418624	0.000639096	0.00045481	0.240865	0.0572205	0.196655	-0.212071	0.0951982	0.0692857	-0.0678141
ILMN_2333219	ACHE	magenta	-0.71288	5.59315e-11	3.43804e-10	0.328586	0.0085564	0.00323866	0.771969	1.29445e-13	5.2101e-13	0.57872	6.76048e-07	3.74461e-06	-0.399562	0.00117784	0.00180623	-0.774157	9.98976e-14	8.25684e-13	0.590876	-0.684464	6.20476e-10	1.27122e-09	-0.293229	0.0196825	0.0147897	-0.175897	0.167908	0.128841	0.438609	0.000323554	0.00105864	0.832623	2.69467e-17	5.71387e-16	-0.00834412	0.94825	0.529234	-0.0957219	0.455504	0.133523	-0.378266	0.00223775	0.0288915	-0.464436	0.000125891	0.000361424	-0.51721
ILMN_1735471	ACHE	magenta	-0.408224	0.000896119	0.000963472	0.0161075	0.900288	0.193938	0.390855	0.0015391	0.000816881	0.486928	5.19243e-05	0.000154788	-0.355561	0.00423963	0.00521421	-0.370343	0.00281123	0.00170037	0.2435	-0.300423	0.0167418	0.00669427	-0.42608	0.000498201	0.000733648	-0.260413	0.0392756	0.0478739	0.167768	0.188748	0.117184	0.537096	5.67117e-06	1.12179e-05	-0.0136899	0.915194	0.520278	-0.291088	0.0206382	0.0095186	-0.205512	0.106129	0.273107	-0.382808	0.0019584	0.00342791	-0.402777
ILMN_1699636	ACIN1	grey60	0.518281	1.35601e-05	2.33247e-05	-0.71136	6.40749e-11	1.33817e-10	-0.556223	2.21159e-06	2.24467e-06	0.0670461	0.601605	0.315837	0.0740992	0.563831	0.224622	0.398436	0.00121979	0.0008193	-0.660378	0.674131	1.39386e-09	2.66357e-09	-0.321566	0.0101729	0.00865361	-0.174526	0.1713	0.130566	-0.399034	0.00119735	0.00281677	-0.301735	0.0162479	0.0118451	0.545281	3.8172e-06	5.53548e-05	-0.552848	2.62249e-06	3.5977e-06	-0.0790637	0.537929	0.591172	-0.325987	0.00912663	0.0116369	-0.0723447
ILMN_2371379	ACLY	magenta	-0.571529	9.96904e-07	2.26033e-06	0.257906	0.0412767	0.0132953	0.53578	6.03805e-06	5.60764e-06	0.410988	0.000819992	0.00161806	-0.36258	0.0034965	0.00446212	-0.396419	0.00129833	0.000863175	0.433841	-0.563747	1.50234e-06	1.54511e-06	-0.204776	0.107414	0.058906	0.0620012	0.629288	0.3123	0.129284	0.312565	0.168342	0.676761	1.13788e-09	5.15035e-09	-0.376369	0.00236462	0.0100034	-0.0115167	0.928619	0.234201	-0.0903248	0.481423	0.564657	-0.0757902	0.554943	0.248963	-0.250903
ILMN_1749014	ACLY	blue	-0.641125	1.50921e-08	5.19072e-08	0.802332	2.68176e-15	1.36373e-14	0.796725	5.76149e-15	2.91842e-14	-0.0124092	0.923103	0.410424	-0.0959943	0.454216	0.191858	-0.599809	2.04738e-07	3.68469e-07	0.810108	-0.805477	1.72752e-15	1.32822e-14	0.2209	0.0818959	0.0474264	0.181423	0.154736	0.12214	0.411984	0.000794019	0.00206445	0.514099	1.63453e-05	2.89055e-05	-0.319991	0.0105703	0.0312502	0.511114	1.86483e-05	2.03334e-05	-0.106002	0.408322	0.527122	0.181898	0.153639	0.0988725	-0.08387
ILMN_1727091	ACMSD	turquoise	0.186307	0.143745	0.0738419	-0.309195	0.0136721	0.00494686	-0.326319	0.00905207	0.00394528	-0.06807	0.596053	0.313775	-0.0297627	0.816884	0.29196	0.333478	0.00756676	0.00402292	-0.434711	0.349125	0.00504053	0.00228283	-0.278165	0.0272851	0.0192568	-0.0341321	0.790572	0.361707	-0.283145	0.0245363	0.0263708	-0.2558	0.0430221	0.0262418	0.0251697	0.84476	0.500903	-0.216785	0.0879004	0.0335336	-0.0627357	0.625224	0.625405	-0.0309053	0.809983	0.321711	-0.0108022
ILMN_1771348	ACN9	blue	-0.20203	0.112314	0.0604011	0.823859	1.11532e-16	7.40028e-16	0.452633	0.000195615	0.000129197	-0.467576	0.000111659	0.000297576	0.360956	0.00365731	0.00462423	-0.346655	0.00538164	0.00298659	0.634711	-0.486867	5.20531e-05	3.8028e-05	0.503971	2.5439e-05	6.50528e-05	0.353522	0.0044802	0.0114919	0.324301	0.00951421	0.0132981	0.00684947	0.95751	0.298019	-0.115461	0.367529	0.324186	0.806148	1.57138e-15	2.63806e-14	-0.00494885	0.969294	0.720097	0.457895	0.000161038	0.000440026	0.3251
ILMN_2134039	ACN9	pink	0.114963	0.369615	0.15491	0.650882	7.69197e-09	1.04719e-08	0.154253	0.227406	0.0667876	-0.645261	1.13748e-08	1.12993e-07	0.627294	3.77014e-08	2.47086e-07	-0.125263	0.327978	0.101031	0.465667	-0.19605	0.123578	0.0389416	0.582222	5.57622e-07	2.8899e-06	0.479769	6.92958e-05	0.000669497	0.249845	0.0482891	0.0433026	-0.26946	0.0327107	0.0210042	0.0884037	0.490834	0.380296	0.797713	5.04428e-15	7.52749e-14	0.255285	0.0434583	0.169176	0.521488	1.17303e-05	4.83182e-05	0.533853
ILMN_1750800	ACO1	black	0.553237	2.57171e-06	5.32685e-06	-0.30465	0.015196	0.0054384	-0.512236	1.77497e-05	1.48953e-05	-0.262551	0.037633	0.0398397	0.390099	0.00157476	0.00230063	0.431861	0.000409077	0.000315431	-0.278233	0.446467	0.000244712	0.000152283	0.358117	0.00395427	0.00398273	0.298252	0.0175865	0.0280302	-0.405811	0.000967747	0.00239922	-0.404363	0.00101315	0.00111481	0.12535	0.327642	0.304896	0.0492392	0.701549	0.188491	0.516891	1.44328e-05	0.000414924	0.222212	0.080051	0.0612122	0.531611
ILMN_1654861	ACO2	blue	-0.560231	1.80204e-06	3.85312e-06	0.75358	1.02587e-12	2.96266e-12	0.671747	1.67231e-09	3.07085e-09	0.00174329	0.989181	0.426821	-0.0373598	0.771283	0.2804	-0.576359	7.68777e-07	1.20768e-06	0.757389	-0.775104	8.92191e-14	4.33993e-13	0.520292	1.23839e-05	3.6427e-05	0.21245	0.0945945	0.0874501	0.372444	0.00264767	0.00509885	0.432985	0.000393541	0.000488034	-0.329753	0.00831062	0.0263232	0.572007	9.71815e-07	1.50542e-06	-0.172969	0.17521	0.35626	0.202769	0.11098	0.0775628	-0.0546832
ILMN_2121389	ACOT1	turquoise	0.206681	0.104114	0.0567874	-0.386619	0.00174853	0.000771338	-0.287456	0.0223499	0.00874547	0.0516644	0.687588	0.342964	-0.205638	0.105911	0.0639051	0.298244	0.0175898	0.0083408	-0.445765	0.366683	0.00311778	0.00148888	-0.177835	0.163198	0.0824757	-0.398451	0.00121925	0.00493374	-0.117149	0.360521	0.186924	-0.209079	0.100071	0.0520537	-0.0625661	0.626162	0.432468	-0.372751	0.00262444	0.00157215	-0.0636353	0.620263	0.623705	-0.189018	0.137901	0.0914108	-0.0913653
ILMN_1715543	ACOT1	blue	-0.250748	0.0474583	0.0299644	0.744174	2.76194e-12	7.35381e-12	0.481016	6.59289e-05	4.83841e-05	-0.30521	0.0150008	0.0187488	0.274955	0.0291901	0.0236858	-0.377582	0.00228277	0.00141525	0.630003	-0.497575	3.33985e-05	2.55348e-05	0.553185	2.57854e-06	1.00443e-05	0.284137	0.0240178	0.0343081	0.244945	0.0530091	0.0462844	0.121059	0.344599	0.139105	-0.138192	0.2801	0.279095	0.685484	5.71785e-10	2.14358e-09	-0.111583	0.383947	0.51446	0.320223	0.0105109	0.0130316	0.117246
ILMN_1739594	ACOT11	purple	0.180804	0.156172	0.0788013	-0.0838879	0.513331	0.121732	-0.209547	0.0992962	0.0325223	-0.179631	0.158919	0.124212	0.00705499	0.956237	0.324334	0.296497	0.018296	0.00862079	-0.108627	0.162177	0.204125	0.0601887	0.0566841	0.659024	0.241934	0.0766782	0.550302	0.286325	-0.0854453	0.505514	0.238311	-0.211038	0.0968592	0.0507219	-0.214849	0.0908421	0.139255	-0.0241882	0.850743	0.219255	0.930311	2.92395e-28	8.69147e-26	0.200446	0.115218	0.0797791	0.40814
ILMN_1716237	ACOT2	pink	-0.240501	0.0576088	0.035227	0.792697	9.83593e-15	4.38253e-14	0.418579	0.000640063	0.000373356	-0.391598	0.0015048	0.00271546	0.369325	0.00289369	0.00382052	-0.366807	0.00310691	0.0018547	0.622039	-0.490274	4.52723e-05	3.35986e-05	0.522723	1.10893e-05	3.3302e-05	0.3746	0.00248865	0.00794097	0.315338	0.011823	0.0156396	0.0342475	0.78988	0.259852	-0.101569	0.42831	0.352363	0.802943	2.46367e-15	3.9986e-14	-0.136764	0.28515	0.450187	0.430822	0.000423933	0.000973807	0.179881
ILMN_1764321	ACOT4	blue	-0.593083	3.02467e-07	7.68453e-07	0.743464	2.97127e-12	7.86081e-12	0.709007	7.89503e-11	1.86064e-10	0.0594687	0.643382	0.32943	-0.134355	0.293799	0.138753	-0.560236	1.80158e-06	2.58689e-06	0.758183	-0.766482	2.44845e-13	1.05984e-12	0.390847	0.0015395	0.00184275	-0.0167819	0.896136	0.389732	0.632987	2.60056e-08	5.91061e-07	0.464331	0.000126397	0.000179055	-0.361304	0.0036223	0.0139081	0.466565	0.000116071	0.000101839	-0.121644	0.342256	0.488606	0.154731	0.225952	0.131311	-0.110948
ILMN_1728883	ACOT7	yellow	0.13431	0.293964	0.13014	-0.315871	0.0116734	0.00428369	-0.332694	0.00771821	0.00342369	0.106667	0.40537	0.242733	-0.0163277	0.898932	0.311218	0.248593	0.0494613	0.0202981	-0.389176	0.223949	0.0776601	0.0259483	-0.186657	0.142979	0.0742659	-0.0441243	0.731313	0.344247	-0.261122	0.0387248	0.0369537	-0.161699	0.20548	0.0929425	0.10942	0.393289	0.336965	-0.145482	0.25526	0.0828787	-0.0411258	0.748949	0.665233	0.024336	0.849841	0.331978	0.0525907
ILMN_1740265	ACOT7	magenta	-0.750013	1.5013e-12	1.40919e-11	0.197073	0.121593	0.0348119	0.735621	6.55377e-12	1.90175e-11	0.604064	1.59205e-07	1.08315e-06	-0.593541	2.94618e-07	1.48126e-06	-0.68803	4.65644e-10	1.53973e-09	0.415713	-0.612567	9.52367e-08	1.25207e-07	-0.453558	0.000189082	0.000333013	-0.520713	1.21503e-05	0.000198267	0.283858	0.024163	0.0260859	0.827414	6.32893e-17	1.25788e-15	-0.156919	0.219376	0.242344	-0.286011	0.0230637	0.0104985	-0.327879	0.00870845	0.0697131	-0.54697	3.51319e-06	1.74392e-05	-0.559469
ILMN_2252621	ACOT7	turquoise	0.111678	0.383539	0.159546	-0.371986	0.00268253	0.00113548	-0.269159	0.0329135	0.0123087	0.0439046	0.7326	0.356789	-0.205722	0.105765	0.0638427	0.263711	0.036766	0.0157621	-0.445164	0.300505	0.0167103	0.00668581	-0.292846	0.0198506	0.0148921	-0.205743	0.105728	0.094164	-0.119579	0.350574	0.183075	-0.211194	0.0966069	0.0506156	0.0600401	0.64019	0.43715	-0.350169	0.00490215	0.00270746	-0.102784	0.422776	0.535335	-0.184678	0.147343	0.0959647	-0.152138
ILMN_2332250	ACOT7	brown	-0.757571	6.64944e-13	6.94602e-12	0.703091	1.32268e-10	2.59741e-10	0.942258	1.1255e-30	7.9082e-29	0.222904	0.0790908	0.0723336	-0.310411	0.0132874	0.0129483	-0.782528	3.60714e-14	3.38939e-13	0.780588	-0.822699	1.33811e-16	1.37535e-15	-0.0568166	0.658276	0.24171	-0.226612	0.0741042	0.074086	0.549604	3.08389e-06	3.04531e-05	0.690347	3.85591e-10	1.9568e-09	-0.158144	0.215752	0.239896	0.216872	0.0877696	0.0334908	-0.288445	0.0218724	0.115246	-0.192807	0.130036	0.0872762	-0.345098
ILMN_1719178	ACOT7	turquoise	0.0422433	0.742361	0.262514	-0.205607	0.105964	0.0308426	-0.199646	0.116708	0.0374787	-0.0128349	0.920473	0.409688	-0.0958309	0.454989	0.192139	0.188551	0.138896	0.0490912	-0.256603	0.144918	0.257126	0.0735096	-0.13912	0.276851	0.125524	-0.0862821	0.501339	0.269156	-0.0174556	0.891991	0.351903	-0.163868	0.199382	0.0907882	-0.0978751	0.445381	0.359973	-0.127524	0.319254	0.0997152	0.0905433	0.480359	0.564291	0.0182757	0.886949	0.341137	-0.0449284
ILMN_1679600	ACOT8	brown	-0.499495	3.07951e-05	4.87425e-05	0.65552	5.53602e-09	7.81368e-09	0.752374	1.16772e-12	3.9124e-12	0.074659	0.560881	0.301775	-0.0194531	0.879718	0.306829	-0.708929	7.95016e-11	3.15177e-10	0.764062	-0.650224	8.05603e-09	1.31536e-08	0.181639	0.154237	0.0788717	-0.0195327	0.87923	0.385613	0.486033	5.38498e-05	0.000282924	0.469014	0.000105649	0.000152886	0.0481174	0.70804	0.460984	0.342739	0.00596409	0.00321271	-0.272398	0.0307869	0.139704	-0.126191	0.324378	0.170559	-0.142435
ILMN_2367070	ACOT9	greenyellow	0.493701	3.92819e-05	6.02729e-05	-0.279155	0.0267189	0.00901197	-0.453298	0.000190893	0.000126486	-0.251233	0.0470166	0.0478448	0.263968	0.0365766	0.0282392	0.506359	2.29487e-05	2.47207e-05	-0.29199	0.454274	0.000184162	0.000117872	0.00160963	0.990011	0.321739	0.190647	0.134477	0.110953	-0.208339	0.101305	0.0745678	-0.408979	0.000874702	0.000982604	0.103568	0.41923	0.348453	-0.0784989	0.540846	0.153408	0.487345	5.10494e-05	0.00128669	0.220581	0.0823497	0.0624344	0.429588
ILMN_1658995	ACOT9	lightgreen	0.122111	0.340391	0.145502	0.185976	0.14447	0.0405663	-0.0921046	0.472791	0.123765	-0.38442	0.00186703	0.00326063	0.245602	0.0523557	0.0373199	0.128158	0.316831	0.0981276	0.00599545	0.0326608	0.799408	0.189821	0.266583	0.0346909	0.0234382	0.35813	0.00395288	0.0106573	-0.0537233	0.675816	0.292239	-0.295275	0.0188044	0.0133692	0.0378719	0.768234	0.478773	0.340611	0.00630319	0.00337137	0.190292	0.135219	0.309503	0.309789	0.0134832	0.0158716	0.162949
ILMN_1750158	ACOX1	black	0.750982	1.35458e-12	1.28497e-11	-0.0816609	0.524615	0.12399	-0.470322	0.000100441	7.0786e-05	-0.562846	1.57436e-06	7.76576e-06	0.727306	1.47138e-11	2.8619e-10	0.344121	0.00575242	0.00316709	-0.199512	0.52071	1.21517e-05	1.01862e-05	0.566914	1.27301e-06	5.6726e-06	0.277101	0.0279046	0.0379568	-0.353148	0.00452563	0.0077064	-0.60193	1.8069e-07	5.07406e-07	0.489704	4.63465e-05	0.000433968	0.30228	0.0160469	0.0076229	0.206091	0.105128	0.271994	0.286657	0.0227425	0.0236329	0.577803
ILMN_1685703	ACOX2	salmon	0.64902	8.76444e-09	3.19938e-08	0.0471674	0.713554	0.160449	-0.38205	0.00200271	0.00103199	-0.63491	2.29013e-08	2.06591e-07	0.694365	2.76823e-10	3.54833e-09	0.278336	0.0271865	0.0121398	-0.0759439	0.377925	0.00226006	0.00111629	0.616399	7.51764e-08	5.63199e-07	0.402758	0.00106574	0.00452779	-0.267405	0.0341152	0.0336519	-0.565383	1.37943e-06	3.15293e-06	0.379609	0.00215164	0.00929974	0.39175	0.00149787	0.000964969	0.571067	1.02181e-06	3.83284e-05	0.350393	0.00487297	0.0071061	0.716111
ILMN_1743396	ACOX3	blue	-0.179009	0.160393	0.0805778	0.478852	7.1873e-05	4.29734e-05	0.298612	0.017444	0.00703429	-0.13722	0.283529	0.189296	0.0829269	0.518185	0.211276	-0.0970525	0.449234	0.131228	0.482937	-0.404227	0.00101751	0.000546209	0.413441	0.000757375	0.00103545	0.223339	0.0784923	0.0770811	0.269586	0.0326259	0.0325313	0.122138	0.340285	0.13773	-0.235103	0.0636251	0.110088	0.419024	0.000630715	0.000449919	0.166112	0.193212	0.374092	0.411652	0.000802601	0.001653	0.199673
ILMN_1669633	ACP1	blue	-0.56439	1.45284e-06	3.1791e-06	0.945107	2.50801e-31	1.43321e-28	0.764227	3.16557e-13	1.18311e-12	-0.195455	0.124745	0.103163	0.01702	0.894671	0.310314	-0.565648	1.36047e-06	2.01231e-06	0.833731	-0.782169	3.77139e-14	2.03167e-13	0.412912	0.000770508	0.00105014	0.133751	0.295994	0.189096	0.530567	7.72004e-06	6.20341e-05	0.332791	0.00769932	0.00635705	-0.309285	0.0136435	0.037824	0.686804	5.14178e-10	1.96922e-09	-0.0903678	0.481214	0.564577	0.310016	0.0134113	0.015808	0.0272964
ILMN_2344956	ACP1	pink	-0.150464	0.239167	0.11059	0.807733	1.25404e-15	6.82498e-15	0.342883	0.00594166	0.00271296	-0.496653	3.47195e-05	0.000110194	0.433318	0.000389041	0.000709349	-0.264311	0.0363241	0.0155939	0.584678	-0.454027	0.000185847	0.000118858	0.571682	9.88818e-07	4.58959e-06	0.375174	0.00244779	0.00785596	0.26915	0.0329191	0.0327719	-0.099642	0.437169	0.167072	0.0427224	0.739542	0.470643	0.865657	5.48018e-20	3.16567e-18	-0.0597524	0.641796	0.631596	0.563157	1.54916e-06	8.77895e-06	0.245225
ILMN_2104830	ACP2	brown	-0.631876	2.79774e-08	9.02143e-08	0.638735	1.77372e-08	2.24432e-08	0.701932	1.46125e-10	3.26579e-10	0.132501	0.300572	0.197452	-0.276568	0.0282192	0.0231039	-0.457416	0.000163936	0.00014026	0.677272	-0.739618	4.39464e-12	1.42986e-11	0.177227	0.164665	0.0830023	0.0590194	0.645895	0.317621	0.236288	0.0622632	0.0521107	0.56578	1.35107e-06	3.09234e-06	-0.569082	1.13543e-06	1.96374e-05	0.327326	0.00882883	0.00451976	0.0441646	0.731077	0.660526	0.169396	0.184432	0.113285	-0.114373
ILMN_2234343	ACP6	lightcyan	0.05827	0.650097	0.238266	0.496719	3.46237e-05	2.22311e-05	0.140626	0.271634	0.0776931	-0.384424	0.00186679	0.00326063	0.418742	0.000636615	0.00107536	-0.0953999	0.457029	0.132932	0.416544	-0.223037	0.0789083	0.0262974	0.615489	7.95406e-08	5.89609e-07	0.460976	0.000143494	0.00111798	0.091572	0.475365	0.22822	-0.101422	0.428984	0.16472	-0.0854649	0.505416	0.386527	0.606392	1.38518e-07	2.70241e-07	0.27201	0.0310352	0.140297	0.442154	0.000285488	0.000700573	0.454985
ILMN_2306955	ACPL2	pink	-0.033685	0.793255	0.275488	0.643119	1.31761e-08	1.71027e-08	0.28775	0.0222071	0.00869905	-0.421957	0.000572165	0.00119824	0.549791	3.05531e-06	1.14673e-05	-0.3261	0.00910116	0.00471149	0.546921	-0.335519	0.00718441	0.00313723	0.614523	8.4437e-08	6.1937e-07	0.545524	3.77197e-06	8.18207e-05	0.112281	0.38096	0.194725	-0.00914968	0.943262	0.295061	-0.006033	0.962571	0.53264	0.771884	1.30738e-13	1.30307e-12	0.0469471	0.714835	0.656315	0.381147	0.00205672	0.00357495	0.394876
ILMN_1728331	ACPT	turquoise	0.233207	0.0658545	0.0392829	-0.701091	1.57031e-10	3.02776e-10	-0.561591	1.68007e-06	1.75294e-06	0.138101	0.28042	0.187825	-0.33249	0.00775815	0.00847736	0.526761	9.21323e-06	1.09729e-05	-0.792798	0.573976	8.74389e-07	9.40427e-07	-0.510768	1.89344e-05	5.12543e-05	-0.34389	0.00578737	0.0136391	-0.352289	0.00463148	0.00783012	-0.302049	0.0161319	0.0117695	-0.119284	0.35177	0.316322	-0.611454	1.01949e-07	2.06357e-07	0.0181825	0.887522	0.70171	-0.239559	0.0586245	0.048451	-0.17202
ILMN_1705637	ACR	turquoise	0.135342	0.290234	0.128858	-0.423754	0.00053879	0.00026666	-0.283344	0.024432	0.00945241	0.0474364	0.711992	0.350626	-0.204583	0.107753	0.0647518	0.232385	0.066841	0.0263348	-0.497474	0.378131	0.00224658	0.00111074	-0.368967	0.00292321	0.00312094	-0.219451	0.083971	0.0805075	-0.245812	0.0521475	0.0457465	-0.158897	0.213547	0.0957911	-0.047028	0.714364	0.462842	-0.4018	0.0010983	0.000733232	-0.0836745	0.514407	0.58007	-0.260493	0.0392133	0.035769	-0.116144
ILMN_1666690	ACRC	yellow	0.178438	0.161751	0.0810688	-0.592411	3.14334e-07	3.09634e-07	-0.26753	0.0340287	0.0126689	0.312824	0.0125519	0.0161966	-0.141189	0.269701	0.130159	0.0356561	0.781448	0.204145	-0.468353	0.388996	0.00162807	0.000831986	-0.502965	2.6562e-05	6.73122e-05	-0.354533	0.00435946	0.0112847	-0.200063	0.11593	0.0822755	-0.009758	0.939497	0.294207	0.526304	9.40971e-06	0.000115879	-0.605464	1.46437e-07	2.8421e-07	-0.0785941	0.540354	0.592196	-0.575674	7.97853e-07	5.03747e-06	-0.218719
ILMN_1654468	ACRV1	brown	-0.808835	1.0707e-15	2.815e-14	0.494708	3.76673e-05	2.39533e-05	0.821056	1.72806e-16	1.12875e-15	0.471396	9.63423e-05	0.000261386	-0.485399	5.5255e-05	0.000136678	-0.725916	1.67948e-11	7.78126e-11	0.68967	-0.800878	3.2776e-15	2.36112e-14	-0.0880049	0.4928	0.195038	-0.195017	0.125609	0.105873	0.685128	5.88333e-10	2.48561e-08	0.763748	3.34203e-13	3.12086e-12	-0.37446	0.0024987	0.0104281	0.0394645	0.758778	0.200448	-0.268468	0.0333824	0.146576	-0.291801	0.0203156	0.0216751	-0.415804
ILMN_2227011	ACSBG1	black	0.519424	1.28793e-05	2.22574e-05	-0.207905	0.102034	0.0298018	-0.432769	0.000396483	0.000243884	-0.322351	0.00997999	0.0133634	0.2637	0.0367743	0.0283466	0.399747	0.00117106	0.000790935	-0.311194	0.455825	0.000173908	0.000112054	0.444053	0.000266824	0.000441183	0.00292603	0.981842	0.41165	-0.243684	0.0542832	0.0470992	-0.473108	9.01278e-05	0.00013285	-0.0106383	0.93405	0.525438	0.0411378	0.748879	0.198366	0.0465432	0.717184	0.656788	0.161588	0.205795	0.122754	0.25491
ILMN_1730002	ACSBG2	midnightblue	0.423971	0.000534864	0.000608525	-0.308343	0.0139474	0.00503489	-0.313157	0.0124532	0.00521696	-0.0943714	0.461917	0.265209	0.297473	0.0178985	0.0162745	0.139284	0.276282	0.0876572	-0.275642	0.398791	0.00120644	0.000635152	0.0241289	0.851104	0.289955	0.00221252	0.986269	0.412634	-0.119675	0.350184	0.182948	-0.265072	0.0357706	0.0226157	0.613512	8.98682e-08	2.32287e-06	-0.170365	0.181897	0.062313	-0.0576711	0.653462	0.634568	-0.180583	0.156686	0.100219	0.00726445
ILMN_1684585	ACSL1	red	0.0343114	0.789497	0.274452	0.10777	0.400503	0.098533	0.0271376	0.832791	0.196671	-0.170555	0.181405	0.136975	0.180422	0.157062	0.0866331	0.0499765	0.697294	0.187022	0.127853	-0.0525754	0.68237	0.167432	-0.194139	0.127355	0.0677017	0.122557	0.33862	0.206565	-0.0603212	0.638623	0.280898	-0.0393212	0.759627	0.252595	0.243008	0.0549761	0.0998076	0.114296	0.372417	0.113457	0.173218	0.174581	0.355716	0.246695	0.0512825	0.043783	0.202003
ILMN_2360705	ACSL3	blue	-0.540663	4.77863e-06	9.27931e-06	0.833913	2.17109e-17	1.64327e-16	0.708735	8.08738e-11	1.90142e-10	-0.105039	0.412618	0.245644	0.0303678	0.813227	0.29117	-0.559852	1.83752e-06	2.63286e-06	0.793278	-0.773419	1.09045e-13	5.22162e-13	0.488098	4.95014e-05	0.000111672	0.133587	0.296591	0.18929	0.357532	0.00401805	0.00702038	0.393056	0.00143946	0.00151248	-0.210256	0.0981319	0.146435	0.630573	3.04688e-08	7.1013e-08	-0.232094	0.0671924	0.214331	0.291235	0.0205714	0.0218835	-0.0934127
ILMN_1654414	ACSL3	midnightblue	0.177075	0.165034	0.0823963	-0.0406039	0.752033	0.167666	-0.131147	0.305583	0.0858271	-0.162094	0.204358	0.149645	0.099874	0.436097	0.186024	0.114956	0.369642	0.111757	-0.121972	0.165959	0.19363	0.0575501	0.113024	0.377795	0.159671	-0.189483	0.136917	0.11236	-0.00102264	0.993653	0.376246	-0.251567	0.0467145	0.0280335	0.240323	0.0577993	0.103401	0.00369146	0.977093	0.243377	-0.0797258	0.534519	0.588981	0.0209981	0.870245	0.336914	0.0583138
ILMN_1666096	ACSL3	pink	-0.184227	0.148352	0.0756276	0.736151	6.21776e-12	1.55925e-11	0.31417	0.0121569	0.00510924	-0.390836	0.00153998	0.00276664	0.286778	0.0226827	0.0196072	-0.227457	0.0730036	0.0283931	0.543283	-0.457098	0.000165885	0.000107434	0.653174	6.54278e-09	7.24055e-08	0.38841	0.00165706	0.00604161	0.337163	0.00688878	0.0104578	-0.0680157	0.596347	0.211268	-0.0692633	0.589611	0.419111	0.773054	1.13877e-13	1.15866e-12	0.0149476	0.907436	0.70673	0.528197	8.62079e-06	3.72383e-05	0.164518
ILMN_2391458	ACSL4	turquoise	0.0233667	0.855757	0.291074	-0.0233448	0.855891	0.186288	-0.00384853	0.976119	0.222414	-0.0655596	0.609706	0.318642	-0.00154625	0.990404	0.332257	0.0233144	0.856076	0.219277	-0.0741631	0.0132069	0.918176	0.211994	0.0367726	0.774782	0.271587	-0.132273	0.301412	0.191311	0.00668677	0.958519	0.368107	-0.013973	0.913447	0.28833	-0.056051	0.662601	0.445139	0.0217587	0.865588	0.222143	-0.171446	0.179098	0.360307	-0.00657535	0.959209	0.358886	0.0434599
ILMN_2285506	ACSL4	blue	-0.322195	0.010018	0.0079642	0.733103	8.39835e-12	2.05976e-11	0.564778	1.42376e-06	1.50531e-06	-0.203882	0.108992	0.0929378	0.247115	0.0508746	0.0365225	-0.533942	6.58744e-06	8.18603e-06	0.707713	-0.570214	1.06927e-06	1.12926e-06	0.430038	0.000435476	0.000656973	0.371628	0.00271014	0.00838961	0.287713	0.0222251	0.0244642	0.267015	0.0343877	0.0219078	0.0077336	0.952032	0.530137	0.629133	3.34669e-08	7.72965e-08	-0.175215	0.169588	0.350346	0.222142	0.0801479	0.0612629	0.138923
ILMN_1683598	ACSL4	brown	-0.658325	4.52467e-09	1.78138e-08	0.686607	5.22412e-10	9.00551e-10	0.920003	1.68645e-26	5.2833e-25	0.166087	0.193282	0.143495	-0.138128	0.280325	0.133934	-0.804809	1.89803e-15	2.61329e-14	0.826061	-0.779809	5.04627e-14	2.62909e-13	0.0382086	0.766232	0.269385	-0.0733229	0.567933	0.292001	0.337402	0.00684667	0.0104093	0.681341	7.95159e-10	3.71268e-09	-0.0442747	0.730432	0.467879	0.271148	0.0315936	0.0138316	-0.270737	0.0318625	0.142444	-0.192638	0.13038	0.0874486	-0.251487
ILMN_2370882	ACSL5	yellow	0.394177	0.00139094	0.00141569	-0.555535	2.2902e-06	1.89216e-06	-0.492586	4.11453e-05	3.18196e-05	0.0583909	0.649418	0.331429	-0.058094	0.651085	0.248913	0.492551	4.12052e-05	4.1585e-05	-0.545334	0.528168	8.63235e-06	7.47194e-06	-0.22451	0.0768988	0.0450696	-0.350185	0.00490013	0.0122047	-0.207768	0.102265	0.0750394	-0.32917	0.00843268	0.00685963	0.175568	0.168716	0.206974	-0.423037	0.000551887	0.000400087	-0.0399703	0.755781	0.667453	-0.0722934	0.573395	0.25478	-0.0511776
ILMN_1705247	ACSL5	yellow	0.53486	6.3074e-06	1.18386e-05	-0.783836	3.06366e-14	1.22643e-13	-0.700975	1.586e-10	3.51337e-10	0.0304634	0.81265	0.379936	-0.109593	0.392534	0.172075	0.656064	5.32435e-09	1.387e-08	-0.8316	0.765303	2.80134e-13	1.18851e-12	-0.345578	0.0055365	0.00527042	-0.315215	0.0118577	0.021713	-0.374869	0.00246944	0.0048444	-0.480302	6.78379e-05	0.000103691	0.195512	0.124634	0.170895	-0.607952	1.26102e-07	2.48423e-07	0.0241909	0.850726	0.69484	-0.188304	0.139422	0.0921282	-0.0688272
ILMN_1737418	ACSL6	blue	-0.437666	0.000334442	0.000402209	0.760168	4.99183e-13	1.54298e-12	0.528303	8.57836e-06	7.70077e-06	-0.142166	0.266367	0.18096	0.0595819	0.642749	0.246584	-0.431999	0.000407143	0.000314245	0.652843	-0.653974	6.18148e-09	1.03333e-08	0.602114	1.78734e-07	1.12747e-06	0.192172	0.131329	0.109034	0.313011	0.0124962	0.0162488	0.237193	0.0612391	0.0348942	-0.343382	0.00586478	0.0201795	0.66405	2.97772e-09	9.13068e-09	-0.0904014	0.48105	0.564514	0.342897	0.00593952	0.0083138	0.0322448
ILMN_2278242	ACSL6	turquoise	0.0940659	0.463374	0.184257	-0.0319287	0.803813	0.176879	-0.158572	0.214497	0.0635733	-0.164931	0.196444	0.145091	0.0263487	0.837585	0.297279	0.184377	0.148016	0.0518484	-0.152455	0.101471	0.428758	0.113735	0.147214	0.249583	0.115561	0.142767	0.264329	0.175032	-0.183821	0.149263	0.0989753	-0.173377	0.174179	0.0813946	-0.0524758	0.68294	0.452547	0.0886626	0.489561	0.14175	0.0313616	0.80723	0.681079	0.183328	0.150376	0.0974397	-0.00956711
ILMN_1766966	ACSM5	green	0.609125	1.17471e-07	3.29582e-07	0.0423081	0.74198	0.165878	-0.336607	0.00698748	0.0031346	-0.535405	6.1465e-06	2.49609e-05	0.667599	2.28707e-09	2.21531e-08	0.287575	0.0222918	0.0102281	-0.0529433	0.374699	0.00248155	0.00121409	0.637967	1.86764e-08	1.76588e-07	0.241159	0.0569079	0.0616624	-0.280108	0.0261835	0.0276552	-0.470986	9.78892e-05	0.000142993	0.172143	0.177313	0.212993	0.377186	0.00230921	0.00140462	0.208117	0.101678	0.267556	0.343696	0.00581678	0.00818214	0.541872
ILMN_2070792	ACSM5	turquoise	0.39015	0.0015723	0.00157763	-0.425324	0.000511068	0.000254344	-0.500256	2.98163e-05	2.37684e-05	-0.160509	0.208879	0.152155	0.0301028	0.814828	0.291484	0.447801	0.000233218	0.000191903	-0.573088	0.556521	2.17843e-06	2.15953e-06	-0.015501	0.904025	0.302441	-0.132287	0.301362	0.191293	-0.33717	0.00688756	0.0104578	-0.415237	0.000714333	0.000822719	-0.113971	0.373785	0.327117	-0.223837	0.0778116	0.03023	0.0343759	0.789111	0.676211	-0.0629052	0.624288	0.269945	0.0945669
ILMN_1752269	ACSS1	purple	0.641775	1.44407e-08	4.99604e-08	-0.326515	0.00900836	0.00339147	-0.555898	2.24845e-06	2.27879e-06	-0.38548	0.00180905	0.00317601	0.269827	0.0324652	0.0257527	0.572972	9.2286e-07	1.41926e-06	-0.435874	0.605953	1.42217e-07	1.80405e-07	0.219011	0.0846099	0.0486676	0.0891585	0.487125	0.264372	-0.317095	0.0113357	0.0151689	-0.551819	2.76142e-06	5.87222e-06	0.0302775	0.813773	0.491817	-0.0705634	0.582628	0.162877	0.682736	7.12025e-10	4.38181e-08	0.19914	0.117655	0.0810368	0.506795
ILMN_1697510	ACSS2	turquoise	0.145539	0.255071	0.116306	-0.53128	7.46667e-06	5.50776e-06	-0.439372	0.000314996	0.000198561	0.119637	0.350336	0.220247	-0.246587	0.0513873	0.0367958	0.350082	0.00491361	0.0027609	-0.655162	0.411726	0.000800676	0.000440605	-0.401973	0.00109234	0.00139845	-0.291542	0.0204322	0.0308306	-0.274099	0.0297167	0.0303619	-0.25748	0.0416252	0.0255411	-0.0474495	0.711915	0.461935	-0.432875	0.000395039	0.000299497	-0.0823104	0.521311	0.583195	-0.204256	0.10833	0.0762378	-0.190242
ILMN_1714197	ACSS2	yellow	0.136995	0.284328	0.126764	-0.519664	1.27409e-05	8.9708e-06	-0.391256	0.00152049	0.000807878	0.245583	0.0523738	0.0521204	-0.267642	0.0339507	0.0266313	0.46827	0.000108719	9.80785e-05	-0.470628	0.305181	0.0150107	0.00607626	-0.465181	0.000122369	0.000232096	-0.0321923	0.802227	0.364684	-0.282674	0.024786	0.0265383	-0.0304321	0.812839	0.265346	-0.134009	0.295057	0.287171	-0.440953	0.000297907	0.000234116	0.328466	0.00858205	0.0693327	0.0305895	0.811889	0.322275	0.0137862
ILMN_1659885	ACSS3	salmon	0.20816	0.101605	0.0557304	-0.0936878	0.465181	0.111839	-0.133951	0.295267	0.0833774	-0.13744	0.282753	0.188968	0.198466	0.118929	0.0698534	0.0629259	0.624174	0.171183	-0.0459113	0.172226	0.177099	0.0532815	0.0864078	0.500713	0.197398	0.0889672	0.488064	0.264738	0.052459	0.683036	0.294166	-0.158568	0.214508	0.0960927	0.124799	0.329786	0.305972	-0.00241465	0.985015	0.244885	0.12197	0.340956	0.48792	-0.0465833	0.716951	0.296481	0.255986
ILMN_2125869	ACTA1	brown	-0.700555	1.64383e-10	8.98697e-10	0.412163	0.000789427	0.000376678	0.855331	4.47854e-19	4.34471e-18	0.487227	5.12944e-05	0.000153302	-0.350723	0.00483014	0.00579697	-0.824323	1.03653e-16	2.12703e-15	0.691485	-0.708468	8.28004e-11	2.04833e-10	-0.220215	0.0828719	0.0478704	-0.213841	0.0924037	0.0859886	0.418603	0.000639555	0.00174381	0.830114	4.08055e-17	8.43754e-16	-0.0108654	0.932646	0.525085	-0.052979	0.680063	0.183895	-0.317814	0.0111412	0.0798421	-0.472579	9.20084e-05	0.000279098	-0.436635
ILMN_1671703	ACTA2	greenyellow	0.413023	0.000767737	0.000840372	-0.249384	0.0487179	0.0154067	-0.517763	1.3879e-05	1.19217e-05	-0.287426	0.0223645	0.0260517	0.150847	0.237959	0.1184	0.601847	1.81574e-07	3.30332e-07	-0.358209	0.417122	0.00067153	0.000376323	0.17903	0.160342	0.0813144	0.303325	0.0156667	0.0260115	-0.307824	0.0141173	0.0177629	-0.487404	5.09254e-05	8.01391e-05	-0.124501	0.330951	0.306593	0.0121526	0.924688	0.233518	0.545043	3.86197e-06	0.000127553	0.353034	0.00453958	0.00670439	0.357344
ILMN_2152131	ACTB	brown	-0.613798	8.82987e-08	2.54447e-07	0.736689	5.89402e-12	1.48458e-11	0.791684	1.12309e-14	5.41561e-14	0.102969	0.421937	0.249393	-0.0957066	0.455576	0.192342	-0.686216	5.39118e-10	1.75211e-09	0.815064	-0.797309	5.32675e-15	3.66018e-14	0.359488	0.00380826	0.00386614	0.199288	0.117377	0.101164	0.388723	0.00164153	0.00356587	0.567006	1.26691e-06	2.92086e-06	-0.293049	0.019761	0.0495631	0.463834	0.000128805	0.000111464	-0.0611807	0.63384	0.628268	0.036807	0.774577	0.312253	-0.0241618
ILMN_1777296	ACTB	blue	-0.226091	0.0747897	0.0434965	0.867118	4.01466e-20	5.45032e-19	0.420314	0.000604326	0.000354715	-0.489721	4.63133e-05	0.000140852	0.325454	0.00924778	0.00972923	-0.276911	0.0280161	0.0124528	0.618242	-0.506914	2.24026e-05	1.77265e-05	0.621342	5.51459e-08	4.34442e-07	0.356538	0.00412846	0.0109572	0.251714	0.046582	0.0422152	-0.0516535	0.68765	0.234734	-0.208086	0.101729	0.149981	0.861945	1.18907e-19	5.97002e-18	0.0132247	0.918066	0.708509	0.56051	1.77632e-06	9.83184e-06	0.311044
ILMN_1658660	ACTC1	pink	0.0198375	0.87736	0.296225	0.318111	0.0110617	0.00408215	0.0792016	0.537218	0.137727	-0.322404	0.00996711	0.0133513	0.191688	0.132323	0.0759256	0.0548113	0.669627	0.181116	0.165458	-0.0964707	0.451969	0.118904	0.400427	0.0011465	0.00145375	0.167915	0.188357	0.139342	0.0197016	0.878193	0.348141	-0.123699	0.3341	0.135805	-0.207317	0.103029	0.15125	0.401984	0.00109196	0.000729543	0.119179	0.352199	0.495389	0.340737	0.00628271	0.00868527	0.309169
ILMN_2053178	ACTG1	blue	-0.360263	0.0037279	0.00338361	0.840202	7.37276e-18	6.16597e-17	0.658798	4.37233e-09	7.37491e-09	-0.247912	0.0501086	0.0503239	0.234304	0.0645578	0.0436585	-0.556281	2.20507e-06	3.09643e-06	0.813562	-0.650734	7.77284e-09	1.27591e-08	0.625533	4.22248e-08	3.51151e-07	0.279753	0.0263815	0.0365328	0.438744	0.000322026	0.00105491	0.271379	0.0314432	0.0203612	-0.122572	0.338556	0.309994	0.699023	1.87247e-10	8.07977e-10	-0.039108	0.760892	0.668934	0.250478	0.0477052	0.0415007	0.121114
ILMN_1704961	ACTG1	pink	-0.20721	0.103211	0.0564035	0.78943	1.50486e-14	6.4554e-14	0.336496	0.0070073	0.0031419	-0.439995	0.000308162	0.000707586	0.350482	0.00486135	0.00582865	-0.266348	0.0348566	0.0150422	0.562183	-0.488949	4.78047e-05	3.52449e-05	0.683915	6.48252e-10	1.07439e-08	0.399877	0.00116634	0.0048123	0.182427	0.152427	0.100331	-0.0419193	0.74427	0.248943	-0.243282	0.0546943	0.0994495	0.87549	6.26444e-21	4.73999e-19	-0.0403587	0.753483	0.666809	0.568241	1.18708e-06	7.05966e-06	0.270244
ILMN_1795325	ACTG2	purple	0.208363	0.101264	0.0555863	-0.122432	0.339116	0.0855245	-0.193266	0.129107	0.0408652	-0.108717	0.396354	0.239307	0.0305161	0.812332	0.291015	0.298179	0.0176157	0.00835107	-0.114159	0.203493	0.109684	0.0351563	0.120145	0.348282	0.149928	0.141532	0.268527	0.176755	-0.124048	0.332731	0.17623	-0.179521	0.159179	0.0756704	-0.105595	0.410133	0.34439	-0.0603943	0.638215	0.174832	0.428528	0.000458498	0.00828361	0.112505	0.380005	0.191113	0.191729
ILMN_1749297	ACTL6A	green	0.64469	1.18308e-08	4.18172e-08	0.127204	0.320477	0.081444	-0.447274	0.000237701	0.000154056	-0.735744	6.47403e-12	1.75545e-10	0.832646	2.68422e-17	2.29106e-15	0.38552	0.00180689	0.00115237	-0.0787231	0.382064	0.00200191	0.00100228	0.507255	2.20737e-05	5.78795e-05	0.62784	3.63941e-08	1.83471e-06	-0.302756	0.0158727	0.0192928	-0.678331	1.00706e-09	4.6147e-09	0.412695	0.000775936	0.00422653	0.573123	9.1541e-07	1.42627e-06	0.262621	0.0375805	0.156711	0.599519	2.08249e-07	1.61326e-06	0.657562
ILMN_1657855	ACTL6B	brown	-0.861127	1.40619e-19	1.54235e-17	0.535711	6.05768e-06	4.56458e-06	0.889717	1.919e-22	3.19952e-21	0.499961	3.01921e-05	9.73121e-05	-0.485093	5.59455e-05	0.000137916	-0.849432	1.38434e-18	6.62003e-17	0.715657	-0.83294	2.55557e-17	3.39337e-16	-0.126092	0.324763	0.141971	-0.213172	0.0934527	0.0867355	0.682751	7.11164e-10	2.91441e-08	0.810575	8.32588e-16	1.30743e-14	-0.306972	0.0144001	0.0394543	0.0514296	0.688935	0.185892	-0.370003	0.00283853	0.034375	-0.390753	0.0015439	0.00281981	-0.495371
ILMN_1796088	ACTL7B	lightcyan	0.227721	0.0726616	0.0425266	0.258832	0.040528	0.0130781	0.0219176	0.864615	0.202312	-0.295181	0.0188438	0.022636	0.522316	1.12971e-05	3.49809e-05	-0.0592638	0.644527	0.175605	0.275252	-0.0255712	0.842315	0.19788	0.586607	4.36771e-07	2.35555e-06	0.362476	0.00350664	0.00989268	-0.146187	0.252936	0.144611	-0.075577	0.55606	0.200647	0.0406182	0.751948	0.474278	0.453751	0.000187744	0.000155553	0.181412	0.15476	0.333351	0.285463	0.0233393	0.0241556	0.420021
ILMN_1704078	ACTL8	turquoise	0.163306	0.200949	0.0964584	-0.439975	0.000308378	0.000161376	-0.338821	0.0066014	0.00297634	-0.00542983	0.966311	0.421167	-0.231437	0.067993	0.0454771	0.299878	0.0169503	0.00807979	-0.544211	0.378677	0.00221108	0.00109551	-0.290451	0.0209301	0.0155219	-0.371086	0.00275236	0.00849117	-0.124836	0.329644	0.175068	-0.236229	0.0623306	0.0354192	-0.0398422	0.75654	0.475719	-0.38636	0.00176214	0.00111084	-0.06343	0.621394	0.624138	-0.204632	0.107667	0.0758982	-0.148847
ILMN_2232177	ACTN1	tan	0.15538	0.223986	0.105025	-0.792015	1.07566e-14	4.74185e-14	-0.529279	8.19804e-06	7.38903e-06	0.448225	0.000229674	0.000549595	-0.420941	0.000591855	0.0010101	0.366674	0.00311861	0.00186023	-0.724751	0.48528	5.55231e-05	4.03946e-05	-0.486965	5.18456e-05	0.00011614	-0.252007	0.0463188	0.0534901	-0.296239	0.0184023	0.0214123	-0.131878	0.302871	0.125893	-0.0281444	0.826682	0.495761	-0.734391	7.4002e-12	4.74409e-11	0.0743924	0.562285	0.60198	-0.443645	0.000270736	0.000671955	-0.268925
ILMN_1654422	ACTN2	brown	-0.637092	1.98031e-08	6.64814e-08	0.498526	3.2085e-05	2.07556e-05	0.757535	6.67559e-13	2.36213e-12	0.295127	0.0188669	0.022652	-0.2532	0.0452604	0.0334248	-0.712149	5.97176e-11	2.44715e-10	0.667631	-0.682523	7.24164e-10	1.46593e-09	-0.0724578	0.572521	0.218274	-0.180687	0.156444	0.123025	0.557387	2.08453e-06	2.23044e-05	0.607007	1.33491e-07	3.84099e-07	-0.118214	0.356137	0.318354	0.108966	0.395264	0.119081	-0.231454	0.0679714	0.215288	-0.283825	0.0241798	0.0248007	-0.268352
ILMN_1725534	ACTN4	yellow	0.566195	1.32203e-06	2.92018e-06	-0.77994	4.96549e-14	1.91563e-13	-0.819478	2.20375e-16	1.41135e-15	-0.0756836	0.555501	0.299925	-0.0727392	0.571027	0.226581	0.806598	1.47421e-15	2.09994e-14	-0.89489	0.812157	6.60814e-16	5.67584e-15	-0.411759	0.00079983	0.00108296	-0.108872	0.395676	0.229791	-0.480179	6.81711e-05	0.000338837	-0.579357	6.52868e-07	1.61835e-06	0.0489008	0.703505	0.45952	-0.528957	8.32188e-06	1.00737e-05	0.383785	0.00190255	0.025706	0.00178002	0.988953	0.365579	0.17055
ILMN_1798254	ACTR10	blue	-0.454761	0.000180883	0.000234227	0.935287	3.28436e-29	9.38426e-27	0.67079	1.79836e-09	3.28329e-09	-0.322394	0.00996942	0.0133513	0.120057	0.348638	0.157638	-0.47538	8.24493e-05	7.71873e-05	0.771821	-0.688449	4.50087e-10	9.52316e-10	0.457626	0.000162659	0.000294445	0.162514	0.203173	0.146519	0.555246	2.3239e-06	2.41427e-05	0.183507	0.149971	0.072135	-0.23827	0.0600373	0.105954	0.732388	9.00673e-12	5.63941e-11	-0.123477	0.334975	0.483844	0.370795	0.00277533	0.00454499	0.0589071
ILMN_1792314	ACTR1A	cyan	-0.479808	6.91879e-05	9.93617e-05	-0.322551	0.00993132	0.00370116	0.128162	0.316819	0.0885229	0.770271	1.57959e-13	6.94991e-12	-0.728967	1.25484e-11	2.524e-10	-0.0800525	0.532841	0.150628	-0.157682	-0.180074	0.157878	0.0482522	-0.592069	3.20535e-07	1.83127e-06	-0.363833	0.00337672	0.00966101	-0.0220034	0.86409	0.344743	0.55858	1.96128e-06	4.32687e-06	-0.481932	6.35521e-05	0.000565793	-0.555737	2.26689e-06	3.17141e-06	-0.17277	0.175715	0.356827	-0.371575	0.00271422	0.00446975	-0.514469
ILMN_1695821	ACTR1B	magenta	-0.581466	5.81408e-07	1.39389e-06	0.187216	0.141764	0.0398849	0.549604	3.08393e-06	3.04706e-06	0.485516	5.49943e-05	0.000162177	-0.50913	2.03428e-05	5.83119e-05	-0.411668	0.000802173	0.000567627	0.365591	-0.4952	3.68997e-05	2.79421e-05	-0.285405	0.0233689	0.0169594	-0.230542	0.0690952	0.0705717	0.167924	0.188333	0.117011	0.692042	3.35492e-10	1.71828e-09	-0.543449	4.17455e-06	5.94375e-05	-0.180912	0.15592	0.0546474	0.0378388	0.768431	0.671785	-0.262078	0.0379916	0.034938	-0.214896
ILMN_2388605	ACTR2	brown	-0.693517	2.97011e-10	1.52296e-09	0.728778	1.27786e-11	3.02688e-11	0.882145	1.29727e-21	1.95125e-20	0.180346	0.157241	0.123268	-0.214165	0.0919002	0.0572848	-0.734732	7.15545e-12	3.5985e-11	0.835916	-0.818693	2.48529e-16	2.36633e-15	0.179538	0.15914	0.0808381	0.0537705	0.675547	0.326758	0.49916	3.12352e-05	0.000185918	0.645181	1.14378e-08	4.1569e-08	-0.262756	0.0374786	0.0766779	0.342138	0.0060582	0.0032572	-0.235469	0.0632023	0.207223	-0.0766716	0.550337	0.247536	-0.239885
ILMN_1657153	ACTR3	brown	-0.493904	3.89517e-05	5.98185e-05	0.40572	0.000970534	0.000454461	0.696335	2.34849e-10	5.02874e-10	0.267806	0.0338372	0.0365091	-0.0699511	0.585912	0.230539	-0.689946	3.98435e-10	1.33792e-09	0.644062	-0.573652	8.89776e-07	9.55303e-07	-0.170571	0.181361	0.0897385	-0.144603	0.258173	0.172534	0.292027	0.020214	0.0228426	0.604034	1.59486e-07	4.52058e-07	0.214587	0.0912456	0.139588	0.0644278	0.615906	0.170108	-0.270323	0.0321356	0.142813	-0.292363	0.0200642	0.0214527	-0.249443
ILMN_2260392	ACTR3B	brown	-0.657705	4.73188e-09	1.85374e-08	0.707324	9.15546e-11	1.86023e-10	0.85428	5.49656e-19	5.31135e-18	0.101215	0.429931	0.252471	-0.219806	0.0834594	0.0532963	-0.690293	3.87278e-10	1.30537e-09	0.745873	-0.737022	5.70141e-12	1.80716e-11	0.065342	0.610896	0.229077	-0.141352	0.269142	0.176953	0.448122	0.000230528	0.000819716	0.53109	7.53317e-06	1.44837e-05	-0.2043	0.108252	0.156479	0.29485	0.0189837	0.0088444	-0.188963	0.138018	0.31268	-0.122578	0.338536	0.175781	-0.203484
ILMN_1787513	ACTR3B	turquoise	0.0401898	0.754482	0.265535	-0.355809	0.00421126	0.00170994	-0.24318	0.0547992	0.0192741	-0.00248756	0.984563	0.425819	-0.317393	0.0112548	0.0113978	0.24062	0.0574818	0.0231167	-0.477832	0.294795	0.0190074	0.00748323	-0.340049	0.00639561	0.0059292	-0.355723	0.00422101	0.0111048	-0.105204	0.411879	0.20602	-0.198518	0.118831	0.0597712	-0.157123	0.218768	0.241945	-0.371974	0.00268345	0.00160339	-0.096027	0.454062	0.550263	-0.208373	0.101248	0.0724994	-0.167538
ILMN_1652594	ACTR5	greenyellow	0.223977	0.077621	0.044809	-0.383448	0.00192163	0.000836902	-0.429395	0.000445142	0.000270523	-0.0219855	0.8642	0.395551	-0.173072	0.174951	0.0940417	0.521882	1.15222e-05	1.33837e-05	-0.50385	0.383597	0.00191315	0.000961666	-0.183118	0.150853	0.0775478	-0.0361747	0.77835	0.35802	-0.0838018	0.513765	0.240995	-0.309064	0.0137143	0.0103061	-0.183721	0.14949	0.19191	-0.274691	0.0293514	0.0129822	0.0444672	0.729304	0.66047	0.0784696	0.540998	0.244548	-0.0715678
ILMN_1697585	ACTR6	brown	-0.692825	3.14501e-10	1.60561e-09	0.703601	1.26581e-10	2.49861e-10	0.873035	1.09476e-20	1.41327e-19	0.189651	0.136564	0.110526	-0.168912	0.185709	0.098409	-0.738728	4.80678e-12	2.52895e-11	0.828504	-0.834808	1.86682e-17	2.59087e-16	0.107292	0.402607	0.167152	-0.0193022	0.880644	0.385823	0.45728	0.000164765	0.000642762	0.702491	1.39272e-10	7.83188e-10	-0.221434	0.0811404	0.12931	0.339578	0.00647391	0.00344998	-0.273951	0.0298083	0.137251	-0.0455163	0.723172	0.298281	-0.223896
ILMN_1689162	ACTR8	pink	0.0872261	0.496651	0.194161	0.565341	1.3825e-06	1.1952e-06	0.11111	0.385977	0.104447	-0.542968	4.2735e-06	1.83521e-05	0.436747	0.000345357	0.000640483	0.0141188	0.912547	0.230555	0.3495	-0.182046	0.153299	0.0470429	0.577002	7.42401e-07	3.61289e-06	0.244709	0.0532456	0.0588892	0.0413116	0.747853	0.312938	-0.235695	0.0629422	0.035724	-0.0214897	0.867234	0.507077	0.690429	3.82999e-10	1.52978e-09	-0.0500406	0.696925	0.649908	0.626153	4.05781e-08	3.95238e-07	0.337467
ILMN_1815392	ACTRT1	turquoise	0.252191	0.0461543	0.0293147	-0.719592	3.03595e-11	6.72767e-11	-0.587379	4.18221e-07	4.93644e-07	0.135445	0.289862	0.192368	-0.332481	0.00775989	0.00847736	0.543726	4.1187e-06	5.39746e-06	-0.821814	0.598369	2.22745e-07	2.72091e-07	-0.514045	1.6384e-05	4.54537e-05	-0.331083	0.00803792	0.0167318	-0.363055	0.00345066	0.00625435	-0.326667	0.00897435	0.00722434	-0.114611	0.371092	0.325716	-0.622704	5.05856e-08	1.11148e-07	0.0370872	0.772907	0.672405	-0.247785	0.0502304	0.043143	-0.160611
ILMN_1760490	ACVR1	magenta	-0.45544	0.000176405	0.000229232	0.0955027	0.456541	0.110052	0.348898	0.005071	0.00235143	0.334245	0.00742097	0.0104578	-0.344611	0.00567908	0.00661876	-0.284714	0.0237204	0.0108013	0.216169	-0.350477	0.00486204	0.00221055	-0.140977	0.270427	0.123226	-0.0271822	0.83252	0.373217	-0.145616	0.254816	0.145379	0.492016	4.21292e-05	6.76236e-05	-0.447703	0.000234048	0.00161156	-0.0877093	0.49426	0.142872	-0.170964	0.180344	0.361015	-0.177592	0.163782	0.103712	-0.350429
ILMN_1786544	ACVR1B	turquoise	0.123467	0.335015	0.143642	-0.569893	1.08765e-06	9.63624e-07	-0.408496	0.000888365	0.000500161	0.218915	0.0847502	0.0763565	-0.330913	0.00807242	0.00874765	0.393955	0.00140043	0.000921107	-0.62172	0.383216	0.00193489	0.000971894	-0.540343	4.85287e-06	1.66759e-05	-0.403948	0.00102653	0.00440381	-0.253431	0.0450583	0.0411997	-0.155922	0.222354	0.0988723	0.0329072	0.797926	0.487132	-0.538967	5.18523e-06	6.61509e-06	-0.06139	0.632678	0.627976	-0.18228	0.152762	0.0985222	-0.236337
ILMN_1763916	ACVR1B	magenta	-0.214605	0.0912184	0.0510995	-0.0320137	0.803302	0.176797	0.134114	0.294673	0.0832287	0.159443	0.211958	0.15375	-0.190204	0.135402	0.0772647	-0.109061	0.394852	0.117967	0.040512	-0.158477	0.214777	0.0628543	-0.198753	0.118386	0.0637833	-0.0464729	0.717594	0.339899	0.0558696	0.663627	0.288383	0.178805	0.160877	0.0763084	0.0329132	0.79789	0.487132	-0.123487	0.334938	0.103745	-0.0537539	0.675642	0.642164	-0.117882	0.357501	0.1828	-0.229451
ILMN_2243308	ACVR1B	magenta	-0.784895	2.68246e-14	4.36894e-13	0.430459	0.000429252	0.000217534	0.844182	3.6322e-18	3.06958e-17	0.584781	4.83742e-07	2.80782e-06	-0.437269	0.000339113	0.000630354	-0.77924	5.41024e-14	4.78165e-13	0.702802	-0.802886	2.48336e-15	1.83195e-14	-0.11712	0.360638	0.15406	-0.14439	0.25888	0.172798	0.44782	0.000233058	0.00082692	0.927596	9.01038e-28	1.49981e-25	-0.310478	0.0132666	0.0370916	0.00860122	0.946658	0.237682	-0.281457	0.0254408	0.125546	-0.326708	0.00896532	0.0114734	-0.411731
ILMN_1766723	ACVR1B	turquoise	0.0776894	0.545041	0.208594	-0.418169	0.000648775	0.000314689	-0.287358	0.0223978	0.0087591	0.0878789	0.493422	0.277641	-0.241387	0.056667	0.0396031	0.241255	0.0568069	0.0229003	-0.453763	0.311962	0.0128105	0.00527295	-0.274275	0.0296077	0.0206122	-0.270588	0.0319601	0.0416968	-0.245303	0.0526523	0.0460513	-0.130722	0.307167	0.127274	-0.140686	0.271427	0.274452	-0.380026	0.00212552	0.00130867	-0.0729743	0.56978	0.605496	-0.219807	0.083458	0.062987	-0.233457
ILMN_1689217	ACVR1C	brown	-0.465016	0.000123141	0.000166202	0.587482	4.15798e-07	3.99258e-07	0.7013	1.54253e-10	3.42679e-10	0.0346009	0.787762	0.372896	-0.0499825	0.69726	0.261171	-0.590878	3.43084e-07	5.84641e-07	0.673643	-0.582692	5.43299e-07	6.10388e-07	0.125953	0.325299	0.142126	0.00875859	0.945683	0.402301	0.214129	0.091956	0.0696375	0.486678	5.24569e-05	8.21995e-05	-0.135037	0.291332	0.285233	0.271489	0.0313716	0.0137467	-0.0785133	0.540772	0.592196	-0.0847279	0.509107	0.234539	-0.101983
ILMN_1670912	ACVR2A	blue	-0.330094	0.00823988	0.0067293	0.604739	1.52923e-07	1.60057e-07	0.555648	2.27712e-06	2.3069e-06	-0.0813374	0.526264	0.289639	0.113558	0.375529	0.166871	-0.534572	6.39418e-06	7.9662e-06	0.610793	-0.465661	0.000120149	8.04324e-05	0.0718981	0.575499	0.219136	0.084038	0.512575	0.27306	0.57811	6.9893e-07	9.16567e-06	0.230808	0.0687663	0.0383947	0.207971	0.101924	0.150155	0.352524	0.00460235	0.00256189	-0.199082	0.117765	0.288629	-0.0248164	0.846912	0.331142	-0.14478
ILMN_2152711	ACVR2A	lightyellow	-0.364069	0.00335462	0.00308388	0.156393	0.220945	0.0588827	0.46749	0.000112026	7.79902e-05	0.295617	0.018661	0.0224648	-0.159087	0.212993	0.10898	-0.554944	2.35969e-06	3.29698e-06	0.331708	-0.338975	0.00657535	0.00290171	-0.325152	0.00931686	0.00805804	-0.23277	0.066378	0.0686669	0.520206	1.24325e-05	9.08996e-05	0.428549	0.00045818	0.0005576	0.308923	0.0137596	0.0380806	-0.162689	0.202681	0.0682877	-0.308682	0.0138372	0.0901553	-0.477021	7.72851e-05	0.000240745	-0.333687
ILMN_1668983	ACVR2B	grey60	0.473322	8.93774e-05	0.00012446	-0.457832	0.000161413	8.95854e-05	-0.498598	3.19866e-05	2.5322e-05	-0.197604	0.120571	0.10054	0.127662	0.318726	0.147651	0.415392	0.000710717	0.000510808	-0.558555	0.591818	3.2517e-07	3.83568e-07	-0.180762	0.156269	0.0796616	0.00777978	0.951746	0.403854	-0.182903	0.15134	0.0998721	-0.433038	0.000392816	0.000487226	0.246584	0.0513907	0.095149	-0.26572	0.0353043	0.0152327	0.0692017	0.589943	0.612304	-0.115889	0.365744	0.18573	0.0939517
ILMN_1807493	ACVRL1	yellow	0.25689	0.0421113	0.0271526	-0.643577	1.27691e-08	1.66312e-08	-0.600652	1.94843e-07	2.45223e-07	0.0529195	0.680403	0.340809	-0.312067	0.0127788	0.0125692	0.70076	1.61529e-10	5.99538e-10	-0.741617	0.557452	2.07758e-06	2.06873e-06	-0.439171	0.000317234	0.000507114	-0.180551	0.156762	0.123179	-0.333703	0.00752361	0.0111689	-0.395735	0.00132597	0.00140986	-0.222208	0.0800568	0.128197	-0.530735	7.65964e-06	9.33301e-06	0.132901	0.299103	0.460038	-0.013822	0.914379	0.347865	-0.144128
ILMN_1683883	ACY1	lightcyan	0.0971926	0.448576	0.17972	0.420916	0.000592357	0.000289814	-0.0450105	0.726126	0.176367	-0.503987	2.54215e-05	8.46867e-05	0.263716	0.0367625	0.0283405	0.217168	0.0873272	0.0331268	0.221112	-0.134959	0.291615	0.0818081	0.679112	9.47406e-10	1.43793e-08	0.426163	0.000496801	0.00266055	-0.021776	0.865482	0.344998	-0.308761	0.0138118	0.0103641	-0.332216	0.00781195	0.0251158	0.588521	3.92152e-07	6.78276e-07	0.508534	2.08784e-05	0.000577059	0.659422	4.17909e-09	5.72523e-08	0.482793
ILMN_1670193	ACY3	pink	-0.333153	0.00762917	0.00630426	0.569817	1.09204e-06	9.66952e-07	0.309865	0.013459	0.00559386	-0.132148	0.301872	0.19805	0.0935601	0.465793	0.195484	-0.273541	0.0300641	0.0132538	0.460061	-0.483688	5.92151e-05	4.27075e-05	0.484766	5.66912e-05	0.00012465	0.514648	1.59514e-05	0.000244992	0.110471	0.388733	0.197491	0.16383	0.199489	0.0908129	-0.426399	0.000492859	0.00293932	0.610007	1.11348e-07	2.22705e-07	-0.101108	0.430421	0.53965	0.376491	0.00235628	0.00398548	0.0300795
ILMN_2319825	ACYP1	lightyellow	-0.275705	0.0287353	0.0196833	0.0606005	0.637067	0.145906	0.284667	0.0237446	0.0092191	0.226994	0.0736042	0.068341	-0.289557	0.0213454	0.0186985	-0.241398	0.0566556	0.0228496	0.105122	-0.206807	0.103898	0.0335331	-0.376137	0.00238058	0.00264057	-0.361845	0.00356849	0.0100128	0.560193	1.80556e-06	1.98108e-05	0.250339	0.0478336	0.0285892	0.0367449	0.774947	0.480613	-0.172014	0.177641	0.06112	-0.308257	0.0139754	0.0906153	-0.239122	0.0591004	0.0487384	-0.240292
ILMN_1694233	ACYP1	lightyellow	-0.295707	0.0186231	0.0135836	0.608947	1.18746e-07	1.26955e-07	0.526242	9.43666e-06	8.41444e-06	-0.136321	0.286727	0.19083	0.158474	0.214785	0.109606	-0.519484	1.28444e-05	1.47404e-05	0.602467	-0.476488	7.89284e-05	5.51601e-05	0.152512	0.23276	0.109555	0.105593	0.410145	0.235272	0.651821	7.1998e-09	2.02786e-07	0.203719	0.10928	0.0559825	0.134723	0.292468	0.285634	0.442031	0.00028674	0.000226634	-0.127146	0.320702	0.473118	0.0332722	0.795733	0.317719	0.217027
ILMN_1697550	ACYP2	blue	-0.191832	0.132028	0.0688864	0.454142	0.000185059	0.00010138	0.271815	0.0311608	0.0117267	-0.166464	0.192258	0.14295	0.140824	0.270952	0.13061	-0.216239	0.0887224	0.0335871	0.383715	-0.344044	0.00576411	0.00257798	0.294884	0.0189694	0.0143614	0.139439	0.27574	0.17989	0.301442	0.0163572	0.019678	0.0508622	0.692195	0.236043	-0.0409572	0.749945	0.473599	0.436938	0.000343063	0.000264577	0.100045	0.43531	0.541925	0.229079	0.0709269	0.055944	0.205279
ILMN_2158705	ACYP2	blue	-0.396568	0.0012924	0.00132907	0.89024	1.67322e-22	4.00488e-21	0.547724	3.38481e-06	3.32763e-06	-0.353012	0.00454229	0.00688141	0.208558	0.100938	0.0615113	-0.430426	0.000429725	0.000329056	0.701705	-0.660374	3.89941e-09	6.79837e-09	0.533091	6.85757e-06	2.22072e-05	0.30588	0.0147697	0.025043	0.41894	0.000632464	0.00173066	0.114834	0.370153	0.147131	-0.183459	0.150081	0.192455	0.819861	2.07811e-16	4.27741e-15	-0.180909	0.155926	0.334765	0.475656	8.15591e-05	0.000252483	0.105708
ILMN_1803686	ADA	red	-3.74103e-05	0.999768	0.323489	0.0203918	0.87396	0.189456	-0.212417	0.0946473	0.0312179	-0.102216	0.425358	0.250732	-0.045779	0.721639	0.267499	0.392868	0.00144773	0.000948959	-0.111805	-0.0123425	0.923514	0.212925	0.011283	0.930063	0.30829	0.135425	0.289936	0.186281	-0.0664835	0.604666	0.270255	-0.222309	0.0799153	0.0434464	-0.0991198	0.439587	0.357404	0.146265	0.252681	0.0821705	-0.020208	0.875087	0.700281	0.532906	6.91759e-06	3.08317e-05	-0.132638
ILMN_1745108	ADAD2	cyan	-0.131791	0.303194	0.133313	-0.138332	0.27961	0.0723616	-0.0052023	0.967722	0.220818	0.236424	0.0621081	0.0597732	-0.211619	0.0959216	0.0591561	0.000143211	0.999111	0.246677	-0.0313717	-0.0449873	0.726262	0.176036	-0.180876	0.156005	0.0795615	0.0419741	0.743947	0.348195	0.0290304	0.821314	0.333213	0.140021	0.273723	0.116498	-0.137139	0.283818	0.281131	-0.191947	0.13179	0.0474031	-0.063541	0.620782	0.623723	-0.109812	0.391584	0.194924	-0.247585
ILMN_1725043	ADAL	blue	-0.239874	0.058283	0.0355549	0.556589	2.17093e-06	1.80218e-06	0.370345	0.00281103	0.00139389	-0.166179	0.19303	0.143353	0.178998	0.160418	0.0880427	-0.364146	0.00334737	0.00197731	0.519406	-0.443673	0.000270472	0.000166506	0.37379	0.00254732	0.00279086	0.29626	0.0183937	0.0288229	0.419284	0.000625315	0.00171871	0.100979	0.431009	0.165316	0.0453634	0.724064	0.465932	0.491279	4.34329e-05	4.29075e-05	-0.0466883	0.71634	0.656788	0.188485	0.139036	0.091949	0.144861
ILMN_1718946	ADAM10	pink	0.00149927	0.990695	0.321517	0.537698	5.51022e-06	4.19563e-06	0.203072	0.110435	0.0357045	-0.370118	0.00282929	0.00463807	0.412313	0.000785617	0.00128226	-0.14291	0.263846	0.0843261	0.40865	-0.237892	0.0604561	0.0208421	0.363618	0.00339703	0.00352401	0.319889	0.0105964	0.0201771	0.15685	0.219579	0.130859	-0.0918078	0.474224	0.177715	0.173786	0.173149	0.209924	0.601309	1.8744e-07	3.52864e-07	-0.156981	0.219191	0.398535	0.439236	0.000316509	0.000761198	0.108077
ILMN_1711374	ADAM11	cyan	-0.561696	1.6709e-06	3.60124e-06	-0.30595	0.0147458	0.00529303	0.229176	0.0708038	0.0241733	0.869361	2.47143e-20	7.68419e-18	-0.750893	1.36749e-12	3.55597e-11	-0.233605	0.0653817	0.0258339	-0.0823309	-0.285618	0.0232609	0.00895196	-0.5999	2.03639e-07	1.26192e-06	-0.439666	0.000311747	0.00192023	-0.0132775	0.91774	0.358448	0.686351	5.33278e-10	2.61496e-09	-0.409523	0.000859592	0.0045747	-0.576752	7.52548e-07	1.20108e-06	-0.280704	0.025853	0.126638	-0.469199	0.000104899	0.000310885	-0.604495
ILMN_1705689	ADAM12	turquoise	0.28202	0.0251359	0.0175654	-0.607413	1.30267e-07	1.37982e-07	-0.492205	4.18011e-05	3.22861e-05	0.00964957	0.940168	0.415028	-0.257674	0.0414664	0.0312074	0.460392	0.000146676	0.000127406	-0.738924	0.544832	3.90204e-06	3.65854e-06	-0.428028	0.000466375	0.000694501	-0.388429	0.00165609	0.00604052	-0.287478	0.0223393	0.0245545	-0.341122	0.00622029	0.00530902	-0.0165858	0.897343	0.515374	-0.525327	9.84302e-06	1.16745e-05	-0.0813853	0.52602	0.585415	-0.209671	0.0990918	0.0712944	-0.174192
ILMN_1756920	ADAM15	greenyellow	0.624897	4.39833e-08	1.35793e-07	-0.569499	1.11062e-06	9.81506e-07	-0.714337	4.9057e-11	1.20945e-10	-0.267114	0.0343182	0.0369085	0.0452359	0.724809	0.268318	0.804951	1.86043e-15	2.56813e-14	-0.724758	0.715579	4.38399e-11	1.14506e-10	-0.0715663	0.577267	0.21966	-0.148443	0.245609	0.166854	-0.33682	0.00694958	0.0105286	-0.629337	3.30263e-08	1.08697e-07	0.0330313	0.797181	0.486991	-0.312953	0.0125135	0.00614603	0.21764	0.0866246	0.246543	0.196114	0.123453	0.0839368	0.248553
ILMN_1799728	ADAM15	turquoise	0.284658	0.0237493	0.0167433	-0.670652	1.8173e-09	2.81435e-09	-0.531707	7.3184e-06	6.65473e-06	0.0769604	0.548832	0.297513	-0.248319	0.0497206	0.0359465	0.488989	4.77276e-05	4.74434e-05	-0.719435	0.57911	6.61776e-07	7.31123e-07	-0.442752	0.000279493	0.000457985	-0.348129	0.00517572	0.0126331	-0.305799	0.0147975	0.0183539	-0.30492	0.0151014	0.0111497	0.0349835	0.785471	0.48366	-0.586135	4.48479e-07	7.63895e-07	-0.00137964	0.991438	0.724649	-0.23479	0.063989	0.0517074	-0.182146
ILMN_2121068	ADAM17	yellow	0.619304	6.27004e-08	1.86421e-07	-0.86136	1.34085e-19	1.61738e-18	-0.806145	1.5719e-15	8.736e-15	-0.0240942	0.851316	0.391971	-0.0617397	0.630737	0.243121	0.713261	5.40508e-11	2.24065e-10	-0.930493	0.872198	1.3209e-20	4.77175e-19	-0.372467	0.0026459	0.00288358	-0.20767	0.102431	0.0921923	-0.460007	0.000148811	0.000598177	-0.528456	8.51768e-06	1.61389e-05	0.12098	0.344916	0.313141	-0.621696	5.3924e-08	1.17713e-07	0.155134	0.22473	0.402966	-0.192591	0.130475	0.0874794	0.0684007
ILMN_1765779	ADAM17	green	0.0985006	0.442464	0.17783	0.260802	0.0389729	0.0126245	0.0786009	0.540319	0.138385	-0.280125	0.0261737	0.029607	0.367156	0.00307656	0.00401737	-0.13264	0.300062	0.0938786	0.256793	-0.0516796	0.687501	0.168438	0.355349	0.00426417	0.00423178	0.311764	0.0128707	0.0229033	-0.069657	0.587493	0.264964	-0.0797575	0.534356	0.194629	0.0854479	0.505501	0.386566	0.338462	0.00666275	0.00353693	0.140917	0.270633	0.439872	0.141344	0.269171	0.149492	0.199487
ILMN_1682225	ADAM19	turquoise	0.0947322	0.460199	0.18331	-0.426588	0.000489714	0.000244622	-0.31666	0.0114546	0.00485139	0.0994726	0.437953	0.255531	-0.332255	0.00780418	0.00852061	0.315776	0.0116997	0.00585742	-0.554002	0.345542	0.00554179	0.00248669	-0.340188	0.00637266	0.00591261	-0.281107	0.0256315	0.0358706	-0.216063	0.0889889	0.0679873	-0.207975	0.101916	0.0528647	-0.0938299	0.464502	0.368786	-0.402314	0.00108073	0.000722939	-0.140304	0.272743	0.441729	-0.183797	0.149318	0.0969507	-0.272696
ILMN_1713751	ADAM19	magenta	-0.203069	0.110442	0.0595917	0.00956891	0.940667	0.200998	0.102673	0.42328	0.112815	0.232533	0.0666628	0.0632976	-0.166745	0.191499	0.10069	-0.0325656	0.799981	0.208022	0.0401951	-0.173376	0.174183	0.0525457	-0.292062	0.0201986	0.0151059	-0.233435	0.0655833	0.068071	0.0429158	0.738405	0.31022	0.248629	0.0494272	0.0293572	-0.0582503	0.650207	0.44076	-0.0595782	0.642769	0.175757	-0.0928512	0.469194	0.558028	0.0974072	0.44757	0.214167	-0.208938
ILMN_1662675	ADAM2	turquoise	-0.101344	0.42934	0.173691	-0.274378	0.0295445	0.00985665	-0.0432054	0.736703	0.178461	0.237886	0.0604632	0.05847	-0.355583	0.00423717	0.00521207	0.0399477	0.755915	0.199008	-0.232982	0.109847	0.391434	0.105231	-0.441992	0.000287143	0.000467629	-0.33841	0.00667172	0.0149762	0.172111	0.177393	0.112213	0.0257944	0.840956	0.271859	-0.0168896	0.895474	0.514746	-0.39121	0.00152261	0.000978798	-0.0441812	0.73098	0.660526	-0.301847	0.0162066	0.018226	-0.204301
ILMN_1812112	ADAM21	midnightblue	0.250944	0.0472796	0.0298758	-0.35336	0.00449987	0.00181376	-0.231063	0.0684515	0.02347	0.0682997	0.594811	0.313474	0.076183	0.552888	0.221467	0.0666955	0.603512	0.166616	-0.271396	0.32809	0.00866271	0.00370569	-0.30328	0.0156831	0.0123	-0.190203	0.135404	0.111514	-0.119043	0.352751	0.183896	-0.0913504	0.476438	0.178315	0.374556	0.00249183	0.0104142	-0.303028	0.015774	0.00751119	-0.0463416	0.718359	0.657062	-0.277752	0.0275242	0.0273668	-0.0143925
ILMN_1675210	ADAM22	tan	-0.1375	0.282539	0.126135	-0.413454	0.000757068	0.000362145	-0.14927	0.242958	0.0706673	0.501141	2.87142e-05	9.3518e-05	-0.4156	0.000705897	0.00117542	0.121327	0.343526	0.105071	-0.240002	0.0276644	0.829593	0.195491	-0.2992	0.0172131	0.013269	-0.211201	0.096595	0.0886908	-0.151044	0.237341	0.138145	0.207451	0.102802	0.0532456	-0.158928	0.213457	0.238494	-0.4629	0.000133445	0.00011496	0.0436503	0.734092	0.661467	-0.219232	0.0842893	0.0633851	-0.256829
ILMN_2351754	ADAM22	turquoise	0.182509	0.152238	0.077197	-0.417726	0.000658306	0.000318906	-0.367493	0.0030475	0.00149577	-0.0387817	0.762827	0.365604	-0.215771	0.0894314	0.0561219	0.366736	0.00311313	0.00185759	-0.562397	0.414287	0.000736815	0.000409452	-0.302081	0.0161202	0.0125721	-0.232279	0.0669687	0.0690405	-0.2056	0.105977	0.0770173	-0.290569	0.0208757	0.0145772	-0.0816798	0.524519	0.394265	-0.353336	0.00450275	0.002514	-0.106669	0.405361	0.525568	-0.12574	0.326125	0.171197	-0.184546
ILMN_2060086	ADAM23	brown	-0.754376	9.41486e-13	9.42793e-12	0.736444	6.03948e-12	1.52038e-11	0.953479	1.82111e-33	2.13264e-31	0.23601	0.0625803	0.060116	-0.271274	0.031511	0.0251484	-0.827217	6.53321e-17	1.49536e-15	0.858628	-0.852717	7.43013e-19	1.52737e-17	0.104478	0.415132	0.171168	-0.113278	0.376716	0.222096	0.67937	9.28471e-10	3.67628e-08	0.689542	4.11788e-10	2.06546e-09	-0.206883	0.103768	0.151976	0.281743	0.0252854	0.0113834	-0.280851	0.0257721	0.126447	-0.201555	0.11318	0.0787009	-0.317562
ILMN_1664236	ADAM28	greenyellow	0.192014	0.131655	0.0687226	-0.196025	0.123628	0.0353015	-0.268189	0.0335733	0.0125241	-0.00128374	0.992033	0.427734	0.0488992	0.703514	0.262836	0.211523	0.0960761	0.035919	-0.177093	0.205453	0.106233	0.0341909	0.0802056	0.532055	0.20653	0.166649	0.191757	0.141025	-0.0128834	0.920173	0.359001	-0.187589	0.14096	0.0686864	-0.10813	0.398922	0.339698	-0.0848656	0.508416	0.146159	0.150895	0.23781	0.412953	0.0250161	0.845696	0.330812	0.0255019
ILMN_1664631	ADAM28	turquoise	0.245808	0.0521519	0.0324148	-0.484269	5.7842e-05	3.53187e-05	-0.387252	0.00171571	0.000899935	0.00796192	0.950618	0.417438	-0.226854	0.0737877	0.04835	0.412326	0.000785281	0.000557147	-0.541072	0.417573	0.000661641	0.000371289	-0.177828	0.163214	0.0824782	-0.19223	0.131211	0.108955	-0.31547	0.0117857	0.0156104	-0.229795	0.0700259	0.0389705	-0.117395	0.359505	0.32014	-0.384457	0.00186494	0.00116907	-0.160448	0.209054	0.389901	-0.0771818	0.547679	0.246827	-0.120265
ILMN_1802100	ADAM28	pink	-0.0183673	0.886386	0.298183	0.471703	9.52016e-05	5.55771e-05	0.205764	0.105692	0.0343453	-0.294407	0.0191726	0.0229806	0.387806	0.00168742	0.00243789	-0.194737	0.126163	0.0452529	0.431631	-0.267376	0.0341351	0.0126208	0.529738	8.02467e-06	2.53329e-05	0.533524	6.71881e-06	0.000126175	0.0623467	0.627375	0.277425	-0.00807308	0.949929	0.296617	0.116848	0.361765	0.321285	0.567089	1.26133e-06	1.89014e-06	-0.144611	0.258145	0.429933	0.350281	0.00488753	0.00712124	0.139638
ILMN_2194158	ADAM29	tan	-0.0456986	0.722107	0.257309	-0.263318	0.0370582	0.0120778	-0.0993394	0.438569	0.116267	0.193079	0.129485	0.106161	-0.185627	0.145239	0.0815883	0.051532	0.688348	0.185151	-0.247101	0.0830581	0.517521	0.13328	-0.291886	0.0202771	0.0151458	-0.0812883	0.526515	0.278016	-0.150559	0.238868	0.138832	0.0251171	0.84508	0.272808	0.0603819	0.638285	0.436483	-0.272184	0.0309238	0.013582	-0.145989	0.253587	0.426492	-0.217299	0.0871311	0.0649291	-0.203724
ILMN_1703383	ADAM32	turquoise	-0.0759389	0.554164	0.211199	-0.245851	0.0521093	0.0163615	-0.186397	0.143548	0.0448562	0.113879	0.374176	0.230041	-0.382047	0.00200292	0.00282105	0.242868	0.0551203	0.0223026	-0.396933	0.15449	0.226684	0.0658642	-0.296264	0.0183919	0.0140072	-0.299549	0.0170776	0.0275043	-0.131913	0.30274	0.164587	-0.139977	0.273877	0.116548	-0.208959	0.100269	0.148555	-0.297925	0.017717	0.00832274	-0.159159	0.212783	0.392764	-0.106235	0.407285	0.200244	-0.19939
ILMN_2293012	ADAM32	red	-0.131162	0.305527	0.134078	0.0117947	0.9269	0.198576	-0.0143597	0.911061	0.210744	0.0324339	0.800773	0.376668	-0.158952	0.213387	0.109084	0.109685	0.392136	0.117326	-0.0848432	-0.08983	0.483838	0.125899	-0.048422	0.706276	0.254547	-0.00898995	0.944251	0.401962	-0.035342	0.783326	0.323195	-0.0151064	0.906457	0.286624	-0.101084	0.430532	0.353264	0.0252578	0.844223	0.21793	-0.121907	0.341206	0.488071	0.159171	0.212748	0.125706	-0.171819
ILMN_1671297	ADAM33	turquoise	0.31846	0.010969	0.00861871	-0.606656	1.3634e-07	1.43882e-07	-0.543765	4.11089e-06	3.96613e-06	0.0417103	0.745501	0.360335	-0.237404	0.0610016	0.0419336	0.529158	8.24444e-06	9.94068e-06	-0.752772	0.578501	6.84173e-07	7.5434e-07	-0.352522	0.00460263	0.00451349	-0.212352	0.0947508	0.0875665	-0.344855	0.00564283	0.00902255	-0.353396	0.00449547	0.00403608	-0.056321	0.661074	0.444596	-0.488396	4.89017e-05	4.75753e-05	-0.0885089	0.490317	0.568766	-0.161978	0.204687	0.122285	-0.150176
ILMN_1783312	ADAM6	turquoise	0.087227	0.496646	0.194161	-0.344345	0.00571877	0.00225301	-0.229727	0.0701106	0.0239654	0.139647	0.275018	0.185192	-0.208554	0.100944	0.0615113	0.158946	0.213403	0.0707021	-0.389535	0.255156	0.0435684	0.0156448	-0.182301	0.152716	0.0783275	-0.276725	0.028126	0.0381601	-0.119318	0.351633	0.183499	-0.0870868	0.497341	0.184129	-0.143174	0.262957	0.269245	-0.309962	0.0134286	0.00653396	-0.088109	0.492287	0.569889	-0.225369	0.0757473	0.0587196	-0.132505
ILMN_2143210	ADAM6	turquoise	0.0766459	0.550471	0.210101	-0.32139	0.0102169	0.00379768	-0.246137	0.0518282	0.0183432	-0.0478674	0.70949	0.350003	-0.207998	0.101877	0.0619806	0.370844	0.00277145	0.00167801	-0.394984	0.259892	0.039685	0.0144104	-0.27872	0.026966	0.0190874	-0.314288	0.0121229	0.0220287	-0.178112	0.162533	0.105258	-0.183186	0.150698	0.0724297	-0.0994794	0.437921	0.356466	-0.299576	0.017067	0.00805831	-0.0338054	0.792532	0.676742	-0.00579379	0.964054	0.360092	-0.159136
ILMN_1750294	ADAM7	turquoise	0.114486	0.371616	0.155564	-0.167395	0.189749	0.0515729	-0.154183	0.22762	0.0668344	-0.0794568	0.535903	0.293129	-0.0830909	0.517355	0.211032	0.186891	0.142471	0.0501638	-0.220419	0.174479	0.171416	0.0518066	0.0502598	0.695661	0.251637	-0.0602992	0.638746	0.315174	-0.065566	0.609671	0.27184	-0.163123	0.201461	0.0915415	-0.0890391	0.487711	0.379119	-0.11113	0.385891	0.116741	-0.0921197	0.472718	0.559949	-0.0317114	0.805123	0.320242	0.0340245
ILMN_1727524	ADAM9	yellow	0.104315	0.415866	0.169566	-0.230463	0.0691926	0.0211008	-0.216576	0.0882145	0.0293719	0.0308782	0.810146	0.379393	-0.0526723	0.681816	0.257086	0.194458	0.126718	0.0454246	-0.203269	0.204236	0.108366	0.0347891	-0.0631683	0.622836	0.232561	-0.0364328	0.776809	0.357641	-0.0959172	0.454581	0.220933	-0.123691	0.334132	0.13581	-0.101805	0.427233	0.35208	-0.177877	0.163096	0.0567956	0.0710114	0.580231	0.609124	-0.0486655	0.704866	0.293016	-0.00644627
ILMN_1673566	ADAMTS1	yellow	0.434553	0.000372759	0.000441706	-0.550901	2.89093e-06	2.33295e-06	-0.536351	5.87618e-06	5.47177e-06	-0.109474	0.393054	0.238054	0.0190644	0.882104	0.30744	0.542012	4.47653e-06	5.80671e-06	-0.61534	0.58445	4.92761e-07	5.58591e-07	-0.365136	0.00325609	0.00340556	-0.370824	0.00277299	0.0085289	-0.337193	0.00688338	0.0104566	-0.411588	0.000804255	0.000913174	0.177224	0.16467	0.20434	-0.397594	0.00125203	0.000822677	0.0182142	0.887327	0.701675	-0.0182582	0.887057	0.341137	-0.0187242
ILMN_1751168	ADAMTS10	yellow	0.116446	0.363427	0.15292	-0.360759	0.00367729	0.00151329	-0.190064	0.135696	0.0426629	0.129221	0.312802	0.203013	-0.153513	0.22967	0.115256	0.146602	0.251579	0.0810731	-0.318719	0.226663	0.074037	0.0248662	-0.278092	0.0273268	0.0192822	-0.306921	0.0144172	0.0246219	-0.168977	0.185536	0.11587	-0.0350991	0.78478	0.25866	0.124228	0.332023	0.307244	-0.357111	0.00406446	0.00229965	0.0560047	0.662863	0.637736	-0.180532	0.156805	0.100278	-0.0226778
ILMN_1787386	ADAMTS13	turquoise	0.237076	0.0613697	0.0370542	-0.479361	7.04327e-05	4.21951e-05	-0.418899	0.000633319	0.000369773	0.149078	0.243573	0.17007	-0.240918	0.0571637	0.0398466	0.400641	0.00113886	0.000771912	-0.586229	0.406295	0.000952983	0.000515129	-0.197867	0.120069	0.0645316	-0.276	0.0285582	0.0385725	-0.220156	0.0829561	0.0644659	-0.215147	0.0903849	0.0479633	-0.114892	0.369913	0.325313	-0.387316	0.00171239	0.00108317	-0.00944733	0.94142	0.712876	-0.101702	0.427705	0.207335	-0.0622812
ILMN_2413732	ADAMTS13	tan	0.0136014	0.91574	0.304902	-0.465872	0.000119189	6.81789e-05	-0.262734	0.0374953	0.0137761	0.353589	0.00447213	0.00678504	-0.358045	0.00396202	0.00493977	0.239437	0.0587568	0.0235622	-0.47077	0.239184	0.059032	0.020417	-0.414616	0.00072895	0.00100382	-0.294857	0.018981	0.0294397	-0.247429	0.0505721	0.0447524	0.0205292	0.873118	0.279166	-0.0526917	0.681705	0.452085	-0.479757	6.933e-05	6.47975e-05	-0.0227668	0.859422	0.697039	-0.247879	0.0501398	0.0430881	-0.211209
ILMN_2358134	ADAMTS14	turquoise	0.0218124	0.865259	0.293328	-0.167716	0.188887	0.0513693	-0.110699	0.387747	0.104833	0.0199943	0.876398	0.398767	-0.107193	0.403047	0.175433	0.0608299	0.63579	0.173661	-0.191495	0.136332	0.286688	0.080633	-0.0816888	0.524473	0.204176	-0.20406	0.108676	0.0960138	0.0504575	0.694523	0.297301	-0.0684522	0.593986	0.210611	-0.0699414	0.585964	0.417832	-0.166061	0.193353	0.0656139	-0.136772	0.285119	0.450187	-0.163128	0.201447	0.1209	-0.139366
ILMN_1683781	ADAMTS15	turquoise	0.137094	0.283978	0.126633	-0.284969	0.0235901	0.00806618	-0.218087	0.0859645	0.0287239	-0.0224367	0.86144	0.394773	-0.087392	0.495829	0.204796	0.209416	0.0995129	0.0370281	-0.29653	0.25815	0.0410788	0.0148519	-0.159466	0.211891	0.101639	-0.215328	0.0901077	0.0844705	-0.10425	0.416156	0.207563	-0.169617	0.183853	0.0850177	-0.0440756	0.731598	0.468324	-0.235284	0.0634163	0.0252866	-0.0392202	0.760226	0.668851	-0.101692	0.427747	0.207343	-0.0357828
ILMN_1682989	ADAMTS17	tan	-0.0823199	0.521263	0.201309	0.0828504	0.518573	0.122765	0.0833614	0.515987	0.133222	0.0945872	0.460889	0.26488	-0.118391	0.355416	0.159979	-0.00780667	0.951579	0.237913	0.0359515	-0.0567549	0.658624	0.162661	-0.0673505	0.599952	0.225967	-0.0376558	0.76952	0.355591	0.00912976	0.943385	0.364556	0.0539399	0.674583	0.2314	-0.132409	0.300909	0.29052	-0.0376693	0.76944	0.202605	-0.0843576	0.510967	0.578138	-0.0134896	0.91643	0.348361	-0.023102
ILMN_1739872	ADAMTS18	turquoise	0.0200804	0.875869	0.295933	-0.258385	0.0408885	0.0131805	-0.17137	0.179295	0.0544592	0.00560173	0.965245	0.421	-0.281155	0.0256055	0.0214935	0.284411	0.0238762	0.0108593	-0.340201	0.170262	0.182167	0.0545708	-0.272008	0.0310367	0.021435	-0.340623	0.00630127	0.014444	-0.0266966	0.83547	0.337306	-0.108194	0.398642	0.155673	-0.266882	0.0344805	0.0724228	-0.271077	0.0316394	0.0138494	0.165057	0.196098	0.37665	-0.0222855	0.862364	0.334844	-0.0524013
ILMN_1656171	ADAMTS19	lightyellow	0.0616622	0.631167	0.232994	-0.0397443	0.757119	0.168554	-0.0683462	0.594559	0.149843	-0.137214	0.283552	0.189298	0.04934	0.700966	0.26214	0.113546	0.375583	0.113208	-0.0775423	0.0854224	0.505628	0.13066	-0.118185	0.356258	0.152587	-0.315646	0.0117361	0.0215911	0.17384	0.173014	0.110217	-0.112146	0.381533	0.15051	0.0395215	0.75844	0.476261	-0.0375138	0.770366	0.202811	-0.0148663	0.907937	0.70673	0.0612393	0.633514	0.272461	-0.0785887
ILMN_1787908	ADAMTS20	brown	-0.605678	1.44573e-07	3.97051e-07	0.432935	0.000394223	0.000201795	0.739236	4.56719e-12	1.36309e-11	0.347196	0.00530515	0.00786592	-0.274778	0.0292987	0.0237505	-0.739805	4.31273e-12	2.29945e-11	0.607545	-0.62661	3.9402e-08	5.59648e-08	-0.0125605	0.922168	0.306671	-0.173619	0.173569	0.131772	0.439471	0.000313899	0.0010349	0.63117	2.93032e-08	9.7797e-08	-0.121331	0.343506	0.312344	0.0756592	0.555629	0.15679	-0.34169	0.0061292	0.0567006	-0.35898	0.00386178	0.00589747	-0.339134
ILMN_1703803	ADAMTS3	brown	-0.19801	0.119797	0.0635673	0.173657	0.173473	0.0476565	0.259692	0.0398427	0.0145375	0.134341	0.293849	0.194301	-0.089084	0.487491	0.202285	-0.169129	0.185135	0.0627058	0.223746	-0.238896	0.0593472	0.0205135	-0.126843	0.321865	0.140984	-0.0224256	0.861508	0.38125	0.149961	0.240758	0.139554	0.244962	0.0529928	0.0311196	0.0328843	0.798064	0.487143	0.0211146	0.869531	0.222977	-0.157107	0.218818	0.398349	0.0075805	0.952981	0.357542	-0.159269
ILMN_1767362	ADAMTS6	yellow	0.27382	0.0298897	0.0203493	-0.509022	2.04392e-05	1.38021e-05	-0.411431	0.00080836	0.000459483	0.0699191	0.586084	0.310463	-0.151729	0.235196	0.117396	0.357618	0.00400857	0.00231328	-0.55883	0.437078	0.000341386	0.000205392	-0.273743	0.0299381	0.0208051	-0.0839549	0.512993	0.273235	-0.247615	0.0503932	0.044652	-0.238274	0.0600322	0.0343388	0.015629	0.903236	0.516855	-0.425676	0.000505033	0.000370539	0.185881	0.144679	0.32109	-0.234937	0.063818	0.051611	-0.0144134
ILMN_2211790	ADAMTS7	lightyellow	-0.105024	0.412686	0.168662	-0.0300657	0.815052	0.17889	0.0214348	0.86757	0.202887	0.116959	0.361304	0.224824	-0.150731	0.238325	0.118509	0.00605704	0.962422	0.240042	-0.0507228	-0.0275081	0.830541	0.195658	0.00517462	0.967894	0.316825	-0.115633	0.36681	0.218209	0.191184	0.133362	0.0910581	0.0415402	0.746504	0.24949	-0.142957	0.263687	0.269616	-0.060214	0.63922	0.175054	-0.149846	0.241123	0.416161	-0.0809563	0.52821	0.24029	-0.21131
ILMN_1672403	ADAMTS8	red	-0.336751	0.00696172	0.00582472	0.281967	0.0251643	0.00854246	0.173266	0.174461	0.0531713	-0.0551838	0.667513	0.337068	-0.27706	0.0279283	0.0229442	0.108718	0.396351	0.118349	0.165493	-0.322172	0.0100237	0.0042308	0.0219187	0.864609	0.29329	-0.0876871	0.49437	0.266805	0.171044	0.180136	0.113353	0.0393218	0.759623	0.252595	-0.454792	0.000180675	0.00131979	0.154819	0.225685	0.0747307	-0.107235	0.402861	0.524552	0.37203	0.00267918	0.00442391	-0.226797
ILMN_1805543	ADAMTS9	yellow	0.368542	0.0029586	0.00276435	-0.529436	8.1384e-06	5.95194e-06	-0.406721	0.000940143	0.000526301	-0.045417	0.723751	0.354061	-0.0652908	0.611176	0.237638	0.408089	0.000899997	0.000627971	-0.526663	0.501264	2.85648e-05	2.21564e-05	-0.316181	0.0115868	0.00964045	-0.5025	2.70954e-05	0.000356938	-0.15227	0.233509	0.136706	-0.311828	0.0128513	0.00976015	0.167203	0.190263	0.222782	-0.454901	0.000179953	0.000149837	0.0556493	0.664874	0.638505	-0.173136	0.174788	0.108749	0.0658321
ILMN_1705250	ADAMTSL1	brown	-0.46627	0.000117388	0.000159294	0.403345	0.00104624	0.000485536	0.579176	6.59362e-07	7.47249e-07	0.252441	0.0459316	0.0469774	-0.127272	0.320219	0.148163	-0.522191	1.13615e-05	1.32257e-05	0.578706	-0.545353	3.80369e-06	3.57793e-06	0.0388664	0.762325	0.268486	0.0190795	0.882012	0.386149	0.405323	0.000982847	0.00242565	0.498584	3.20056e-05	5.29831e-05	-0.0889395	0.4882	0.379305	0.157974	0.216254	0.0721639	-0.238702	0.0595609	0.200682	-0.111936	0.382432	0.191875	-0.164515
ILMN_1721495	ADAMTSL2	yellow	0.21384	0.0924057	0.051617	-0.587253	4.21187e-07	4.04093e-07	-0.548752	3.21699e-06	3.17342e-06	0.183907	0.149071	0.118128	-0.281862	0.0252209	0.0212286	0.54873	3.22061e-06	4.33945e-06	-0.642772	0.448686	0.000225876	0.000141692	-0.350522	0.00485618	0.00472345	0.0989922	0.440179	0.246744	-0.256646	0.0423144	0.0393528	-0.278476	0.027106	0.0180404	-0.107496	0.401712	0.340942	-0.459603	0.000151083	0.000128385	0.192421	0.130822	0.304108	-0.0379168	0.767967	0.31052	-0.0966771
ILMN_1798690	ADAMTSL3	black	0.52618	9.46382e-06	1.70211e-05	-0.24829	0.0497486	0.0156913	-0.409388	0.000863306	0.000487784	-0.297858	0.0177438	0.0215365	0.440115	0.000306858	0.00057855	0.312426	0.0126706	0.00627718	-0.326652	0.46102	0.000143255	9.43323e-05	-0.111234	0.385442	0.162016	0.0690349	0.590841	0.299331	-0.295346	0.0187743	0.0216851	-0.377535	0.00228591	0.00225547	0.411826	0.000798093	0.00432538	-0.0037056	0.977005	0.243366	0.179218	0.159895	0.339584	0.1132	0.377048	0.19004	0.341433
ILMN_1687035	ADAMTSL4	turquoise	0.105924	0.408669	0.167488	-0.412772	0.000774004	0.000369782	-0.316665	0.0114532	0.00485122	0.141846	0.267457	0.181502	-0.249342	0.0487571	0.0354007	0.28389	0.0241464	0.0109636	-0.449194	0.29911	0.0172485	0.00687225	-0.25877	0.0405779	0.0266944	-0.191363	0.132993	0.11002	-0.237291	0.0611289	0.0514873	-0.142407	0.265549	0.113841	-0.119541	0.350728	0.315954	-0.36615	0.00316485	0.00185028	0.449427	0.000219881	0.00451638	-0.15998	0.210402	0.124802	0.0418383
ILMN_1793040	ADAMTSL5	yellow	0.270136	0.0322593	0.0217053	-0.475719	8.13558e-05	4.81958e-05	-0.426759	0.000486882	0.000292753	0.0818687	0.523557	0.288728	-0.181679	0.154143	0.0853412	0.439684	0.000311553	0.000248608	-0.557274	0.436212	0.00035186	0.000210944	-0.22099	0.0817674	0.0473699	-0.155128	0.224748	0.157167	-0.278337	0.0271859	0.0284573	-0.258463	0.0408253	0.0251337	-0.0455379	0.723045	0.465672	-0.400216	0.00115409	0.000765683	-0.0232789	0.856293	0.696021	-0.103696	0.418652	0.204148	-0.155796
ILMN_1776777	ADAR	magenta	-0.229687	0.0701612	0.041314	0.0180091	0.888588	0.191934	0.303768	0.0155081	0.00633998	0.350096	0.00491167	0.00735736	-0.172587	0.176181	0.0945483	-0.29707	0.0180617	0.0085321	0.248562	-0.215943	0.0891704	0.0293255	-0.138114	0.280374	0.126688	0.000727305	0.995486	0.414847	0.417632	0.000660352	0.00178302	0.43117	0.000418902	0.000516121	-0.0707681	0.581532	0.416009	-0.192488	0.130685	0.0470366	-0.0986323	0.441851	0.544311	-0.320018	0.0105632	0.0130782	-0.171071
ILMN_1706963	ADAR	turquoise	0.0792701	0.536865	0.206166	-0.1792	0.159938	0.0444089	-0.206346	0.104689	0.0340706	-0.0420819	0.743312	0.359693	-0.137609	0.282153	0.134575	0.281266	0.0255446	0.0115106	-0.288398	0.172813	0.175607	0.0529298	-0.0952836	0.45758	0.184143	-0.0796062	0.535134	0.281128	-0.0113041	0.929932	0.361227	-0.167473	0.189539	0.0870753	-0.108881	0.395636	0.337977	-0.127127	0.320772	0.100125	0.147146	0.249806	0.423902	0.0878606	0.493512	0.229352	0.00754734
ILMN_2320964	ADAR	brown	-0.282329	0.02497	0.017477	0.332932	0.00767202	0.00293575	0.466877	0.00011469	7.96756e-05	0.0951487	0.45822	0.26385	-0.127335	0.319976	0.148107	-0.403672	0.00103551	0.000710129	0.387396	-0.323197	0.00977549	0.00413633	0.111064	0.386174	0.162207	-0.143353	0.262353	0.174203	0.432913	0.00039452	0.00122569	0.326776	0.00895023	0.00720929	-0.0767781	0.549781	0.4042	0.062361	0.627296	0.172518	-0.187286	0.141613	0.317191	-0.205967	0.105341	0.0747201	-0.189897
ILMN_1697628	ADARB1	magenta	-0.311464	0.0129621	0.00995475	0.0195827	0.878923	0.190313	0.28285	0.0246927	0.00954126	0.277473	0.0276862	0.030976	-0.338239	0.00670114	0.00755625	-0.214563	0.0912827	0.0344346	0.0879702	-0.197868	0.120067	0.0379715	-0.319593	0.0106727	0.00901547	-0.322004	0.010065	0.0194703	0.186693	0.142901	0.0958621	0.3003	0.0167886	0.012166	-0.11919	0.352153	0.316427	-0.23695	0.0615128	0.0246263	-0.302257	0.0160552	0.0973591	-0.269676	0.0325657	0.0310307	-0.271242
ILMN_2319326	ADARB1	brown	-0.677139	1.10496e-09	5.01715e-09	0.587699	4.10753e-07	3.94828e-07	0.878553	3.07018e-21	4.33926e-20	0.274809	0.0292791	0.0324457	-0.261573	0.0383777	0.0293208	-0.777017	7.08773e-14	6.11736e-13	0.736209	-0.736129	6.23133e-12	1.96499e-11	-0.105265	0.411608	0.170035	-0.120335	0.347513	0.21025	0.397154	0.00126919	0.00293772	0.73578	6.45094e-12	4.75126e-11	-0.153257	0.230459	0.249522	0.131087	0.305807	0.0962202	-0.205244	0.106596	0.273419	-0.28894	0.0216365	0.0227351	-0.279752
ILMN_1679797	ADARB1	magenta	-0.641381	1.48323e-08	5.10887e-08	0.121646	0.342248	0.0861604	0.605796	1.43554e-07	1.85465e-07	0.640526	1.57176e-08	1.49581e-07	-0.487505	5.07151e-05	0.000126963	-0.594324	2.81628e-07	4.88463e-07	0.392023	-0.547196	3.47429e-06	3.29712e-06	-0.397234	0.00126607	0.00157329	-0.198702	0.118482	0.101718	0.115315	0.368141	0.189889	0.841662	5.69869e-18	1.35995e-16	-0.23811	0.0602148	0.106173	-0.260352	0.0393235	0.0167317	-0.171783	0.178234	0.359579	-0.455807	0.000174021	0.000468482	-0.441767
ILMN_1749493	ADARB2	greenyellow	0.469391	0.000104123	0.000142953	-0.167122	0.190482	0.0517527	-0.47238	9.27227e-05	6.58787e-05	-0.383964	0.00189248	0.00330012	0.3362	0.00706052	0.0078758	0.502534	2.70567e-05	2.85882e-05	-0.30947	0.425911	0.000501054	0.000289814	0.031633	0.805595	0.279257	0.342578	0.00598904	0.0139793	-0.33628	0.00704615	0.0106258	-0.500124	2.99845e-05	4.99228e-05	0.118719	0.354073	0.317148	0.11512	0.368956	0.11255	0.124771	0.329896	0.479851	0.40658	0.000944383	0.0018735	0.276183
ILMN_1657139	ADAT1	blue	-0.217823	0.086354	0.0488305	0.484475	5.73637e-05	3.50688e-05	0.374533	0.00249347	0.00125208	-0.0801452	0.532365	0.291756	0.0573225	0.655424	0.250045	-0.226057	0.0748345	0.0290251	0.446819	-0.349585	0.00497914	0.00225794	0.263758	0.0367319	0.0245855	0.332672	0.00772243	0.0163275	0.109096	0.3947	0.199649	0.203751	0.109224	0.0559579	-0.292169	0.0201507	0.0502511	0.372971	0.00260793	0.00156313	-0.00641113	0.960227	0.717939	0.21675	0.0879525	0.0653482	-0.0049803
ILMN_1806275	ADAT3	greenyellow	0.169794	0.183388	0.0896844	-0.150065	0.240431	0.0634141	-0.243036	0.0549474	0.0193152	-0.0622291	0.628026	0.324489	-0.0200056	0.876328	0.306045	0.355117	0.00429103	0.00245696	-0.147386	0.151342	0.236405	0.0683049	-0.0237574	0.853371	0.290558	0.0555954	0.66518	0.323669	0.00424318	0.973671	0.371508	-0.172358	0.176764	0.0823943	-0.0754596	0.556675	0.406586	-0.0819093	0.52335	0.149392	0.297954	0.0177052	0.102545	0.235152	0.0635684	0.0514979	0.228771
ILMN_1659599	ADC	lightyellow	-0.214623	0.0911899	0.0510876	0.311811	0.0128562	0.0046783	0.239065	0.0591623	0.0206463	0.0369131	0.773944	0.368825	-0.071009	0.580243	0.229061	-0.0907223	0.479488	0.138256	0.317826	-0.321158	0.0102748	0.00432524	0.26588	0.0351895	0.0237067	0.0197202	0.878079	0.385358	0.388518	0.00165167	0.0035838	0.112894	0.378346	0.14958	-0.227958	0.0723564	0.11955	0.256992	0.042027	0.0177373	-0.128414	0.315859	0.469978	0.243119	0.0548618	0.0460368	-0.0124015
ILMN_1698777	ADCK1	brown	-0.646851	1.01915e-08	3.66315e-08	0.468827	0.000106413	6.1494e-05	0.648101	9.34444e-09	1.47404e-08	0.359595	0.00379712	0.00591289	-0.358341	0.00393007	0.00490583	-0.48974	4.6278e-05	4.62083e-05	0.606438	-0.682313	7.36314e-10	1.48807e-09	0.0335876	0.793839	0.276299	0.105195	0.411919	0.23602	0.3703	0.00281465	0.0053488	0.640738	1.54934e-08	5.43506e-08	-0.461378	0.000141338	0.0010865	0.140154	0.273264	0.0877275	-0.0661015	0.606748	0.619147	-0.0246684	0.847815	0.331397	-0.264824
ILMN_1663132	ADCK2	cyan	-0.460091	0.000148341	0.000196067	-0.0043865	0.972782	0.20627	0.384695	0.00185181	0.000963106	0.571839	9.8055e-07	5.18493e-06	-0.430312	0.000431416	0.000773396	-0.420606	0.00059849	0.000439225	0.153991	-0.336237	0.00705381	0.00308843	-0.417076	0.000672535	0.000942274	-0.258255	0.0409937	0.0493027	0.256504	0.0424323	0.0394221	0.507486	2.18532e-05	3.73656e-05	0.172827	0.175571	0.211818	-0.308354	0.0139439	0.00674982	-0.429617	0.000441791	0.00799093	-0.455826	0.000173899	0.000468439	-0.58975
ILMN_1700349	ADCK4	lightgreen	0.174253	0.171979	0.0851339	0.0578836	0.652267	0.148865	-0.136097	0.287525	0.0815517	-0.155133	0.224732	0.160409	0.134707	0.292526	0.13834	0.251485	0.0467885	0.0193585	-0.0184378	0.0948913	0.459442	0.120521	0.221757	0.0806869	0.0468715	0.381501	0.00203539	0.00693834	-0.238058	0.0602724	0.0509421	-0.122165	0.340177	0.137695	-0.282324	0.024973	0.0581121	0.165384	0.195201	0.0661491	0.310285	0.0133269	0.0885887	0.323584	0.00968329	0.0122141	0.29341
ILMN_1761309	ADCK5	cyan	-0.280387	0.0260284	0.0180903	-0.396642	0.00128944	0.000585558	0.0452775	0.724566	0.1761	0.640513	1.57316e-08	1.49581e-07	-0.519982	1.25586e-05	3.82026e-05	-0.15823	0.215501	0.0712869	-0.184359	-0.0296523	0.817551	0.193284	-0.488239	4.92173e-05	0.000111209	-0.4076	0.000914156	0.00405608	0.0587319	0.647506	0.283691	0.370308	0.00281401	0.00269779	-0.070149	0.58485	0.417367	-0.597915	2.28717e-07	4.22676e-07	-0.240307	0.057817	0.197628	-0.568002	1.20211e-06	7.12784e-06	-0.537437
ILMN_2120555	ADCY1	brown	-0.625695	4.17891e-08	1.29973e-07	0.266423	0.0348038	0.0114245	0.621778	5.36467e-08	7.42851e-08	0.496508	3.4931e-05	0.000110712	-0.446835	0.000241487	0.000474408	-0.628378	3.51473e-08	7.60282e-08	0.468312	-0.57667	7.55891e-07	8.24532e-07	-0.11979	0.349718	0.150446	-0.278575	0.0270491	0.037163	0.599605	2.07197e-07	3.31037e-06	0.608984	1.18479e-07	3.44779e-07	-0.188134	0.139788	0.183933	-0.126891	0.321679	0.100356	-0.328043	0.00867288	0.0695459	-0.43421	0.000377216	0.000882484	-0.484698
ILMN_1810691	ADCY2	tan	-0.0240941	0.851317	0.289858	-0.166637	0.191791	0.0520351	-0.151998	0.234356	0.068518	0.19436	0.126912	0.104538	-0.221841	0.0805695	0.0518571	0.090451	0.480808	0.138569	-0.175977	0.0601686	0.639474	0.158864	0.16922	0.184895	0.0911488	-0.0329559	0.797634	0.363537	0.0902377	0.481848	0.230495	-0.11338	0.376284	0.148978	-0.134668	0.292667	0.285678	-0.135775	0.28868	0.0917934	-0.125456	0.327228	0.477933	-0.110934	0.386734	0.193317	-0.141069
ILMN_1676893	ADCY3	tan	-0.018449	0.885884	0.298138	-0.475503	8.20501e-05	4.85945e-05	-0.0547066	0.670222	0.16532	0.517708	1.39137e-05	5.05383e-05	-0.320232	0.0105085	0.0107896	-0.0568375	0.658158	0.178602	-0.201641	0.139129	0.276821	0.0783106	-0.349056	0.0050497	0.00488779	-0.359473	0.00380983	0.0104306	-0.033976	0.791509	0.325245	0.286708	0.0227172	0.0156029	0.0127048	0.921276	0.522209	-0.569567	1.10663e-06	1.6832e-06	-0.0694647	0.588527	0.61192	-0.51683	1.44721e-05	5.74204e-05	-0.244194
ILMN_2148944	ADCY4	yellow	0.454885	0.00018006	0.000233205	-0.649313	8.58694e-09	1.15493e-08	-0.623283	4.87577e-08	6.80324e-08	-0.057882	0.652276	0.33227	-0.166653	0.191746	0.100769	0.688934	4.32693e-10	1.43853e-09	-0.758383	0.663349	3.13573e-09	5.58183e-09	-0.336821	0.00694942	0.00634177	-0.374198	0.00251765	0.00800238	-0.302573	0.0159394	0.0193573	-0.477801	7.49344e-05	0.000113161	-0.00248838	0.984558	0.538434	-0.513291	1.69406e-05	1.8703e-05	0.114599	0.37114	0.507248	-0.0442809	0.730395	0.300269	0.0207445
ILMN_1708588	ADCY5	magenta	-0.262899	0.0373713	0.0245702	0.156638	0.220212	0.0587182	0.21563	0.0896466	0.0297822	0.155945	0.222287	0.159162	-0.118149	0.356407	0.160286	-0.112472	0.380143	0.11437	0.27723	-0.276955	0.0279904	0.0105636	0.035101	0.784768	0.274119	0.211294	0.0964449	0.0886046	0.0637656	0.619546	0.275061	0.254637	0.044012	0.0267079	-0.158111	0.215849	0.239912	0.0789949	0.538284	0.152786	-0.0464998	0.717438	0.656868	0.0985388	0.442286	0.212354	-0.248605
ILMN_2311674	ADCY6	magenta	-0.287214	0.0224683	0.0159782	-0.0278031	0.828752	0.181287	0.358486	0.00391454	0.00186602	0.452008	0.000200142	0.00048973	-0.306885	0.0144293	0.0138112	-0.39099	0.00153285	0.000998031	0.275385	-0.228587	0.0715516	0.0241222	-0.0956749	0.455726	0.183524	-0.106283	0.407073	0.234195	0.195854	0.123962	0.0864395	0.470135	0.000101172	0.000147142	-0.0672155	0.600685	0.42302	-0.297935	0.0177132	0.00832247	0.0357199	0.781066	0.673834	-0.486791	5.22143e-05	0.000173114	-0.20418
ILMN_1685156	ADCY6	tan	0.00803438	0.950169	0.312599	-0.720102	2.89606e-11	6.45522e-11	-0.210153	0.0983003	0.0322476	0.666188	2.54123e-09	3.11072e-08	-0.439484	0.000313759	0.000590334	0.0377571	0.768917	0.201609	-0.459137	0.307875	0.0141005	0.00574999	-0.572601	9.41394e-07	4.40329e-06	-0.342517	0.00599861	0.0139871	-0.176886	0.165491	0.106744	0.250701	0.0475008	0.028426	0.0755212	0.556352	0.406451	-0.815617	3.95646e-16	7.61826e-15	-0.0192216	0.881139	0.701423	-0.707159	9.28922e-11	2.05519e-09	-0.362451
ILMN_1655935	ADCY7	turquoise	0.374765	0.00247681	0.00236294	-0.730295	1.10391e-11	2.64824e-11	-0.600225	1.99794e-07	2.50812e-07	0.125048	0.328816	0.210529	-0.140951	0.270516	0.130483	0.436122	0.000352976	0.000277869	-0.795171	0.64202	1.42019e-08	2.20245e-08	-0.397369	0.0012608	0.00156785	-0.262241	0.0378679	0.0465737	-0.38983	0.00158761	0.00347924	-0.330494	0.00815772	0.00667019	0.161531	0.205956	0.233621	-0.561498	1.68808e-06	2.44308e-06	-0.0670021	0.601845	0.617892	-0.336506	0.00700563	0.00944687	-0.0766456
ILMN_1754440	ADCY8	green	0.204971	0.107073	0.0580835	0.27343	0.0301338	0.0100386	0.217003	0.087573	0.0291899	-0.249554	0.0485593	0.0491156	0.575769	7.93751e-07	3.52428e-06	-0.322935	0.00983841	0.00503523	0.406297	-0.0468733	0.715264	0.173937	0.312859	0.0125413	0.0102668	0.180459	0.156975	0.123281	0.012392	0.923209	0.359706	0.0594665	0.643394	0.223395	0.433207	0.000390536	0.00244566	0.313721	0.0122875	0.00604831	-0.0801694	0.532241	0.58822	-0.0258144	0.840835	0.329556	0.322386
ILMN_1654287	ADCY9	magenta	-0.426923	0.000484185	0.000557005	0.040078	0.755144	0.168188	0.492611	4.11017e-05	3.17909e-05	0.506552	2.27572e-05	7.7302e-05	-0.359248	0.0038335	0.00481004	-0.527422	8.93589e-06	1.06766e-05	0.323989	-0.340248	0.00636272	0.00281774	-0.358011	0.00396574	0.00399199	-0.198468	0.118924	0.101991	0.128728	0.314667	0.16913	0.622686	5.06438e-08	1.59204e-07	-0.0270479	0.833336	0.497497	-0.319269	0.0107567	0.00536984	0.326075	0.00910682	0.0712075	-0.553176	2.57971e-06	1.33792e-05	-0.167211
ILMN_1763344	ADCYAP1	lightyellow	-0.490254	4.53082e-05	6.84805e-05	0.543072	4.25186e-06	3.30126e-06	0.617581	6.98409e-08	9.48665e-08	0.0931533	0.467743	0.267694	-0.17748	0.164052	0.0895882	-0.525941	9.56841e-06	1.1353e-05	0.556196	-0.54748	3.42588e-06	3.25432e-06	-0.024175	0.850823	0.289939	-0.154947	0.225296	0.157367	0.843967	3.77605e-18	9.9836e-16	0.375965	0.00239243	0.00234563	-0.0942663	0.462418	0.367902	0.210277	0.0980974	0.0368307	-0.176285	0.166955	0.347673	-0.0969235	0.449839	0.214882	-0.208263
ILMN_2356786	ADD1	turquoise	0.285977	0.0230809	0.0163377	-0.275367	0.0289396	0.00967039	-0.332736	0.00771014	0.00342062	-0.189598	0.136675	0.110568	0.052048	0.685389	0.258004	0.32026	0.0105015	0.00533534	-0.376091	0.412771	0.000774043	0.000427674	0.0288803	0.822223	0.283024	-0.203598	0.109497	0.0963884	-0.140135	0.273327	0.152834	-0.374534	0.00249338	0.00243279	-0.0212344	0.868797	0.507455	-0.173464	0.173959	0.0600107	-0.11576	0.366284	0.504374	-0.056642	0.659261	0.28015	-0.0662012
ILMN_1759252	ADD1	tan	0.0452092	0.724965	0.258013	-0.204679	0.107585	0.0312602	-0.00900072	0.944184	0.216717	0.273082	0.0303524	0.0334167	-0.104311	0.415883	0.179352	-0.0810851	0.527553	0.149412	-0.0390209	0.108892	0.39559	0.106175	-0.00194262	0.987944	0.321277	-0.0243766	0.849594	0.378155	0.0969527	0.449702	0.219334	0.140859	0.270832	0.115615	-0.0264816	0.836777	0.49842	-0.239593	0.0585879	0.0236031	-0.0645126	0.61544	0.62239	-0.323344	0.00974047	0.0122688	-0.0887319
ILMN_1694133	ADD2	magenta	-0.744801	2.58893e-12	2.25759e-11	0.23004	0.0697191	0.0212401	0.684981	5.95304e-10	1.18446e-09	0.586626	4.36295e-07	2.55789e-06	-0.577905	7.06774e-07	3.18093e-06	-0.625605	4.20318e-08	8.94393e-08	0.460503	-0.642398	1.38403e-08	2.15249e-08	-0.212441	0.094608	0.0531455	-0.277145	0.0278788	0.0379388	0.418484	0.000642061	0.00174879	0.77074	1.49523e-13	1.48368e-12	-0.3431	0.00590818	0.0202577	-0.182966	0.151198	0.0533055	-0.325241	0.00929634	0.0718965	-0.430686	0.000425926	0.000976979	-0.54245
ILMN_1787378	ADD3	blue	-0.483231	6.03181e-05	8.812e-05	0.623095	4.93442e-08	5.72398e-08	0.554137	2.45776e-06	2.47656e-06	0.0190601	0.882131	0.400135	-0.0207381	0.871837	0.305093	-0.434085	0.000378859	0.000295491	0.662155	-0.686683	5.19203e-10	1.08408e-09	0.427108	0.000481164	0.00071244	0.132559	0.300357	0.190844	0.139498	0.275536	0.153733	0.427452	0.000475582	0.000576146	-0.383496	0.00191888	0.00850395	0.495003	3.72047e-05	3.74011e-05	0.0412932	0.747962	0.665064	0.277067	0.0279242	0.027647	0.0121
ILMN_1814526	ADD3	green	0.771173	1.4213e-13	1.81074e-12	-0.150477	0.239126	0.0631099	-0.53911	5.14954e-06	4.85954e-06	-0.638492	1.80298e-08	1.68007e-07	0.778556	5.881e-14	2.12272e-12	0.397781	0.00124481	0.000833804	-0.262352	0.568528	1.16921e-06	1.22558e-06	0.449606	0.000218457	0.000373865	0.243622	0.0543464	0.059678	-0.471071	9.75661e-05	0.000436977	-0.633664	2.48712e-08	8.43586e-08	0.459208	0.000153335	0.00116118	0.275291	0.0289858	0.0128321	0.0793	0.536711	0.590385	0.329221	0.00842189	0.0109073	0.523039
ILMN_2311278	ADD3	lightcyan	0.393956	0.00140041	0.00142367	0.410384	0.000836104	0.000396755	-0.147025	0.250199	0.0724777	-0.678718	9.7709e-10	1.35624e-08	0.796151	6.22219e-15	2.83913e-13	0.0923436	0.471637	0.13644	0.217229	0.0528978	0.680527	0.167046	0.807403	1.31465e-15	1.59282e-13	0.538074	5.4121e-06	0.000109011	-0.182114	0.153144	0.100746	-0.417667	0.000659584	0.000768435	0.171	0.18025	0.215411	0.78971	1.45151e-14	1.94459e-13	0.100482	0.433293	0.540777	0.605111	1.49559e-07	1.21148e-06	0.537227
ILMN_2138765	ADFP	grey60	0.500787	2.9151e-05	4.63808e-05	-0.551289	2.8355e-06	2.29552e-06	-0.64212	1.41049e-08	2.15249e-08	-0.183443	0.150116	0.118774	0.115602	0.366942	0.163916	0.550047	3.01673e-06	4.09047e-06	-0.643162	0.646546	1.04092e-08	1.6604e-08	-0.131513	0.304221	0.135177	-0.0581109	0.65099	0.319209	-0.375502	0.00242465	0.00477713	-0.547859	3.36238e-06	7.00916e-06	0.182182	0.152988	0.194828	-0.301509	0.0163323	0.00774549	0.0134799	0.91649	0.708263	-0.0185368	0.885345	0.340665	0.0169434
ILMN_1764309	ADH1A	black	0.423676	0.000540188	0.00061339	-0.264065	0.0365051	0.0119205	-0.376701	0.00234196	0.00118471	-0.0895847	0.485037	0.274497	0.33633	0.00703722	0.00785826	0.202001	0.112368	0.0409328	-0.238378	0.407256	0.000924257	0.000501346	0.00602231	0.962638	0.31559	0.243741	0.0542251	0.0595855	-0.214168	0.0918949	0.0696041	-0.29645	0.0183156	0.0130944	0.323155	0.00978549	0.0296225	-0.0489391	0.703284	0.188843	0.259128	0.0402912	0.161998	-0.0378432	0.768405	0.310638	0.292355
ILMN_1811598	ADH1B	black	0.522621	1.11409e-05	1.95956e-05	-0.283194	0.0245107	0.00834349	-0.395828	0.00132221	0.000712533	-0.233488	0.0655211	0.0623773	0.41609	0.000694652	0.00115954	0.302106	0.0161108	0.00772569	-0.252814	0.483375	5.99695e-05	4.32136e-05	-0.00722108	0.955208	0.313959	0.199108	0.117716	0.10132	-0.25396	0.0445964	0.0408676	-0.369078	0.002914	0.00277805	0.457983	0.000160508	0.0012031	-0.0781313	0.542749	0.15385	0.377903	0.00226157	0.029109	0.00859935	0.94667	0.355962	0.310769
ILMN_2136010	ADH4	yellow	0.333646	0.00753447	0.00623702	-0.532639	7.00493e-06	5.20796e-06	-0.385751	0.00179446	0.000936248	0.100993	0.430949	0.252893	0.0377997	0.768664	0.279791	0.262677	0.0375384	0.0160423	-0.40888	0.433105	0.00039191	0.000232431	-0.300925	0.0165515	0.0128458	-0.244679	0.0532764	0.0589088	-0.284685	0.0237357	0.0257113	-0.158518	0.214657	0.0961399	0.249972	0.0481716	0.0910378	-0.415591	0.000706112	0.000496387	-0.0843243	0.511134	0.578197	-0.218369	0.0855491	0.0641211	0.0175697
ILMN_1738604	ADH5	pink	0.0840277	0.512627	0.198884	0.377479	0.00228964	0.000982293	0.0404612	0.752876	0.181547	-0.475823	8.10243e-05	0.000225467	0.320624	0.0104089	0.0107055	-0.0447682	0.727543	0.193248	0.144209	-0.0597881	0.641597	0.159265	0.419194	0.000627171	0.000889423	0.218693	0.0850748	0.081169	0.227809	0.0725479	0.0582841	-0.250646	0.0475518	0.0284514	-0.118958	0.353098	0.316804	0.511884	1.80273e-05	1.97566e-05	-0.0548368	0.669482	0.639788	0.310386	0.0132954	0.0157085	0.272792
ILMN_1702858	ADHFE1	lightcyan	0.0819613	0.523085	0.201942	0.287009	0.0225687	0.00774997	-0.117283	0.359969	0.0986241	-0.384609	0.00185654	0.00324838	0.212058	0.095219	0.0588378	0.190971	0.133804	0.0475353	0.114502	-0.0952354	0.457808	0.120186	0.69903	1.87126e-10	3.75707e-09	0.447654	0.000234464	0.00156955	-0.0709176	0.580732	0.262695	-0.255217	0.0435161	0.0264552	-0.452765	0.000194666	0.00140101	0.525019	9.98304e-06	1.1813e-05	0.284394	0.0238851	0.121738	0.558054	2.01477e-06	1.09319e-05	0.384587
ILMN_1813975	ADI1	lightcyan	-0.050571	0.69387	0.249835	0.443134	0.00027572	0.000145839	0.251562	0.0467193	0.016724	-0.232031	0.0672696	0.0637087	0.337717	0.00679161	0.00763571	-0.205579	0.106013	0.0390266	0.508622	-0.285966	0.023086	0.00889024	0.474316	8.59665e-05	0.000175001	0.292645	0.0199392	0.0304484	0.164413	0.197873	0.12118	0.0347202	0.787048	0.259164	0.0565296	0.659896	0.444286	0.434782	0.000369815	0.000282607	0.152274	0.233499	0.409493	0.270261	0.0321765	0.0307921	0.147701
ILMN_1775045	ADIPOQ	yellow	0.263969	0.0365761	0.0241446	-0.601114	1.89607e-07	1.95272e-07	-0.47037	0.000100254	7.06751e-05	0.146758	0.25107	0.173551	-0.186617	0.143067	0.0806239	0.406692	0.000941008	0.000652338	-0.601694	0.481914	6.35984e-05	4.56211e-05	-0.415294	0.000713001	0.000987974	-0.165281	0.195481	0.142856	-0.255988	0.0428639	0.0397192	-0.20971	0.0990268	0.0515993	0.0475565	0.711294	0.461678	-0.513992	1.64232e-05	1.81953e-05	-0.0624659	0.626716	0.625839	-0.191249	0.133228	0.088963	-0.138049
ILMN_2096322	ADIPOR1	blue	-0.241997	0.0560262	0.0344115	0.709866	7.31747e-11	1.51506e-10	0.413826	0.000747955	0.000428416	-0.343819	0.00579815	0.00848096	0.254606	0.0440382	0.0327354	-0.258712	0.0406245	0.0171717	0.60749	-0.508146	2.12346e-05	1.69031e-05	0.553101	2.58935e-06	1.00697e-05	0.324153	0.00954888	0.0187892	0.163902	0.199288	0.121823	0.055698	0.664598	0.228729	-0.0461373	0.719549	0.464607	0.687191	4.98378e-10	1.92066e-09	0.00278401	0.982723	0.723395	0.481303	6.51746e-05	0.000208887	0.244618
ILMN_1688322	ADIPOR1	pink	-0.00472378	0.97069	0.317083	0.633767	2.47012e-08	3.0405e-08	0.207701	0.102379	0.0334319	-0.516026	1.50017e-05	5.38814e-05	0.378977	0.00219181	0.00305097	-0.0797495	0.534397	0.150999	0.469235	-0.289425	0.0214076	0.0083136	0.614729	8.33714e-08	6.12833e-07	0.391856	0.00149304	0.00564428	0.179303	0.159694	0.10392	-0.196014	0.12365	0.0617012	-0.0606282	0.636913	0.435971	0.710757	6.76136e-11	3.27239e-10	0.460401	0.000146626	0.00324894	0.557958	2.02463e-06	1.0978e-05	0.495901
ILMN_2224833	ADIPOR2	greenyellow	0.6398	1.65082e-08	5.63085e-08	-0.516007	1.5014e-05	1.04424e-05	-0.736115	6.23988e-12	1.81602e-11	-0.316339	0.0115432	0.0151074	0.195161	0.125325	0.0728436	0.766011	2.584e-13	1.91685e-12	-0.693689	0.730732	1.05818e-11	3.16231e-11	-0.141754	0.26777	0.12233	0.00951402	0.941007	0.401126	-0.417304	0.000667511	0.00179614	-0.669634	1.96273e-09	8.4529e-09	0.213082	0.0935945	0.142007	-0.210476	0.0977713	0.0367358	0.139501	0.275526	0.44429	0.257712	0.0414349	0.0372278	0.219736
ILMN_2358626	ADK	blue	-0.419014	0.000630926	0.000705243	0.81948	2.20332e-16	1.36672e-15	0.547665	3.39468e-06	3.33465e-06	-0.2186	0.0852102	0.0766673	0.1992	0.117544	0.0693036	-0.452098	0.00019948	0.000166911	0.727888	-0.659579	4.13162e-09	7.15424e-09	0.504099	2.52993e-05	6.47663e-05	0.356631	0.00411805	0.010936	0.366131	0.00316649	0.00585849	0.204811	0.107353	0.0551903	-0.231583	0.067814	0.114638	0.745842	2.32436e-12	1.70801e-11	-0.156079	0.221883	0.400471	0.384846	0.0018435	0.00326078	0.0978178
ILMN_1768062	ADK	blue	-0.209971	0.0985984	0.0543917	0.415406	0.000710382	0.000341815	0.237542	0.0608467	0.0211695	-0.170233	0.182242	0.137436	0.0233132	0.856084	0.301558	-0.180749	0.156299	0.0543905	0.245496	-0.267945	0.0337416	0.0124857	0.216043	0.0890181	0.0506353	-0.0245163	0.848742	0.377892	0.351739	0.00470048	0.00790924	-0.032714	0.799088	0.262031	-0.191364	0.132991	0.17807	0.365068	0.00326231	0.00190028	-0.240459	0.0576539	0.197383	0.176065	0.167494	0.105319	-0.00997758
ILMN_1801020	ADK	pink	-0.0290812	0.821007	0.282346	0.384761	0.00184816	0.000809685	0.143156	0.263017	0.0755944	-0.301441	0.0163576	0.0201184	0.127213	0.320445	0.148239	-0.037479	0.770573	0.201904	0.235553	-0.170303	0.182059	0.0545466	0.321605	0.0101634	0.0086476	0.125989	0.325158	0.201066	0.196822	0.122079	0.0854686	-0.111065	0.386171	0.151961	-0.110041	0.390591	0.335666	0.386262	0.0017673	0.00111383	0.27037	0.0321042	0.142725	0.287777	0.0221942	0.023185	0.1698
ILMN_1708934	ADM	greenyellow	0.390383	0.00156128	0.00156747	-0.37511	0.00245231	0.001046	-0.492048	4.20727e-05	3.24908e-05	-0.227874	0.0724648	0.0674913	0.104668	0.414281	0.178874	0.494457	3.80632e-05	3.88277e-05	-0.478439	0.48144	6.48197e-05	4.63888e-05	-0.101178	0.430099	0.17567	-0.150606	0.238718	0.163576	-0.306268	0.0146376	0.0182135	-0.473338	8.93202e-05	0.000131806	0.106749	0.40501	0.342466	-0.181344	0.154917	0.0543739	0.111123	0.385919	0.515637	0.111723	0.383347	0.192213	0.0948654
ILMN_1702933	ADM2	purple	0.135758	0.288742	0.128325	0.190047	0.135731	0.0383647	0.0385496	0.764206	0.183792	-0.314163	0.0121589	0.0157827	0.31952	0.0106916	0.0109374	0.012005	0.9256	0.233039	0.19835	-0.0102393	0.936519	0.215267	0.159363	0.212189	0.101754	-0.0015451	0.990411	0.413571	-0.0350281	0.785205	0.323596	-0.131612	0.303856	0.126177	0.115521	0.367278	0.323989	0.223249	0.0786165	0.0304986	0.328383	0.00859969	0.0693517	0.216085	0.0889549	0.0658764	0.320829
ILMN_1657993	ADNP	green	0.289285	0.0214735	0.0153454	0.278726	0.0269627	0.00908549	-0.0146664	0.90917	0.210395	-0.460332	0.000147004	0.000375158	0.598063	2.26757e-07	1.18185e-06	-0.0268152	0.83475	0.215121	0.225205	0.0292205	0.820164	0.193789	0.401208	0.00111884	0.00142485	0.175326	0.169314	0.129523	0.0443565	0.729953	0.307363	-0.295845	0.0185657	0.0132306	0.485544	5.49322e-05	0.000499642	0.423587	0.000541801	0.000393486	-0.0996671	0.437053	0.54269	0.267511	0.0340418	0.0321649	0.292049
ILMN_2080751	ADNP2	green	0.276004	0.0285556	0.0195813	0.423065	0.000551358	0.000272232	0.113624	0.375251	0.102027	-0.527188	9.03335e-06	3.49481e-05	0.52825	8.59963e-06	2.76676e-05	-0.0240876	0.851356	0.218287	0.33733	-0.0389383	0.761898	0.182854	0.469501	0.00010368	0.000202947	0.0504279	0.694693	0.332896	0.194072	0.127488	0.0882104	-0.217241	0.0872179	0.0465827	0.326011	0.00912136	0.0281778	0.485948	5.40364e-05	5.19963e-05	0.114368	0.372113	0.507736	0.386427	0.00175859	0.00313732	0.44375
ILMN_1690352	ADO	blue	-0.0863502	0.501	0.195469	0.397066	0.00127267	0.000579149	0.239764	0.0584024	0.0204101	-0.224633	0.0767341	0.0707051	0.231464	0.0679594	0.0454714	-0.0773462	0.546824	0.153804	0.346311	-0.254266	0.0443316	0.0158933	0.0359081	0.779942	0.272888	0.116556	0.362973	0.216698	0.18618	0.144023	0.0963938	0.0340829	0.790868	0.26002	0.252355	0.0460085	0.0881535	0.363672	0.00339195	0.00196742	-0.137697	0.281843	0.448207	0.387143	0.00172132	0.00307769	-0.0178616
ILMN_2373444	ADORA1	magenta	-0.549583	3.08711e-06	6.28317e-06	-0.00852712	0.947117	0.202043	0.298569	0.0174609	0.00703947	0.462575	0.000135095	0.000350228	-0.599039	2.14184e-07	1.12684e-06	-0.102352	0.424738	0.125406	0.0463568	-0.338685	0.00662462	0.00292083	-0.524693	1.01335e-05	3.08939e-05	-0.301985	0.0161554	0.0264818	0.0176073	0.891058	0.351676	0.486091	5.37238e-05	8.39838e-05	-0.468131	0.000109303	0.000881664	-0.291095	0.0206348	0.00951785	-0.135006	0.291445	0.455011	-0.116819	0.361882	0.184332	-0.447079
ILMN_1747227	ADORA1	cyan	-0.452922	0.000193551	0.000248796	-0.220432	0.0825623	0.0246807	0.115784	0.366182	0.100025	0.571669	9.89497e-07	5.2204e-06	-0.628543	3.4774e-08	2.29978e-07	0.0202008	0.875131	0.223186	-0.103074	-0.217258	0.087193	0.0287693	-0.558498	1.96954e-06	8.08472e-06	-0.242001	0.0560214	0.0609801	-0.0715879	0.577152	0.261639	0.48666	5.24934e-05	8.22374e-05	-0.517969	1.37517e-05	0.000157018	-0.404193	0.00101862	0.0006854	-0.102285	0.425043	0.536903	-0.109913	0.391149	0.194744	-0.408553
ILMN_1807372	ADORA2A	yellow	0.215084	0.0904806	0.0507632	-0.76551	2.73601e-13	8.98561e-13	-0.517441	1.40809e-05	1.20824e-05	0.319509	0.0106945	0.0141569	-0.393028	0.00144069	0.00213311	0.499741	3.04757e-05	3.1824e-05	-0.759895	0.558246	1.99506e-06	1.99832e-06	-0.624916	4.39307e-08	3.62762e-07	-0.334942	0.00729065	0.0158236	-0.369354	0.0028913	0.00546028	-0.190567	0.134645	0.0662247	0.0146031	0.90956	0.518617	-0.736609	5.94112e-12	3.91139e-11	0.0185053	0.885538	0.701626	-0.332441	0.00776771	0.0102495	-0.245033
ILMN_1703946	ADORA2B	lightcyan	-0.0849245	0.508121	0.1976	0.0918431	0.474053	0.113679	0.0716168	0.576998	0.146278	0.0520871	0.685165	0.342239	-0.0627155	0.625336	0.241706	-0.100362	0.433847	0.12762	0.111587	-0.133903	0.295443	0.0826882	0.416377	0.00068815	0.00095948	-0.0338394	0.792328	0.36207	0.188754	0.138462	0.0935966	-0.00617811	0.961672	0.298947	-0.10362	0.418993	0.348389	0.0969202	0.449855	0.132147	-0.109113	0.394624	0.520292	-0.0279232	0.828023	0.326409	-0.138193
ILMN_1733259	ADORA3	lightgreen	-0.13403	0.29498	0.1305	0.214486	0.0914025	0.0270038	0.0362948	0.777633	0.186347	0.0205832	0.872787	0.397687	0.0790913	0.537787	0.217131	-0.068294	0.594841	0.16469	0.179411	-0.213498	0.0929411	0.0304251	0.31423	0.0121396	0.0100115	0.576815	7.49986e-07	2.30183e-05	0.128856	0.314181	0.16892	0.00306817	0.98096	0.302968	-0.0193555	0.880317	0.510564	0.296154	0.0184376	0.00861537	-0.190933	0.133884	0.308008	0.197287	0.121182	0.082823	-0.166776
ILMN_1730710	ADORA3	lightgreen	-0.0751987	0.558044	0.212367	0.344209	0.00573922	0.00226007	0.134777	0.29227	0.0826325	-0.133317	0.29758	0.196094	0.25756	0.0415595	0.0312612	-0.137676	0.281917	0.0891285	0.340249	-0.231478	0.0679422	0.0230716	0.312426	0.0126708	0.0103607	0.755863	8.0135e-13	1.06341e-10	-0.0095394	0.94085	0.363877	0.0517481	0.687108	0.234573	-0.101373	0.429207	0.352727	0.428464	0.000459507	0.000341576	-0.00967399	0.940017	0.712508	0.274974	0.0291784	0.0285386	0.188238
ILMN_1793959	ADPGK	purple	-0.0666906	0.603538	0.22502	0.347276	0.0052939	0.0020992	0.225794	0.0751815	0.0255231	-0.211343	0.0963666	0.0844488	0.120483	0.346918	0.15707	-0.0954262	0.456904	0.132903	0.342602	-0.218336	0.0855978	0.0282964	0.254385	0.0442287	0.028635	0.418922	0.000632843	0.00314955	0.0625635	0.626176	0.277074	0.03942	0.759041	0.252476	-0.110977	0.386551	0.333559	0.291363	0.0205131	0.00946988	0.423339	0.000546331	0.00955277	0.225851	0.0751063	0.0583742	0.199907
ILMN_1794512	ADPRH	turquoise	0.276691	0.028146	0.0193457	-0.655893	5.39003e-09	7.61938e-09	-0.55468	2.39136e-06	2.41666e-06	0.0305324	0.812233	0.379836	-0.263907	0.0366219	0.0282591	0.51134	1.84643e-05	2.03526e-05	-0.784975	0.588316	3.96717e-07	4.59469e-07	-0.434851	0.000368926	0.000573314	-0.296757	0.0181894	0.0286252	-0.301675	0.0162704	0.0196325	-0.360902	0.0036628	0.00338139	-0.104311	0.415881	0.346856	-0.530033	7.91489e-06	9.60916e-06	-0.044466	0.729311	0.66047	-0.209706	0.0990329	0.0712649	-0.141536
ILMN_1760335	ADPRHL1	brown	-0.195654	0.124354	0.0655947	0.214444	0.0914672	0.0270211	0.389863	0.00158603	0.000840026	0.1341	0.294725	0.194722	-0.0805976	0.530046	0.214856	-0.415572	0.000706537	0.000508213	0.352519	-0.215981	0.0891126	0.0293124	-0.0371818	0.772343	0.270951	-0.170957	0.180362	0.135347	0.386882	0.00173484	0.00373147	0.277592	0.0276169	0.0183236	0.0737074	0.5659	0.41014	-0.0424378	0.741216	0.196718	0.101341	0.429351	0.53946	-0.319007	0.0108251	0.0133281	-0.0545494
ILMN_1788530	ADPRHL1	tan	0.00726026	0.954965	0.313736	-0.142319	0.265849	0.0692207	-0.0434806	0.735087	0.178166	0.203165	0.11027	0.09365	-0.0589238	0.64643	0.247591	-0.0260745	0.839252	0.216028	-0.109539	0.0697623	0.586927	0.147997	-0.207583	0.102579	0.0567905	-0.0911634	0.477345	0.260601	-0.00436158	0.972936	0.371435	0.0685811	0.59329	0.21042	0.101826	0.427134	0.352029	-0.165031	0.196168	0.0664308	0.0169794	0.894921	0.703719	-0.191269	0.133188	0.0889435	-0.0597208
ILMN_1811480	ADPRHL2	red	0.387394	0.00170841	0.00170055	-0.0306918	0.811271	0.17824	-0.319173	0.0107817	0.00460527	-0.454217	0.000184547	0.000455636	0.281166	0.0255995	0.0214935	0.47485	8.41851e-05	7.85715e-05	-0.212081	0.284713	0.0237211	0.00910992	0.00152561	0.990532	0.32184	0.0741143	0.563751	0.290496	-0.21985	0.0833957	0.0647215	-0.430927	0.000422409	0.000519767	0.215209	0.0902895	0.138712	0.146666	0.251369	0.0817983	0.3079	0.0140922	0.0907609	0.483213	6.03625e-05	0.0001959	0.405618
ILMN_1653821	ADRA1A	lightgreen	-0.0308597	0.810257	0.279526	0.220345	0.0826858	0.0247144	0.194393	0.126847	0.0402721	-0.0885721	0.490005	0.276603	0.21482	0.0908872	0.0567934	-0.262964	0.0373227	0.0159672	0.280413	-0.157992	0.216201	0.0631921	0.205651	0.105889	0.0582288	0.248534	0.0495171	0.0559869	-0.0262462	0.838208	0.337929	0.0913727	0.47633	0.178303	0.0870872	0.497339	0.383023	0.203436	0.109784	0.0406105	-0.0337467	0.792884	0.676742	-0.0375238	0.770306	0.311214	0.041847
ILMN_1780551	ADRA1A	turquoise	0.0671228	0.601188	0.224367	-0.249974	0.0481703	0.0152504	-0.165743	0.194218	0.0583864	0.0850466	0.507509	0.282636	-0.125319	0.327759	0.150698	0.143265	0.262651	0.0840135	-0.283939	0.17709	0.164996	0.0501284	-0.210923	0.0970454	0.0542227	-0.0760898	0.553375	0.287233	-0.05071	0.69307	0.297005	-0.0674464	0.599432	0.212214	-0.0463339	0.718404	0.464403	-0.211299	0.0964378	0.0363038	-0.154026	0.2281	0.405685	-0.116195	0.364471	0.185297	-0.0569497
ILMN_1669227	ADRA1A	tan	-0.0560667	0.662512	0.241718	-0.193653	0.128327	0.0364884	-0.0115248	0.928568	0.213938	0.301218	0.0164411	0.0202051	-0.157097	0.218847	0.111194	0.0242985	0.85007	0.218059	-0.100398	0.0632997	0.622112	0.155196	-0.36485	0.00328225	0.00342399	-0.205755	0.105708	0.0941626	-0.0777091	0.544938	0.251161	0.139041	0.277128	0.117638	0.0964107	0.452252	0.363453	-0.275474	0.0288745	0.0127901	-0.0595036	0.643187	0.631596	-0.180698	0.156417	0.100096	-0.141554
ILMN_1709167	ADRA1A	green	0.276014	0.0285498	0.019581	0.257371	0.0417147	0.0134251	0.0126651	0.921521	0.212643	-0.401101	0.00112259	0.0021218	0.521368	1.17944e-05	3.62887e-05	-0.0487825	0.704189	0.188474	0.247923	0.0505516	0.693982	0.16973	0.375163	0.00244854	0.00270074	0.226409	0.0743709	0.0742786	-0.0319722	0.803552	0.328448	-0.169591	0.183922	0.0850389	0.256209	0.0426785	0.083841	0.381	0.00206563	0.00127728	0.242195	0.0558186	0.193569	0.216571	0.0882214	0.0654606	0.440163
ILMN_1679754	ADRA1B	magenta	-0.473466	8.88745e-05	0.000123785	0.162649	0.202794	0.0546056	0.384227	0.00187772	0.000974729	0.34203	0.00607526	0.00882127	-0.360385	0.00371545	0.00468224	-0.359403	0.0038172	0.00221502	0.288364	-0.41644	0.00068673	0.000384053	-0.0461277	0.719605	0.257896	-0.0969207	0.449853	0.250455	0.185378	0.14579	0.0972975	0.451395	0.000204679	0.000274644	-0.363598	0.00339888	0.0132361	-0.0797446	0.534422	0.152003	-0.198607	0.118662	0.289519	-0.229214	0.0707563	0.0558425	-0.353825
ILMN_1716421	ADRA1D	brown	-0.49171	4.26656e-05	6.49535e-05	0.445999	0.000248862	0.000132769	0.667494	2.30515e-09	4.12586e-09	0.246473	0.051499	0.0513868	-0.0966609	0.451074	0.190869	-0.630369	3.08787e-08	6.7614e-08	0.638182	-0.591854	3.24502e-07	3.82872e-07	0.0958797	0.454758	0.183252	-0.0116404	0.927854	0.397742	0.104721	0.414044	0.206813	0.631302	2.90507e-08	9.71004e-08	-0.0829368	0.518135	0.391896	0.181237	0.155166	0.0544328	-0.110128	0.390213	0.517702	-0.1759	0.167899	0.105523	-0.169681
ILMN_1659371	ADRA2A	magenta	-0.31985	0.0106064	0.00836941	0.205775	0.105674	0.030761	0.378644	0.00221323	0.00112631	0.188085	0.139892	0.112673	-0.182842	0.15148	0.0841879	-0.281174	0.0255951	0.0115294	0.31478	-0.341518	0.00615669	0.00273513	-0.115108	0.369007	0.156755	0.0250513	0.845481	0.376893	-0.0201094	0.875692	0.347418	0.455221	0.000177838	0.000242265	-0.233267	0.0657835	0.1125	0.0308033	0.810598	0.211291	0.0880573	0.492542	0.569937	-0.0309677	0.809606	0.321635	-0.0854432
ILMN_1677868	ADRA2B	turquoise	0.244401	0.0535556	0.033158	-0.584112	5.02119e-07	4.75257e-07	-0.525467	9.77964e-06	8.69348e-06	-0.00949588	0.941119	0.415193	-0.299788	0.0169853	0.0156461	0.565726	1.35488e-06	2.0057e-06	-0.736202	0.535526	6.11111e-06	5.48181e-06	-0.409236	0.000867544	0.00115813	-0.333701	0.00752404	0.0160851	-0.261789	0.0382119	0.0366262	-0.372784	0.002622	0.00253944	-0.201196	0.113837	0.161699	-0.486596	5.26322e-05	5.08181e-05	0.0709741	0.58043	0.609139	-0.0849784	0.507851	0.234122	-0.08319
ILMN_1733963	ADRA2C	turquoise	0.122528	0.338735	0.144875	-0.546317	3.62793e-06	2.86351e-06	-0.391009	0.00153196	0.000813532	0.145546	0.255049	0.175533	-0.307452	0.0142402	0.0136675	0.339041	0.00656409	0.00355083	-0.596686	0.433195	0.000390693	0.000231898	-0.404695	0.00100257	0.00130372	-0.267451	0.0340835	0.0435212	-0.265893	0.0351806	0.0344459	-0.172306	0.176897	0.0824505	-0.163753	0.199702	0.229134	-0.498187	3.25473e-05	3.33431e-05	-0.0373134	0.771559	0.672295	-0.276315	0.0283699	0.0279704	-0.17704
ILMN_1695590	ADRB2	lightgreen	0.147942	0.247225	0.113495	-0.131557	0.30406	0.0778342	-0.257783	0.0413768	0.0150315	-0.0635459	0.620755	0.322143	0.0765962	0.55073	0.220859	0.219426	0.0840086	0.0320586	-0.17885	0.124727	0.330069	0.0908169	0.357205	0.00405412	0.00406287	0.368182	0.0029888	0.00893648	-0.213523	0.0929016	0.0700623	-0.173117	0.174835	0.0816552	-0.0759715	0.553994	0.405521	0.0724984	0.572306	0.160576	-0.0843805	0.510852	0.578138	0.146845	0.250787	0.142007	-0.0471911
ILMN_1694007	ADRB3	lightyellow	0.066921	0.602285	0.224603	-0.00769092	0.952296	0.202914	-0.104742	0.413946	0.11064	-0.0519049	0.686209	0.342519	-0.0368274	0.774455	0.281229	0.11073	0.387615	0.11622	-0.123224	0.108972	0.395239	0.106121	0.0735952	0.566493	0.216599	-0.0955236	0.456442	0.252891	0.153088	0.23098	0.135612	-0.153728	0.229012	0.101315	-0.143313	0.262488	0.268928	0.0443795	0.729818	0.194302	0.0305396	0.81219	0.682794	0.0592556	0.644573	0.275745	-0.0162349
ILMN_1668900	ADRBK2	cyan	-0.112648	0.379394	0.158215	-0.191227	0.133274	0.0377658	0.0260033	0.839685	0.197976	0.286601	0.0227698	0.026423	-0.197948	0.119914	0.070306	-0.0669138	0.602324	0.166383	-0.069075	-0.0379971	0.76749	0.183926	-0.206487	0.104446	0.0576153	-0.279126	0.0267354	0.036906	-0.102375	0.424634	0.210663	0.237379	0.06103	0.0347975	-0.0894666	0.485615	0.378177	-0.257981	0.0412161	0.0174252	-0.0907161	0.479518	0.563766	-0.167758	0.188776	0.115359	-0.257158
ILMN_2389013	ADRM1	turquoise	-0.139772	0.274584	0.123242	0.062774	0.625013	0.143684	0.0658267	0.608247	0.152643	0.054542	0.671157	0.337866	-0.10569	0.409713	0.177641	-0.0104159	0.935426	0.234969	-0.0122657	-0.0658331	0.608212	0.152293	-0.139944	0.27399	0.124528	-0.0756124	0.555874	0.288023	0.111893	0.382616	0.195352	0.0438326	0.733023	0.246332	-0.0950071	0.458892	0.36665	-0.0203469	0.874235	0.223839	-0.207067	0.103454	0.270066	0.00432333	0.973173	0.361817	-0.241635
ILMN_1760143	ADRM1	tan	-0.144338	0.259056	0.11768	-0.0264496	0.836971	0.182771	0.0797909	0.534185	0.137085	0.179441	0.159368	0.124489	-0.236362	0.0621784	0.042489	0.00414701	0.974267	0.242319	-0.00530842	-0.0730884	0.569175	0.144276	-0.189515	0.136849	0.071638	-0.167426	0.189664	0.139997	0.0461158	0.719674	0.304442	0.124483	0.331024	0.134959	-0.0870604	0.497472	0.383074	-0.173376	0.174182	0.0600799	-0.0745771	0.561312	0.601534	-0.0656081	0.609441	0.265465	-0.225807
ILMN_1790757	ADSL	blue	-0.363027	0.0034533	0.00316341	0.717394	3.71552e-11	8.10783e-11	0.561499	1.68804e-06	1.76014e-06	-0.201022	0.114156	0.0962583	-0.00707032	0.956142	0.324324	-0.32478	0.00940271	0.00484745	0.617937	-0.56013	1.81141e-06	1.83116e-06	0.282036	0.0251276	0.0179851	0.168609	0.186509	0.138395	0.41306	0.000766825	0.00201057	0.20865	0.100784	0.0523798	-0.209188	0.0998894	0.14816	0.493672	3.93291e-05	3.92941e-05	0.184246	0.148309	0.325507	0.30911	0.0136994	0.0160712	0.0761913
ILMN_2092664	ADSS	lightyellow	-0.412277	0.000786525	0.000859196	0.684147	6.36393e-10	1.07713e-09	0.523633	1.06377e-05	9.37489e-06	-0.161866	0.205006	0.150046	-0.0464134	0.717941	0.266524	-0.264656	0.0360721	0.0154943	0.57767	-0.532273	7.1265e-06	6.30742e-06	0.125814	0.325837	0.142316	0.0393713	0.75933	0.352591	0.761362	4.36989e-13	4.21369e-11	0.171861	0.178034	0.0828937	-0.274175	0.0296693	0.0652815	0.457476	0.000163566	0.0001376	-0.148459	0.245556	0.420176	0.350245	0.00489217	0.00712377	-0.102923
ILMN_1778796	ADSS	blue	-0.41308	0.000766325	0.000839088	0.877504	3.92819e-21	6.65116e-20	0.575038	8.25758e-07	9.19094e-07	-0.316455	0.0115112	0.0150697	0.132934	0.29898	0.14062	-0.372167	0.00266868	0.00162645	0.718313	-0.626399	3.99407e-08	5.66643e-08	0.35825	0.00393986	0.00397049	0.163208	0.201223	0.145566	0.506696	2.26155e-05	0.000145153	0.124164	0.332274	0.135311	-0.220271	0.0827921	0.13096	0.705839	1.04248e-10	4.80721e-10	-0.122189	0.340082	0.487327	0.461766	0.000139286	0.000392265	0.0127672
ILMN_1749804	ADSSL1	magenta	-0.585445	4.66143e-07	1.14054e-06	-0.0412941	0.747956	0.166928	0.449493	0.000219359	0.000143301	0.710696	6.79817e-11	1.34061e-09	-0.542614	4.34774e-06	1.55461e-05	-0.492599	4.11236e-05	4.15183e-05	0.241781	-0.445799	0.000250653	0.000155526	-0.325855	0.00915664	0.00795078	-0.210629	0.0975232	0.0893248	0.0584774	0.648933	0.283955	0.732454	8.94889e-12	6.41368e-11	-0.214769	0.0909661	0.13939	-0.340894	0.00625712	0.00335107	-0.226645	0.07406	0.225201	-0.504014	2.53921e-05	9.33724e-05	-0.49108
ILMN_1720235	ADSSL1	purple	0.178071	0.162629	0.0813869	-0.0290392	0.821261	0.180028	-0.27702	0.0279523	0.0106494	-0.285594	0.0232734	0.0269237	-0.047527	0.711465	0.264879	0.517588	1.39884e-05	1.58933e-05	-0.181824	0.160078	0.210121	0.061668	0.12937	0.312239	0.137651	0.0555205	0.665604	0.323823	-0.103415	0.41992	0.208869	-0.338979	0.00657469	0.00555947	-0.377602	0.00228146	0.00973211	0.0603707	0.638347	0.17485	0.557851	2.03569e-06	7.17468e-05	0.47633	7.94224e-05	0.000246921	0.332281
ILMN_2240009	ADSSL1	pink	-0.0331616	0.796397	0.27617	0.409676	0.000855358	0.000404716	0.149448	0.242391	0.0705151	-0.25741	0.0416822	0.043407	0.274587	0.0294155	0.023826	-0.125038	0.328855	0.101214	0.337456	-0.219703	0.0836071	0.0277073	0.405887	0.00096541	0.00126428	0.294425	0.0191651	0.0296336	0.279034	0.0267876	0.0281373	-0.0661732	0.606356	0.213937	-0.0411726	0.748673	0.473355	0.45192	0.00020079	0.000165038	0.0772616	0.547264	0.595178	0.307293	0.0142932	0.016588	0.248052
ILMN_1736178	AEBP1	black	0.807451	1.30556e-15	3.35703e-14	-0.189556	0.136764	0.0386328	-0.496384	3.51142e-05	2.75672e-05	-0.599497	2.08509e-07	1.37284e-06	0.75063	1.40617e-12	3.61764e-11	0.361602	0.00359259	0.00210291	-0.303181	0.629684	3.2288e-08	4.65877e-08	0.199749	0.116514	0.0629288	0.26749	0.034056	0.0435212	-0.378622	0.00221465	0.00446089	-0.588721	3.87741e-07	1.01281e-06	0.612002	9.85924e-08	2.48821e-06	0.166937	0.190981	0.064928	0.198057	0.119707	0.290586	0.190932	0.133884	0.0892966	0.600264
ILMN_1803376	AEBP2	green	0.359271	0.00383104	0.00346156	0.123657	0.334267	0.0844322	-0.0181947	0.887447	0.206612	-0.395025	0.00135524	0.002485	0.552815	2.62687e-06	1.00305e-05	-0.0291057	0.820858	0.212276	0.178229	0.141199	0.269666	0.0765821	0.286002	0.0230684	0.0167778	0.224557	0.0768357	0.0759169	-0.0241952	0.8507	0.341303	-0.156953	0.219275	0.0977351	0.384555	0.00185955	0.00827137	0.25486	0.0438208	0.0183832	0.202574	0.11133	0.280225	0.114341	0.372225	0.188184	0.454674
ILMN_1712944	AES	tan	-0.441149	0.000295845	0.0003613	-0.386281	0.00176628	0.000778006	0.0926679	0.470075	0.123152	0.803474	2.28808e-15	1.80867e-13	-0.745484	2.41238e-12	5.89287e-11	-0.150014	0.24059	0.0782191	-0.207914	-0.124413	0.331298	0.0910787	-0.55724	2.10021e-06	8.53593e-06	-0.372188	0.00266709	0.00829332	0.157319	0.218189	0.130325	0.454829	0.000180427	0.000245366	-0.292894	0.0198292	0.0496813	-0.62685	3.8796e-08	8.80899e-08	-0.260329	0.0393419	0.159989	-0.543128	4.24044e-06	2.04394e-05	-0.597568
ILMN_1701998	AFAP1	tan	0.0726743	0.571372	0.215931	-0.359797	0.00377609	0.00154962	-0.255038	0.0436689	0.0157721	0.272088	0.0309851	0.0339621	-0.23244	0.0667749	0.04489	0.162171	0.204141	0.0681733	-0.316873	0.209741	0.098976	0.0321458	-0.035345	0.783308	0.273746	-0.120475	0.346949	0.209993	-0.0928778	0.469066	0.226136	-0.0867183	0.49917	0.184641	-0.0480778	0.70827	0.460998	-0.311239	0.0130309	0.00636873	-0.0587974	0.647139	0.632365	-0.200917	0.114348	0.0793383	-0.181048
ILMN_1694140	AFAP1L1	turquoise	0.293536	0.0195482	0.0141671	-0.538174	5.38602e-06	4.10859e-06	-0.488575	4.85435e-05	3.68514e-05	-0.0855027	0.505227	0.281954	-0.114889	0.369923	0.165014	0.455735	0.000174488	0.00014827	-0.610418	0.543729	4.11806e-06	3.84493e-06	-0.285672	0.0232338	0.0168789	-0.233937	0.0649895	0.0676414	-0.26862	0.0332786	0.0330397	-0.386116	0.00177501	0.00181457	0.0107672	0.933253	0.525201	-0.421844	0.000574336	0.000414322	0.0346517	0.787458	0.675626	-0.157676	0.217132	0.127657	-0.105961
ILMN_1730995	AFAP1L2	yellow	0.327685	0.00875053	0.00708329	-0.723039	2.20293e-11	5.00792e-11	-0.589956	3.61537e-07	4.30977e-07	0.135914	0.288182	0.191595	-0.221803	0.0806217	0.0518815	0.50721	2.21174e-05	2.39263e-05	-0.788359	0.618801	6.47126e-08	8.82412e-08	-0.496379	3.51215e-05	8.46387e-05	-0.359802	0.00377559	0.0103777	-0.232429	0.0667886	0.0548827	-0.371402	0.00272767	0.0026275	0.214994	0.0906185	0.13903	-0.621168	5.57545e-08	1.21118e-07	-0.0637499	0.619632	0.623705	-0.273185	0.0302875	0.0294037	-0.224412
ILMN_1702696	AFAR3	yellow	-0.0248238	0.846868	0.288722	-0.224561	0.0768301	0.0231595	-0.0732257	0.568448	0.144499	0.136442	0.286294	0.190583	-0.272793	0.0305355	0.0245312	0.128274	0.316393	0.0980543	-0.239936	0.098438	0.442756	0.116899	-0.317765	0.0111544	0.00934415	-0.320079	0.0105477	0.0201274	-0.0144774	0.910336	0.356521	0.00359989	0.977661	0.302243	-0.0218787	0.864853	0.506661	-0.304121	0.0153825	0.00735215	0.106587	0.405724	0.525678	-0.104231	0.416241	0.203383	-0.188299
ILMN_2084562	AFARP1	greenyellow	0.133014	0.298689	0.131761	-0.23937	0.0588302	0.01824	-0.259733	0.0398107	0.0145269	-0.0850738	0.507373	0.28261	-0.0577645	0.652937	0.249411	0.328984	0.00847184	0.00443131	-0.31939	0.234484	0.064346	0.0220074	-0.22036	0.0826638	0.0477632	0.0190189	0.882383	0.38617	-0.120578	0.346536	0.181545	-0.243926	0.0540363	0.031607	0.0415399	0.746506	0.472696	-0.157041	0.219013	0.0728982	-0.0770145	0.54855	0.595798	0.0951631	0.458151	0.217681	-0.0490434
ILMN_2129015	AFF1	green	0.599541	2.07974e-07	5.4905e-07	-0.0330339	0.797165	0.175715	-0.220764	0.0820886	0.0275655	-0.398416	0.00122057	0.00227609	0.646727	1.02797e-08	8.00206e-08	0.037529	0.770275	0.201874	-0.0095044	0.378004	0.00225491	0.0011141	0.316591	0.0114736	0.00956547	0.096283	0.452854	0.251598	-0.187609	0.140916	0.0948016	-0.339479	0.00649035	0.00550003	0.636146	2.1094e-08	6.85302e-07	0.168171	0.187673	0.0639976	0.290177	0.0210568	0.11295	0.0116919	0.927535	0.351197	0.52471
ILMN_1725889	AFF2	magenta	-0.70925	7.72756e-11	4.57004e-10	0.478342	7.33433e-05	4.3801e-05	0.797308	5.32753e-15	2.70976e-14	0.401298	0.00111569	0.00211004	-0.353462	0.00448747	0.00545155	-0.673396	1.47458e-09	4.36581e-09	0.635727	-0.729575	1.18339e-11	3.49398e-11	-0.138399	0.279375	0.12635	-0.0999653	0.435675	0.24524	0.148622	0.245034	0.141233	0.808091	1.19145e-15	1.79883e-14	-0.299266	0.0171876	0.0449392	0.0740295	0.564198	0.158749	-0.24221	0.0558035	0.193569	-0.206815	0.103884	0.0739694	-0.351888
ILMN_1775235	AFF3	magenta	-0.756212	7.71434e-13	7.91704e-12	0.217751	0.0864609	0.0257167	0.748792	1.70781e-12	5.54446e-12	0.743855	2.85437e-12	8.61635e-11	-0.54959	3.086e-06	1.15705e-05	-0.759425	5.4204e-13	3.69354e-12	0.542002	-0.681759	7.69305e-10	1.55092e-09	-0.284665	0.0237458	0.0171633	-0.307638	0.0141785	0.0243424	0.347968	0.00519787	0.00848996	0.911236	3.53059e-25	3.61649e-23	-0.233211	0.0658509	0.112581	-0.230297	0.0693992	0.0273274	-0.34329	0.00587893	0.0553493	-0.544179	4.02859e-06	1.95957e-05	-0.547771
ILMN_1677951	AFF3	tan	-0.197975	0.119862	0.0635882	-0.517169	1.4254e-05	9.94865e-06	-0.149131	0.243404	0.070772	0.684253	6.31029e-10	9.21128e-09	-0.569957	1.08397e-06	4.66033e-06	0.104275	0.416043	0.123233	-0.355639	0.077041	0.548412	0.139886	-0.476938	7.75368e-05	0.000160728	-0.268847	0.0331244	0.0427072	-0.120229	0.347943	0.182084	0.280558	0.0259336	0.0174344	-0.272183	0.0309241	0.0670526	-0.62107	5.61037e-08	1.21729e-07	-0.0553935	0.666324	0.639118	-0.384978	0.0018363	0.00325052	-0.444107
ILMN_1708502	AFF4	lightyellow	-0.144454	0.258669	0.117587	0.296611	0.0182492	0.00641066	0.176528	0.166363	0.0510705	-0.103378	0.420088	0.248663	-0.0195921	0.878865	0.306648	-0.0896027	0.484949	0.13953	0.177137	-0.214989	0.0906267	0.0297507	0.192452	0.130758	0.0691033	-0.0749392	0.559407	0.289034	0.40099	0.00112651	0.00269656	0.00870837	0.945994	0.295694	-0.189826	0.136196	0.180662	0.262688	0.0375301	0.0160653	-0.0957303	0.455464	0.551072	0.202109	0.112172	0.0781724	-0.057602
ILMN_1705447	AFG3L1	purple	0.113492	0.37581	0.156954	0.290632	0.0208469	0.00721725	0.0759986	0.553852	0.141358	-0.27282	0.030518	0.0335685	0.247903	0.050117	0.0361359	0.052259	0.68418	0.184234	0.284134	-0.0676913	0.598104	0.150268	0.236371	0.062169	0.0378804	0.377158	0.00231109	0.00754319	-0.0161811	0.899835	0.353896	-0.0627791	0.624985	0.21884	-0.0161566	0.899986	0.516046	0.294253	0.0192385	0.00894834	0.463757	0.000129181	0.00291569	0.343097	0.00590849	0.00828618	0.28226
ILMN_2409898	AFG3L1	turquoise	0.126724	0.322323	0.139599	-0.252921	0.045506	0.0144993	-0.172482	0.176447	0.0536971	-0.0298022	0.816645	0.381168	-0.127156	0.320663	0.148312	0.137936	0.281003	0.0889024	-0.330698	0.249686	0.0484374	0.0171717	-0.21578	0.0894182	0.0508218	-0.195824	0.124021	0.104955	-0.0311253	0.808655	0.329794	-0.145699	0.254542	0.110079	0.0692246	0.589819	0.419118	-0.246311	0.0516574	0.0211979	-0.0413782	0.74746	0.664768	-0.179747	0.158646	0.101122	-0.13113
ILMN_2295698	AFG3L1	grey60	0.335064	0.00726802	0.00604683	-0.255632	0.043164	0.0138399	-0.292088	0.0201867	0.00800838	-0.13983	0.274386	0.184845	0.169568	0.183981	0.0977217	0.201164	0.113895	0.0414439	-0.277455	0.347552	0.00525542	0.0023701	-0.0641966	0.617176	0.230953	-0.127223	0.320407	0.199015	-0.161294	0.20663	0.125043	-0.260053	0.0395583	0.0244941	0.259739	0.0398056	0.0799691	-0.130725	0.307155	0.0965537	0.0146287	0.909402	0.70726	-0.0265519	0.836349	0.328556	0.109482
ILMN_2066124	AFG3L2	brown	-0.621829	5.34741e-08	1.61799e-07	0.650672	7.80654e-09	1.06121e-08	0.764248	3.15834e-13	1.18131e-12	0.133979	0.295166	0.194912	-0.215705	0.0895322	0.0561609	-0.566765	1.28306e-06	1.90782e-06	0.73678	-0.732398	8.99808e-12	2.75084e-11	0.0866383	0.499567	0.19709	0.0401128	0.754937	0.351403	0.404271	0.0010161	0.0024905	0.58755	4.14215e-07	1.0694e-06	-0.437418	0.000337354	0.00217874	0.303323	0.0156673	0.00747298	0.132544	0.300415	0.461109	0.039531	0.758383	0.307986	-0.0222361
ILMN_2095653	AFMID	turquoise	-0.00536095	0.966738	0.316122	-0.0341673	0.790362	0.1745	-0.0628911	0.624366	0.156012	-0.0695802	0.587905	0.311083	-0.109419	0.393292	0.172345	0.0992096	0.439171	0.128794	-0.132731	0.0664356	0.604927	0.151641	-0.067591	0.598648	0.225664	-0.127019	0.321187	0.199334	0.174817	0.170575	0.109087	-0.134347	0.293828	0.122987	-0.0196481	0.878522	0.510195	-0.0398876	0.756271	0.199904	-0.17777	0.163355	0.343918	0.0210051	0.870202	0.336914	-0.0965172
ILMN_1707551	AFMID	red	-0.00673227	0.958237	0.314369	0.336804	0.00695241	0.00268693	-0.00422272	0.973798	0.221967	-0.366185	0.00316176	0.0050804	0.154257	0.227394	0.114351	0.230795	0.068782	0.0269844	0.145444	-0.153061	0.231063	0.0669503	0.214133	0.0919502	0.0519625	0.0969514	0.449708	0.250423	0.0766158	0.550628	0.253086	-0.22603	0.0748699	0.0412048	-0.0825038	0.520329	0.392647	0.442414	0.000282871	0.000223938	0.03087	0.810196	0.681864	0.674978	1.30598e-09	2.11224e-08	0.0905632
ILMN_1782204	AFP	blue	-0.184902	0.146846	0.0750394	0.404793	0.000999482	0.000466402	0.401901	0.00109482	0.000601999	-0.0557919	0.664067	0.336055	0.201762	0.112802	0.0670748	-0.433022	0.00039304	0.000304864	0.438386	-0.308941	0.0137538	0.00562165	0.246001	0.0519613	0.032716	0.107378	0.402231	0.232443	0.0217716	0.865509	0.344998	0.250326	0.0478451	0.0285935	0.0928534	0.469183	0.370726	0.309221	0.013664	0.00663406	-0.198942	0.118029	0.288916	-0.0681861	0.595425	0.26124	-0.00594551
ILMN_2402766	AFTPH	black	0.711041	6.59242e-11	3.9791e-10	-0.362629	0.00349178	0.00144488	-0.570569	1.04923e-06	1.14249e-06	-0.389558	0.00160072	0.00285772	0.490255	4.53063e-05	0.000115414	0.465359	0.000121545	0.000108003	-0.473335	0.672917	1.5297e-09	2.89612e-09	0.0398642	0.756409	0.266987	0.140421	0.27234	0.178302	-0.344337	0.00571998	0.00911745	-0.614734	8.33473e-08	2.51673e-07	0.612972	9.29008e-08	2.37516e-06	-0.0766971	0.550204	0.155503	0.110209	0.389863	0.517506	0.0731568	0.568813	0.253491	0.3359
ILMN_1767722	AFTPH	brown	-0.696135	2.38801e-10	1.25379e-09	0.555644	2.27751e-06	1.88246e-06	0.916057	6.90537e-26	1.97465e-24	0.360427	0.0037111	0.00580315	-0.259363	0.0401035	0.0304088	-0.877672	3.77602e-21	6.97381e-19	0.780472	-0.759784	5.20926e-13	2.07736e-12	-0.0846595	0.509451	0.199968	-0.217374	0.0870192	0.082397	0.60708	1.32906e-07	2.32264e-06	0.752656	1.13296e-12	9.64631e-12	0.0228864	0.858691	0.504887	0.0892089	0.486878	0.141125	-0.320074	0.0105489	0.0771901	-0.413828	0.00074791	0.001556	-0.385784
ILMN_2342841	AFTPH	midnightblue	-0.0744942	0.561749	0.213349	0.495999	3.56862e-05	2.28428e-05	0.462174	0.000137157	9.33387e-05	-0.19006	0.135704	0.109964	0.422535	0.00056122	0.000965077	-0.508461	2.09452e-05	2.27917e-05	0.600671	-0.300545	0.0166954	0.00668199	0.144627	0.258093	0.118704	0.0534753	0.67723	0.327221	0.432785	0.000396262	0.00122931	0.162161	0.20417	0.0924678	0.508904	2.0544e-05	0.000221255	0.356329	0.00415203	0.00234401	-0.226594	0.0741277	0.225201	-0.0452432	0.724766	0.298824	0.0671628
ILMN_1802631	AGA	pink	0.160091	0.210082	0.0997983	0.547356	3.44686e-06	2.73381e-06	-0.00853713	0.947055	0.21718	-0.66122	3.66612e-09	4.2322e-08	0.520573	1.22276e-05	3.73837e-05	0.154165	0.227674	0.0746086	0.311422	-0.143438	0.262067	0.0746959	0.683118	6.9071e-10	1.12616e-08	0.479151	7.10234e-05	0.000682491	-0.0402846	0.753921	0.314546	-0.320477	0.0104463	0.00820592	-0.223631	0.0780924	0.125966	0.791646	1.12868e-14	1.56276e-13	0.290688	0.020821	0.112259	0.785075	2.62204e-14	1.73075e-12	0.567992
ILMN_2196642	AGBL4	tan	0.167414	0.189698	0.092149	-0.583655	5.15026e-07	4.86165e-07	-0.422824	0.000555824	0.000329773	0.295607	0.0186652	0.0224648	-0.246516	0.051457	0.0368385	0.319227	0.0107677	0.00544942	-0.505786	0.384886	0.00184131	0.00092802	-0.294762	0.0190214	0.0143899	-0.164665	0.197175	0.14364	-0.162611	0.202898	0.123452	-0.133278	0.29772	0.124202	-0.114793	0.370325	0.325431	-0.507143	2.21816e-05	2.3686e-05	0.130751	0.307059	0.465054	-0.262863	0.0373986	0.0345238	-0.0883142
ILMN_2308689	AGBL5	purple	-0.0967915	0.45046	0.18033	-0.0746053	0.561163	0.131284	-0.0325282	0.800205	0.190577	0.229978	0.0697967	0.06551	-0.287923	0.0221233	0.0192268	0.198068	0.119686	0.0432454	-0.0561181	-0.0420806	0.743319	0.179385	-0.127265	0.320243	0.140476	0.0223989	0.861671	0.381255	0.0298907	0.81611	0.331712	0.0813905	0.525993	0.192214	-0.291907	0.020268	0.0504475	-0.156074	0.2219	0.0736564	0.401256	0.00111717	0.0170631	0.0992777	0.438855	0.211142	-0.0148025
ILMN_2290776	AGBL5	grey60	0.774578	9.50042e-14	1.29496e-12	-0.530973	7.57464e-06	5.58341e-06	-0.700603	1.63711e-10	3.61243e-10	-0.314255	0.0121324	0.0157548	0.36936	0.00289083	0.00381861	0.637083	1.98147e-08	4.52177e-08	-0.574908	0.777576	6.62427e-14	3.32771e-13	0.00879052	0.945486	0.311814	0.0269036	0.834212	0.373697	-0.38946	0.00160545	0.0035052	-0.624712	4.4506e-08	1.42397e-07	0.454156	0.000184967	0.00134696	-0.230932	0.0686134	0.0270596	0.393888	0.00140333	0.0204329	0.0956473	0.455857	0.216956	0.384728
ILMN_1729777	AGER	turquoise	0.292073	0.0201935	0.0145657	-0.496019	3.56559e-05	2.2833e-05	-0.468578	0.000107438	7.51362e-05	-0.148197	0.246402	0.171378	-0.15321	0.230602	0.115612	0.493333	3.98883e-05	4.04388e-05	-0.662874	0.505647	2.36661e-05	1.86392e-05	-0.302138	0.0160989	0.0125589	-0.237883	0.0604669	0.0643574	-0.314346	0.0121062	0.0158861	-0.384075	0.00188626	0.00191565	-0.0105745	0.934444	0.525494	-0.367025	0.00308798	0.00181047	-0.0568437	0.658123	0.636094	-0.0593001	0.644324	0.275698	-0.0514946
ILMN_2257015	AGER	yellow	0.182328	0.152654	0.077343	-0.385864	0.00178845	0.00078639	-0.289747	0.0212565	0.00837872	0.144665	0.257967	0.17702	-0.136054	0.287679	0.136699	0.254697	0.0439608	0.0183501	-0.384865	0.298942	0.0173144	0.00689572	-0.301056	0.016502	0.0128122	-0.0713162	0.578602	0.295483	-0.134275	0.29409	0.161113	-0.139365	0.276001	0.11725	0.157648	0.217213	0.240747	-0.364667	0.00329907	0.00191873	0.111274	0.385272	0.51534	-0.159537	0.211685	0.125325	0.0169815
ILMN_2064917	AGGF1	blue	-0.593662	2.92575e-07	7.46021e-07	0.855863	4.03566e-19	4.33086e-18	0.82544	8.68312e-17	5.94816e-16	-0.0673994	0.599687	0.3151	-0.0763711	0.551905	0.221188	-0.600752	1.93689e-07	3.50111e-07	0.845726	-0.801069	3.19252e-15	2.30999e-14	0.334644	0.00734608	0.00662421	0.0155535	0.903701	0.391738	0.499282	3.1074e-05	0.000185093	0.46819	0.000109053	0.000157368	-0.32697	0.00890729	0.0276931	0.528224	8.60986e-06	1.03685e-05	-0.131906	0.302766	0.462285	0.177581	0.16381	0.103713	-0.0466162
ILMN_1772645	AGK	brown	-0.766024	2.58026e-13	3.09619e-12	0.79698	5.56732e-15	2.62658e-14	0.948362	4.07573e-32	3.78234e-30	0.181133	0.155406	0.122014	-0.245935	0.0520267	0.0371511	-0.778491	5.92795e-14	5.20486e-13	0.884429	-0.890104	1.73397e-22	1.18319e-20	0.109296	0.393825	0.164585	-0.0437689	0.733396	0.34485	0.656698	5.08748e-09	1.5735e-07	0.687203	4.97879e-10	2.45552e-09	-0.286785	0.0226792	0.0544575	0.360805	0.00367255	0.00210788	-0.213096	0.0935724	0.256377	-0.063028	0.623611	0.269759	-0.240435
ILMN_1680343	AGL	turquoise	0.261023	0.0388012	0.025356	-0.46049	0.000146139	8.18439e-05	-0.426003	0.000499497	0.000299622	-0.00205893	0.987222	0.42648	-0.129191	0.312915	0.145507	0.367663	0.00303288	0.0018175	-0.519748	0.429221	0.000447803	0.000261724	-0.123687	0.334148	0.145206	-0.0865704	0.499905	0.268578	-0.270117	0.0322716	0.0322841	-0.300396	0.0167518	0.012146	-0.00888741	0.944886	0.528442	-0.318929	0.0108456	0.00540842	-0.00158777	0.990146	0.724324	-0.118988	0.352975	0.181187	-0.0584018
ILMN_2371825	AGL	red	-0.0790843	0.537823	0.206395	0.0344339	0.788763	0.174182	-0.0931608	0.467707	0.122643	0.0163779	0.898623	0.40446	-0.144056	0.259997	0.126605	0.212263	0.0948911	0.0355629	-0.00870704	-0.114676	0.370817	0.100537	0.279109	0.0267447	0.0189725	0.0162081	0.899669	0.390695	-0.151735	0.235177	0.13731	0.00772378	0.952093	0.296987	-0.525472	9.77751e-06	0.000119656	0.0924367	0.471189	0.137363	0.227476	0.0729782	0.223724	0.334474	0.00737795	0.00984088	0.114426
ILMN_1664006	AGL	blue	-0.3033	0.0156758	0.0117264	0.816943	3.24153e-16	1.93459e-15	0.462217	0.000136935	9.32326e-05	-0.325852	0.0091572	0.0124475	0.244911	0.0530435	0.0376842	-0.34257	0.00599033	0.00328088	0.67057	-0.577347	7.28605e-07	7.98811e-07	0.648153	9.31077e-09	9.67882e-08	0.278407	0.0271454	0.0372553	0.297223	0.0179996	0.0210844	0.0979035	0.445249	0.169392	-0.238051	0.0602801	0.106223	0.763174	3.56567e-13	3.19793e-12	-0.0448424	0.727109	0.659817	0.488846	4.80076e-05	0.000160971	0.185307
ILMN_1707169	AGMAT	lightyellow	-0.169288	0.184717	0.0901648	0.27601	0.0285521	0.00956187	0.307395	0.014259	0.00589153	0.0517504	0.687095	0.342836	0.0631975	0.622675	0.240921	-0.349077	0.00504691	0.00282368	0.333397	-0.24765	0.0503589	0.017751	0.0768281	0.549521	0.211711	0.0579661	0.651804	0.319431	0.376814	0.00233426	0.0046389	0.192819	0.130012	0.0643693	0.147756	0.247826	0.260046	0.159344	0.212246	0.0710161	-0.158082	0.215936	0.395581	-0.111463	0.384459	0.192638	-0.118043
ILMN_1679520	AGPAT1	magenta	-0.068152	0.595609	0.222854	-0.0596836	0.64218	0.146871	0.168291	0.187353	0.0565994	0.193655	0.128324	0.105441	-0.180191	0.157604	0.0868728	-0.0776825	0.545076	0.153393	0.0436919	-0.0878158	0.493734	0.128111	-0.0293476	0.819394	0.282341	-0.265071	0.0357712	0.0448321	-0.171097	0.18	0.113321	0.273943	0.0298136	0.0194525	-0.0135085	0.916314	0.5205	-0.196443	0.122813	0.0446185	-0.0146646	0.909181	0.707232	-0.144645	0.258033	0.14496	-0.103631
ILMN_1732176	AGPAT2	greenyellow	0.329686	0.00832454	0.00678463	-0.21622	0.0887503	0.0263086	-0.380623	0.00208859	0.00107041	-0.178527	0.16154	0.125723	0.102003	0.426327	0.182748	0.455526	0.000175845	0.000149312	-0.253156	0.345593	0.00553434	0.00248358	-0.0245047	0.848813	0.289553	0.23498	0.0637679	0.0666931	0.00854001	0.947037	0.365412	-0.396256	0.00130486	0.00139074	0.00674006	0.958189	0.531464	-0.0782571	0.542098	0.153698	0.45232	0.00019787	0.00413984	0.202204	0.112	0.078098	0.274724
ILMN_1681081	AGPAT2	purple	0.158088	0.215919	0.101964	-0.186287	0.143789	0.040395	-0.202004	0.112362	0.0362418	0.0354217	0.782849	0.371534	0.00743288	0.953895	0.323843	0.189049	0.137836	0.0487831	-0.177387	0.19039	0.135014	0.042129	0.046053	0.720041	0.257966	-0.0463284	0.718436	0.340208	0.0144491	0.91051	0.35655	-0.141759	0.267753	0.114564	0.0960439	0.453982	0.364236	-0.123116	0.336401	0.104146	0.205294	0.10651	0.273324	0.00541989	0.966373	0.360532	-0.0209917
ILMN_2377430	AGPAT2	grey60	0.536302	5.88992e-06	1.11564e-05	-0.549788	3.05585e-06	2.45133e-06	-0.629848	3.19444e-08	4.59679e-08	-0.117849	0.357639	0.22323	0.0802672	0.531739	0.215338	0.602498	1.74716e-07	3.19919e-07	-0.611671	0.669931	1.91916e-09	3.56207e-09	-0.215068	0.0905054	0.0513127	0.0762494	0.552541	0.287031	-0.234692	0.0641035	0.0531731	-0.51157	1.82779e-05	3.18579e-05	0.131258	0.305169	0.292429	-0.347375	0.00528015	0.00289244	0.40688	0.000935401	0.014961	-0.0169716	0.894969	0.343063	0.263706
ILMN_1661373	AGPAT3	turquoise	0.23549	0.0631775	0.0379504	-0.547274	3.46084e-06	2.74204e-06	-0.461468	0.000140857	9.56516e-05	-0.0303811	0.813147	0.380111	-0.216487	0.0883478	0.0555959	0.430694	0.000425806	0.00032645	-0.652038	0.501146	2.87081e-05	2.225e-05	-0.334137	0.00744127	0.00669201	-0.323451	0.0097148	0.0190037	-0.290489	0.0209125	0.0233868	-0.314034	0.0121963	0.00935752	-0.0929742	0.468603	0.370461	-0.444807	0.000259729	0.000207823	-0.0569296	0.657639	0.635894	-0.165864	0.19389	0.117575	-0.128992
ILMN_1654010	AGPAT3	lightcyan	0.0133996	0.916986	0.305153	0.513596	1.6714e-05	1.1485e-05	0.193328	0.128982	0.0408367	-0.44172	0.000289921	0.000670538	0.314336	0.0121089	0.0120458	-0.0669394	0.602185	0.166353	0.35718	-0.223548	0.0782059	0.0261005	0.579341	6.53457e-07	3.28468e-06	0.194726	0.126186	0.10614	-0.00955635	0.940745	0.363877	-0.0787282	0.539661	0.196197	-0.192246	0.13118	0.176598	0.575206	8.18289e-07	1.29181e-06	0.0487342	0.704468	0.65261	0.438577	0.000323923	0.00077599	0.36314
ILMN_1730504	AGPAT4	brown	-0.629464	3.2754e-08	1.04179e-07	0.590388	3.52786e-07	3.4366e-07	0.607358	1.30704e-07	1.698e-07	0.160223	0.209702	0.152576	-0.22668	0.0740151	0.0484508	-0.408744	0.000881328	0.000616391	0.648977	-0.767136	2.27139e-13	9.9637e-13	0.12432	0.331661	0.14434	0.131286	0.305064	0.192708	0.363925	0.00336805	0.00613856	0.522225	1.13437e-05	2.08583e-05	-0.383198	0.00193592	0.00856571	0.37375	0.00255025	0.00153146	-0.0707968	0.581379	0.609557	0.301803	0.0162229	0.0182314	-0.118082
ILMN_1662049	AGPAT5	pink	0.0142195	0.911926	0.304065	0.737108	5.65294e-12	1.43016e-11	0.287548	0.0223052	0.00873124	-0.538866	5.21039e-06	2.16388e-05	0.655149	5.68471e-09	4.80124e-08	-0.303394	0.015642	0.00752649	0.610258	-0.337433	0.00684131	0.00300665	0.737763	5.295e-12	1.72264e-10	0.441615	0.000291007	0.00183184	0.188077	0.139909	0.0942713	-0.106151	0.407661	0.158193	0.120428	0.347138	0.314358	0.88272	1.12729e-21	1.04414e-19	-0.00260777	0.983817	0.723634	0.482361	6.24679e-05	0.000201505	0.420225
ILMN_1740752	AGPAT6	grey60	0.281366	0.0254904	0.0177762	-0.256801	0.0421854	0.0135554	-0.309722	0.0135045	0.00561087	-0.0256278	0.84197	0.389283	0.0982405	0.443676	0.188459	0.260874	0.0389167	0.0165385	-0.323457	0.316703	0.0114428	0.00475985	0.00522569	0.967577	0.316766	-0.0372985	0.771648	0.356138	-0.165076	0.196045	0.120397	-0.218538	0.0853014	0.0457655	0.111894	0.382611	0.331864	-0.131402	0.304637	0.0959212	0.000319824	0.998015	0.725863	-0.0395775	0.758108	0.307952	0.0107215
ILMN_1674759	AGPAT7	brown	-0.788735	1.64583e-14	2.93231e-13	0.464678	0.000124737	7.10055e-05	0.847101	2.13418e-18	1.88794e-17	0.516633	1.46001e-05	5.26827e-05	-0.437519	0.000336159	0.000625985	-0.783844	3.06055e-14	2.92715e-13	0.696531	-0.785844	2.37957e-14	1.35141e-13	-0.167544	0.189348	0.0928986	-0.168964	0.185571	0.1379	0.641007	1.52134e-08	3.79277e-07	0.818721	2.47443e-16	4.39337e-15	-0.206053	0.105192	0.153404	0.0124096	0.9231	0.23327	-0.308191	0.0139968	0.0906153	-0.361875	0.00356556	0.00554691	-0.466514
ILMN_1794875	AGPAT9	purple	0.158263	0.215402	0.101764	-0.193535	0.128565	0.0365491	-0.186851	0.142557	0.0445665	-0.0560117	0.662823	0.335736	-0.0144248	0.91066	0.313865	0.116112	0.364815	0.110553	-0.14209	0.199763	0.116488	0.0369897	-0.0352321	0.783984	0.2739	-0.00596815	0.962974	0.4069	0.0166572	0.896903	0.353099	-0.155338	0.224113	0.0995119	0.0136519	0.915429	0.520328	-0.162021	0.204567	0.0688108	0.777094	7.02259e-14	7.04687e-12	-0.0982131	0.443804	0.212852	0.295641
ILMN_1698209	AGPS	midnightblue	0.178504	0.161594	0.0810307	0.311339	0.0130005	0.00472553	0.139472	0.275628	0.078681	-0.306484	0.0145645	0.0182917	0.583388	5.22738e-07	2.43576e-06	-0.26892	0.0330748	0.0143799	0.380436	-0.0787842	0.539372	0.137967	0.313401	0.0123811	0.0101676	0.324703	0.00942054	0.0186097	0.0495438	0.69979	0.298667	-0.0711851	0.579302	0.206803	0.665641	2.64669e-09	1.10771e-07	0.408489	0.000888547	0.000607335	-0.0516069	0.687918	0.646367	0.104152	0.416598	0.203476	0.259877
ILMN_1814151	AGR2	turquoise	0.195331	0.124989	0.0658651	-0.561058	1.72693e-06	1.46418e-06	-0.37737	0.00229687	0.00116549	0.0481493	0.707855	0.349419	-0.28009	0.0261933	0.021863	0.364177	0.00334448	0.00197603	-0.630621	0.455246	0.000177672	0.00011421	-0.42786	0.000469032	0.000697734	-0.404201	0.00101836	0.00438428	-0.220585	0.0823432	0.0641112	-0.214359	0.0915996	0.0484804	-0.0429072	0.738456	0.470231	-0.531414	7.41979e-06	9.07162e-06	-0.1073	0.402576	0.524287	-0.264516	0.0361742	0.0336424	-0.189073
ILMN_1728787	AGR3	salmon	0.0607367	0.636309	0.234326	0.265674	0.0353368	0.0115762	0.0742562	0.563002	0.143322	-0.249496	0.0486136	0.0491598	0.306601	0.014525	0.0138821	-0.100009	0.435475	0.127968	0.226171	-0.0856513	0.504484	0.130415	0.265254	0.0356391	0.0239728	0.0893253	0.486308	0.264071	-0.028328	0.825569	0.334608	-0.0887302	0.489228	0.181833	0.0825399	0.520147	0.392584	0.338891	0.00658956	0.00350466	-0.046544	0.71718	0.656788	0.207105	0.10339	0.0737094	0.41254
ILMN_1770454	AGRN	greenyellow	0.345917	0.00548728	0.00474433	-0.654336	6.02395e-09	8.42175e-09	-0.672491	1.58021e-09	2.9197e-09	-0.0396197	0.757857	0.364157	-0.271583	0.0313105	0.0250119	0.801256	3.11158e-15	3.95851e-14	-0.806545	0.614642	8.3818e-08	1.11401e-07	-0.40136	0.00111355	0.00141914	-0.210357	0.0979663	0.0896034	-0.317036	0.0113516	0.0151827	-0.488027	4.96454e-05	7.83719e-05	-0.213493	0.0929478	0.141377	-0.510061	1.95306e-05	2.11751e-05	0.248381	0.049662	0.182503	0.0815682	0.525087	0.239376	-0.0369923
ILMN_1770336	AGRP	turquoise	-0.0267074	0.835404	0.285869	0.0815524	0.525168	0.124081	-0.00205076	0.987273	0.224394	-0.11432	0.372314	0.22935	-0.0285811	0.824035	0.293807	0.0486146	0.705161	0.18866	-0.0566611	-0.0106119	0.934213	0.214848	-0.00126934	0.992122	0.322219	0.0298999	0.816055	0.36874	0.00980232	0.939222	0.36368	-0.10879	0.396035	0.1549	0.00755572	0.953134	0.530383	0.0831221	0.517197	0.148068	-0.125779	0.325973	0.47723	0.105876	0.408885	0.200832	-0.170513
ILMN_1714253	AGRP	green	0.286291	0.022924	0.0162513	0.0586867	0.647759	0.148013	-0.0452125	0.724946	0.176164	-0.234861	0.0639061	0.0611189	0.336773	0.00695784	0.00778039	0.0161177	0.900225	0.228173	0.0945509	0.127173	0.320597	0.0886378	0.335469	0.00719355	0.00651006	0.0453452	0.72417	0.341955	-0.0277054	0.829344	0.33573	-0.117747	0.358055	0.143424	0.228938	0.0711051	0.118297	0.168838	0.185904	0.0634913	-0.0265515	0.836352	0.689747	0.0832677	0.516461	0.236793	0.257741
ILMN_1813530	AGT	lightcyan	0.47279	9.12545e-05	0.000126923	0.347696	0.00523545	0.00207764	-0.213907	0.0923007	0.0305463	-0.715806	4.29434e-11	9.00136e-10	0.768886	1.85589e-13	5.93149e-12	0.132543	0.300416	0.093962	0.151471	0.134412	0.293593	0.0822503	0.875639	6.05424e-21	3.27265e-18	0.515995	1.50223e-05	0.000233721	-0.149435	0.242432	0.140201	-0.498323	3.23616e-05	5.34927e-05	0.148581	0.245163	0.258474	0.723186	2.17277e-11	1.21841e-10	0.235545	0.0631143	0.207064	0.549487	3.10187e-06	1.56503e-05	0.7184
ILMN_2223922	AGTPBP1	cyan	-0.123719	0.334024	0.143349	-0.0448116	0.727289	0.16308	0.10613	0.407755	0.1093	0.242691	0.0553037	0.0544953	-0.0455042	0.723242	0.267958	-0.161289	0.206646	0.0688551	0.109494	-0.104148	0.416615	0.110969	-0.181358	0.154885	0.0791177	-0.0140385	0.913043	0.393916	0.12202	0.340753	0.179467	0.210666	0.0974627	0.0509517	-0.025033	0.845592	0.501106	-0.0974536	0.447353	0.131553	-0.086556	0.499976	0.57344	-0.159272	0.212455	0.125629	-0.0901757
ILMN_1718071	AGTPBP1	red	-0.301515	0.0163301	0.0121317	0.618391	6.63922e-08	7.47768e-08	0.284301	0.0239332	0.0092834	-0.342327	0.00602845	0.00876831	-0.0320707	0.802959	0.288606	0.0770108	0.548569	0.154201	0.3927	-0.422648	0.000559118	0.000319115	0.224884	0.0763966	0.0448239	0.172886	0.175421	0.132765	0.247989	0.0500353	0.0444406	-0.0323007	0.801574	0.262532	-0.520838	1.20818e-05	0.00014209	0.548672	3.22983e-06	4.34762e-06	0.0255234	0.842606	0.691878	0.702645	1.37446e-10	2.93521e-09	0.0316518
ILMN_2341343	AGTR1	pink	0.103894	0.417757	0.170081	0.212735	0.0941429	0.0277292	-0.010545	0.934627	0.215042	-0.239074	0.0591526	0.0574483	0.298882	0.0173379	0.0158737	0.0590172	0.645907	0.175873	0.102359	-0.032214	0.802096	0.190298	0.247935	0.0500869	0.0317686	0.15639	0.220952	0.155391	0.0922699	0.471993	0.22712	-0.150257	0.239821	0.1051	0.117393	0.359512	0.32014	0.327934	0.00869643	0.00445836	-0.119391	0.351336	0.494838	0.283646	0.0242734	0.0248707	0.0960204
ILMN_1775634	AGTR2	turquoise	0.165972	0.193593	0.0937092	-0.555248	2.32367e-06	1.91714e-06	-0.433672	0.000384303	0.000237133	0.0308584	0.810265	0.379404	-0.323661	0.00966485	0.0100955	0.428622	0.000457034	0.000346376	-0.676808	0.471338	9.65623e-05	6.61015e-05	-0.439346	0.000315283	0.000504569	-0.400734	0.00113555	0.00472866	-0.25041	0.0477681	0.0429953	-0.287167	0.0224914	0.0154797	-0.150426	0.239288	0.254931	-0.50207	2.7599e-05	2.87955e-05	-0.00285106	0.982307	0.723395	-0.206097	0.105116	0.0746008	-0.160808
ILMN_1802458	AGTRAP	black	0.72761	1.42919e-11	1.01544e-10	-0.253175	0.0452825	0.0144401	-0.615669	7.86579e-08	1.05675e-07	-0.569713	1.09811e-06	5.69991e-06	0.485121	5.58808e-05	0.000137803	0.558747	1.94463e-06	2.77224e-06	-0.447458	0.63477	2.31142e-08	3.42979e-08	0.279162	0.026715	0.0189628	0.149794	0.241291	0.164602	-0.418926	0.000632762	0.00173066	-0.690968	3.66445e-10	1.86818e-09	0.219538	0.0838458	0.1322	0.107353	0.402342	0.120847	0.476542	7.87596e-05	0.00188572	0.308336	0.0139496	0.0163054	0.639428
ILMN_2307656	AGTRAP	black	0.757808	6.47857e-13	6.78773e-12	-0.332864	0.00768523	0.00294056	-0.66871	2.10412e-09	3.79922e-09	-0.529388	8.15665e-06	3.19137e-05	0.464871	0.000123824	0.000270831	0.660766	3.78963e-09	1.02097e-08	-0.490069	0.688911	4.33512e-10	9.2361e-10	0.287847	0.0221601	0.0162534	0.187624	0.140884	0.114429	-0.367159	0.00307633	0.00573179	-0.70922	7.74818e-11	4.58158e-10	0.201447	0.113378	0.161252	0.0426186	0.740153	0.196494	0.469667	0.000103018	0.00237974	0.319321	0.0107432	0.0132497	0.518631
ILMN_1700183	AGTRL1	black	0.64671	1.02916e-08	3.69726e-08	-0.0550898	0.668046	0.15189	-0.45004	0.000215041	0.000140667	-0.634232	2.3953e-08	2.14214e-07	0.600314	1.98744e-07	1.05944e-06	0.426255	0.000495266	0.000371669	-0.24404	0.466939	0.000114418	7.69839e-05	0.43602	0.000354229	0.00055551	0.231558	0.0678444	0.0696976	-0.404233	0.00101733	0.002492	-0.562265	1.6225e-06	3.64837e-06	0.080108	0.532556	0.397613	0.328164	0.00864681	0.004437	0.180496	0.15689	0.335872	0.42687	0.000485057	0.00108276	0.575826
ILMN_1757807	AGXT2L1	lightcyan	-0.0402887	0.753897	0.265408	0.523774	1.05693e-05	7.55096e-06	0.115726	0.366425	0.100075	-0.341568	0.00614869	0.00891817	0.331425	0.00796913	0.00865641	-0.135056	0.291264	0.0916344	0.37696	-0.303445	0.0156236	0.00629891	0.878684	2.9764e-21	1.91697e-18	0.41382	0.000748099	0.003527	0.0797521	0.534384	0.24755	-0.119523	0.350802	0.141044	-0.246678	0.0512985	0.0950933	0.709654	7.45656e-11	3.57983e-10	-0.0298196	0.81654	0.684437	0.463564	0.000130127	0.000370787	0.252628
ILMN_1673529	AGXT2L2	black	0.519963	1.25697e-05	2.17812e-05	-0.0192262	0.881111	0.190652	-0.382226	0.00199237	0.00102709	-0.47005	0.000101506	0.000273249	0.487492	5.0742e-05	0.000126986	0.355324	0.00426699	0.00244555	-0.126617	0.351515	0.00472883	0.00215757	0.359948	0.00376042	0.00382532	0.430265	0.000432099	0.00240541	-0.206725	0.104038	0.0759944	-0.461044	0.000143127	0.000199782	0.085346	0.50601	0.386747	0.271847	0.0311398	0.0136619	0.361335	0.00361926	0.0410208	0.398231	0.0012276	0.00232538	0.479559
ILMN_1686370	AGXT2L2	midnightblue	0.148435	0.245634	0.112927	-0.0134341	0.916773	0.196785	-0.0351793	0.7843	0.187534	-0.0829079	0.518281	0.286848	0.176514	0.166397	0.0905964	-0.0457191	0.721988	0.192125	-0.0519279	0.112691	0.379211	0.102484	0.128918	0.313949	0.138267	0.0774776	0.546141	0.285002	-0.0515759	0.688096	0.295677	-0.103466	0.41969	0.161898	0.212134	0.0950982	0.143426	0.0572261	0.655968	0.178829	-0.07563	0.555782	0.598943	-0.0873724	0.495926	0.230198	0.0730629
ILMN_1809139	AHCTF1	magenta	-0.330837	0.00808774	0.00662239	-0.0828521	0.518564	0.122765	0.198869	0.118167	0.0378881	0.447662	0.000234394	0.000559596	-0.373003	0.00260557	0.00351104	-0.180675	0.156473	0.0544334	0.142674	-0.254321	0.0442837	0.0158784	-0.122479	0.338929	0.146895	0.0377802	0.76878	0.355406	-0.0499261	0.697585	0.29816	0.476866	7.77601e-05	0.00011675	-0.494607	3.78264e-05	0.00036494	-0.220467	0.0825124	0.0317942	0.0958648	0.454828	0.550612	-0.185246	0.146081	0.0953528	-0.153761
ILMN_1747504	AHCTF1	midnightblue	0.0391825	0.76045	0.267161	-0.0673947	0.599712	0.138839	0.1438	0.260855	0.0750957	0.231264	0.0682042	0.0644038	0.199939	0.116159	0.0686492	-0.35869	0.00389266	0.00225489	0.194027	-0.0407211	0.75134	0.180939	-0.0578866	0.65225	0.240213	0.058272	0.650085	0.318855	-0.0825288	0.520203	0.24305	0.261625	0.0383376	0.0238893	0.600724	1.9401e-07	4.3132e-06	-0.104598	0.414594	0.123855	0.0383077	0.765643	0.67094	-0.372061	0.00267679	0.00442087	0.0726512
ILMN_1657862	AHCY	blue	-0.209767	0.098933	0.0545291	0.661122	3.69243e-09	5.40863e-09	0.551703	2.77739e-06	2.77484e-06	-0.239626	0.058552	0.0570036	0.226789	0.0738721	0.0483791	-0.463825	0.00012885	0.000113692	0.624659	-0.418538	0.000640919	0.000360815	0.263289	0.0370799	0.0247759	0.0913178	0.476597	0.260384	0.260358	0.0393188	0.0373771	0.181077	0.155537	0.0743208	0.152846	0.231725	0.250365	0.472848	9.10477e-05	8.2331e-05	0.017625	0.890949	0.703079	0.126366	0.323703	0.170327	0.12866
ILMN_1770412	AHCYL1	green	0.557194	2.10511e-06	4.43884e-06	0.244473	0.0534831	0.0167491	-0.200124	0.115816	0.0372246	-0.668963	2.06443e-09	2.62705e-08	0.789991	1.3996e-14	5.76938e-13	0.124755	0.32996	0.101525	0.149543	0.213051	0.0936433	0.0306259	0.785033	2.63607e-14	2.17932e-12	0.438598	0.000323682	0.00196161	-0.213212	0.0933896	0.0703089	-0.434282	0.000376282	0.000468902	0.222107	0.080197	0.128321	0.584181	5.00203e-07	8.38179e-07	0.219785	0.0834891	0.241817	0.432947	0.000394057	0.000915713	0.706599
ILMN_1712786	AHCYL2	purple	0.211535	0.0960577	0.0532706	-0.0548346	0.669494	0.152151	-0.175516	0.168845	0.0516907	-0.208607	0.100856	0.0875362	0.0731401	0.568901	0.226071	0.222432	0.0797453	0.030665	-0.0667373	0.169325	0.18462	0.0552129	0.124381	0.331424	0.144255	0.0686201	0.593079	0.300024	-0.0414578	0.746991	0.31268	-0.226433	0.0743381	0.0409595	-0.0757818	0.554987	0.405926	-0.00299462	0.981416	0.244175	0.947733	5.84219e-32	2.42209e-29	0.125088	0.328661	0.172198	0.424308
ILMN_1680111	AHDC1	tan	-0.0745468	0.561471	0.213278	-0.672015	1.63856e-09	2.55399e-09	-0.214918	0.0907358	0.0300953	0.727943	1.38436e-11	3.36272e-10	-0.461014	0.000143287	0.000306832	0.0543312	0.672355	0.181726	-0.413457	0.181302	0.155015	0.0474925	-0.598148	2.25636e-07	1.36807e-06	-0.183931	0.149015	0.119051	-0.313857	0.0122479	0.0160105	0.369311	0.00289484	0.00276334	-0.0286517	0.823608	0.494923	-0.708025	8.60911e-11	4.06772e-10	-0.054889	0.669186	0.63964	-0.496525	3.49073e-05	0.00012255	-0.326484
ILMN_1791006	AHI1	magenta	-0.671366	1.72145e-09	7.40447e-09	0.345114	0.00560453	0.0022111	0.756943	7.12237e-13	2.50581e-12	0.497956	3.28662e-05	0.000104916	-0.361642	0.00358865	0.00455091	-0.701002	1.58223e-10	5.88492e-10	0.619634	-0.676235	1.18518e-09	2.30422e-09	-0.212246	0.0949196	0.053269	-0.082222	0.52176	0.276436	0.352893	0.0045569	0.00774146	0.849108	1.47078e-18	3.9199e-17	-0.241512	0.0565347	0.101711	-0.0621681	0.628364	0.17275	-0.186926	0.142394	0.318155	-0.351014	0.00479269	0.00701079	-0.32159
ILMN_1714567	AHNAK	black	0.899683	1.24012e-23	6.21805e-21	-0.405654	0.00097256	0.000455269	-0.696645	2.2882e-10	4.90819e-10	-0.550629	2.93049e-06	1.32704e-05	0.671573	1.69463e-09	1.72434e-08	0.536881	5.72965e-06	7.2274e-06	-0.507666	0.809973	9.08503e-16	7.35334e-15	0.253979	0.0445805	0.0288117	0.200327	0.11544	0.0999621	-0.501447	2.83421e-05	0.000173875	-0.703073	1.32479e-10	7.49416e-10	0.410479	0.000833547	0.00447219	0.021812	0.865261	0.222091	0.196902	0.121923	0.292739	0.133715	0.296127	0.159688	0.553973
ILMN_1792495	AHNAK	blue	-0.22433	0.0771432	0.0446213	0.595283	2.66475e-07	2.65523e-07	0.34072	0.0062854	0.00285085	-0.210177	0.0982612	0.0857305	0.178607	0.161349	0.0884198	-0.219483	0.0839257	0.0320361	0.502336	-0.422718	0.00055781	0.000318465	0.436896	0.000343561	0.000541556	0.312043	0.012786	0.0228124	0.075718	0.555321	0.254657	0.134222	0.29428	0.12313	-0.36313	0.00344346	0.0133654	0.571402	1.00373e-06	1.54594e-06	-0.00355092	0.977965	0.722435	0.396999	0.00127532	0.00239724	0.167116
ILMN_1752159	AHNAK	pink	0.142201	0.266249	0.120278	0.429646	0.000441354	0.000222729	0.0840695	0.512417	0.132481	-0.444436	0.000263201	0.00061731	0.506792	2.25221e-05	6.36784e-05	-0.0695151	0.588256	0.16317	0.334199	-0.10689	0.404382	0.108298	0.458277	0.00015876	0.000288802	0.424554	0.000524495	0.00276456	-0.0805664	0.530206	0.246129	-0.121548	0.342638	0.138414	-0.0579455	0.651919	0.441258	0.582739	5.4189e-07	8.99336e-07	0.181835	0.153784	0.332158	0.399132	0.0011937	0.00227488	0.417097
ILMN_1812640	AHR	yellow	0.511017	1.87285e-05	3.11169e-05	-0.906703	1.50717e-24	7.1033e-23	-0.792394	1.02354e-14	4.97948e-14	0.139849	0.274319	0.184827	-0.144278	0.259255	0.126362	0.669191	2.02929e-09	5.81836e-09	-0.894776	0.783715	3.11049e-14	1.71129e-13	-0.473579	8.84838e-05	0.000178574	-0.260373	0.0393068	0.0478931	-0.423022	0.000552162	0.00156978	-0.426233	0.000495629	0.000597821	0.127318	0.320043	0.300511	-0.689977	3.97425e-10	1.57918e-09	0.172068	0.177504	0.358912	-0.220242	0.0828327	0.0626673	-0.0422214
ILMN_1703617	AHSA1	midnightblue	0.331653	0.00792351	0.00651222	-0.0206425	0.872423	0.189202	0.0051561	0.968009	0.220873	-0.18856	0.138876	0.112061	0.46861	0.000107307	0.000239912	-0.212829	0.0939938	0.0352883	0.0455037	0.200518	0.115086	0.0366163	-0.00359889	0.977667	0.318984	-0.0963676	0.452455	0.251454	0.000735269	0.995437	0.376615	-0.121923	0.341141	0.137943	0.934726	4.2399e-29	9.97277e-26	0.0130638	0.919059	0.232457	-0.150581	0.238799	0.414042	-0.266501	0.0347491	0.0326632	0.13801
ILMN_1798308	AHSA2	grey60	0.607038	1.33241e-07	3.68669e-07	-0.452565	0.000196102	0.000106676	-0.565592	1.36448e-06	1.44855e-06	-0.265038	0.0357947	0.0382495	0.310821	0.01316	0.0128622	0.412522	0.000780324	0.000553997	-0.505107	0.619285	6.27778e-08	8.59847e-08	-0.138116	0.280368	0.126688	0.0406983	0.751475	0.350483	-0.191553	0.132601	0.0907326	-0.517896	1.37963e-05	2.48735e-05	0.551409	2.81854e-06	4.28266e-05	-0.219588	0.0837738	0.0322086	0.226329	0.0744753	0.225893	-0.0337295	0.792988	0.317091	0.246461
ILMN_1730625	AHSG	turquoise	0.0409417	0.750037	0.264429	-0.0468996	0.715111	0.160775	-0.0703453	0.583797	0.147706	-0.0664797	0.604687	0.316696	-0.0688407	0.591889	0.232192	0.109827	0.39152	0.117179	-0.101151	0.0610551	0.634538	0.157831	0.0574186	0.654883	0.240955	0.0310706	0.808985	0.366527	0.0223182	0.862165	0.344184	-0.0736616	0.566142	0.20326	-0.0924807	0.470977	0.371555	-0.00324549	0.97986	0.243897	-0.0663609	0.605334	0.618778	0.0692877	0.589479	0.259545	-0.0822863
ILMN_1792473	AIF1	lightgreen	-0.00272734	0.983075	0.319842	0.350273	0.00488852	0.00195319	-0.0721243	0.574295	0.145736	-0.307216	0.0143186	0.0180388	0.27743	0.0277114	0.0228125	0.0935577	0.465804	0.135008	0.18982	-0.173149	0.174755	0.0526924	0.572574	9.42748e-07	4.40329e-06	0.864749	6.63702e-20	4.99092e-17	-0.0613698	0.63279	0.279111	-0.190825	0.134108	0.0660044	-0.277769	0.0275141	0.0619593	0.603785	1.61868e-07	3.10347e-07	0.104732	0.41399	0.53047	0.554064	2.46685e-06	1.28859e-05	0.21779
ILMN_2313821	AIFM1	brown	-0.353509	0.00448181	0.00397738	0.493807	3.91092e-05	2.4784e-05	0.51502	1.56894e-05	1.33393e-05	-0.0205248	0.873145	0.397791	-0.0587813	0.647229	0.247831	-0.380059	0.00212345	0.00132894	0.558894	-0.479161	7.09944e-05	5.02153e-05	0.0902129	0.481969	0.191684	0.0927567	0.469648	0.257937	0.293667	0.0194913	0.022263	0.303009	0.0157807	0.0115664	-0.153894	0.228502	0.248229	0.249756	0.0483717	0.0200388	0.505782	2.35285e-05	0.000645775	0.0474601	0.711853	0.29503	0.257527
ILMN_1717357	AIFM1	yellow	0.323431	0.00971957	0.00775414	-0.596662	2.46014e-07	2.474e-07	-0.461402	0.00014121	9.58779e-05	0.136524	0.286003	0.190432	-0.160042	0.210223	0.107885	0.418713	0.000637216	0.000464147	-0.60223	0.531327	7.44994e-06	6.56177e-06	-0.365811	0.00319504	0.00335224	-0.259718	0.0398225	0.0483647	-0.332453	0.00776529	0.0114306	-0.230325	0.0693638	0.0386764	0.134686	0.292599	0.285678	-0.540542	4.80653e-06	6.19375e-06	0.24669	0.0512869	0.186247	-0.248876	0.0491939	0.042472	0.0438502
ILMN_1668408	AIFM1	purple	-0.128089	0.317094	0.137921	0.0117315	0.927291	0.198616	0.0547251	0.670116	0.16531	-0.0104124	0.935447	0.413924	-0.194404	0.126825	0.0735153	0.0433049	0.736119	0.194985	-0.0776119	-0.00723149	0.955143	0.218607	-0.262086	0.0379858	0.0252899	-0.154968	0.225232	0.157353	0.0984543	0.44268	0.216836	-0.00793066	0.950811	0.296747	-0.108047	0.399289	0.339884	-0.0968194	0.450329	0.132251	0.334311	0.00740863	0.0630565	-0.0349979	0.785385	0.314995	0.0382189
ILMN_1667183	AIFM1	turquoise	0.0616651	0.631151	0.232994	-0.315168	0.011871	0.00434868	-0.280704	0.0258532	0.00993037	-0.0895626	0.485146	0.274528	-0.271131	0.0316043	0.025205	0.344841	0.00564485	0.00311812	-0.462571	0.294781	0.0190131	0.00748426	-0.223414	0.0783897	0.0457602	-0.18697	0.142298	0.115224	-0.151578	0.235666	0.137444	-0.255352	0.0434013	0.0264022	-0.298403	0.0175267	0.0456028	-0.274193	0.0296585	0.0131019	-0.025015	0.845702	0.692934	-0.0468223	0.715561	0.296075	-0.150448
ILMN_1712639	AIFM2	green	0.632823	2.62889e-08	8.54752e-08	-0.141617	0.268237	0.0697461	-0.335251	0.0072336	0.00323293	-0.340619	0.00630183	0.0091048	0.643062	1.3227e-08	9.95457e-08	0.16796	0.188236	0.0635431	-0.0936441	0.43909	0.000318136	0.000192939	0.393552	0.00141778	0.00172312	0.212526	0.0944739	0.0873744	-0.213489	0.092954	0.0700847	-0.37495	0.00246364	0.00240764	0.550473	2.9533e-06	4.46436e-05	0.12595	0.325311	0.101332	0.196746	0.122226	0.29322	0.0361301	0.778616	0.313196	0.396756
ILMN_1704173	AIFM3	turquoise	0.424629	0.000523169	0.000596379	-0.676206	1.18784e-09	1.89871e-09	-0.604836	1.52036e-07	1.95653e-07	-0.0367503	0.774915	0.369102	-0.186348	0.143654	0.0808858	0.58263	5.45177e-07	8.90763e-07	-0.809434	0.673378	1.47672e-09	2.8077e-09	-0.369277	0.00289764	0.00310307	-0.331896	0.00787523	0.0165057	-0.358923	0.00386792	0.00682353	-0.423696	0.000539834	0.000643447	-0.0217649	0.865549	0.506831	-0.535262	6.18819e-06	7.74745e-06	0.0696501	0.587529	0.611567	-0.175382	0.169177	0.10606	-0.0103072
ILMN_1797974	AIG1	blue	-0.380841	0.00207528	0.00202388	0.825817	8.17696e-17	5.57107e-16	0.650782	7.74625e-09	1.23942e-08	-0.208226	0.101494	0.0880163	0.302002	0.0161491	0.0150567	-0.586327	4.43678e-07	7.36609e-07	0.842205	-0.695501	2.51805e-10	5.63351e-10	0.540447	4.8287e-06	1.66253e-05	0.32888	0.00849394	0.0174086	0.323082	0.00980314	0.01359	0.335071	0.00726676	0.00605434	0.0113366	0.929732	0.524273	0.726112	1.64847e-11	9.49188e-11	-0.0883193	0.49125	0.569317	0.29412	0.0192956	0.0208336	0.162166
ILMN_1688625	AIM1	turquoise	0.325709	0.00918957	0.00738588	-0.662752	3.27673e-09	4.84787e-09	-0.589435	3.72385e-07	4.4273e-07	0.0679598	0.596649	0.313946	-0.252334	0.0460273	0.0338464	0.551271	2.83806e-06	3.87766e-06	-0.771293	0.600835	1.92745e-07	2.38109e-07	-0.418829	0.000634789	0.000898227	-0.348912	0.0050692	0.0124602	-0.309199	0.013671	0.0173586	-0.375161	0.00244867	0.00239442	-0.0223256	0.862119	0.50579	-0.544077	4.04861e-06	5.31655e-06	0.265607	0.0353851	0.150952	-0.176295	0.166932	0.105057	-0.0229759
ILMN_2214232	AIM2	turquoise	0.0604614	0.637842	0.234756	-0.47379	8.77585e-05	5.1674e-05	-0.295524	0.0186996	0.00748545	0.174346	0.171748	0.131603	-0.272641	0.030632	0.0245972	0.209367	0.0995926	0.0370501	-0.486262	0.304012	0.015421	0.00622697	-0.433891	0.000381405	0.000588799	-0.249796	0.0483346	0.0550987	-0.206546	0.104344	0.0761417	-0.117673	0.358361	0.14352	-0.0138566	0.914165	0.519957	-0.44288	0.000278218	0.000220515	0.0193637	0.880267	0.701203	-0.28262	0.0248145	0.0253022	-0.0783335
ILMN_1681301	AIM2	purple	0.391674	0.00150131	0.00151397	-0.0804013	0.531052	0.125239	-0.287139	0.022505	0.00879639	-0.376548	0.00235233	0.00396274	0.298988	0.0172962	0.0158467	0.307293	0.0142929	0.00696176	-0.125671	0.30686	0.0144378	0.00587289	0.123834	0.333569	0.14499	0.143501	0.261858	0.174011	-0.155975	0.222195	0.131891	-0.365116	0.00325792	0.00305992	0.0916497	0.474989	0.373382	0.0787144	0.539732	0.153173	0.933929	6.06715e-29	1.99132e-26	0.20842	0.101169	0.0724693	0.56943
ILMN_2103841	AIP	yellow	0.291849	0.020294	0.0146246	-0.676969	1.11963e-09	1.80166e-09	-0.564185	1.46849e-06	1.54861e-06	0.170625	0.181222	0.13685	-0.204848	0.107288	0.0645422	0.502761	2.67954e-05	2.83401e-05	-0.719017	0.554772	2.38027e-06	2.33558e-06	-0.563886	1.4915e-06	6.43406e-06	-0.177018	0.165171	0.1275	-0.236568	0.0619448	0.051962	-0.311604	0.0129192	0.00980162	0.219815	0.0834466	0.131747	-0.573721	8.86476e-07	1.38642e-06	-0.0375129	0.770371	0.672154	-0.188768	0.138432	0.0916559	-0.196399
ILMN_1670282	AIRE	lightyellow	-0.417791	0.00065691	0.000731144	0.227352	0.0731396	0.0221654	0.347803	0.00522056	0.00241282	0.21672	0.0879974	0.0785713	-0.333435	0.00757502	0.0083205	-0.197308	0.121141	0.0436909	0.273454	-0.358605	0.0039018	0.00182254	-0.188565	0.138866	0.0724939	-0.028772	0.822879	0.370529	0.382141	0.00199735	0.00411633	0.338631	0.00663392	0.00559818	-0.42094	0.000591884	0.0034206	0.00553635	0.965651	0.241445	-0.0043534	0.972987	0.721189	-0.00577501	0.964171	0.360118	-0.216243
ILMN_2261519	AIRE	yellow	0.526675	9.25021e-06	1.66711e-05	-0.904008	3.45048e-24	1.38371e-22	-0.788839	1.62388e-14	7.61999e-14	0.125127	0.328507	0.210476	-0.093367	0.466718	0.19577	0.633122	2.57764e-08	5.74039e-08	-0.868877	0.77642	7.61722e-14	3.75737e-13	-0.455057	0.00017892	0.000318547	-0.240761	0.0573308	0.0619274	-0.429975	0.000436413	0.00132087	-0.429255	0.000447283	0.000545535	0.205527	0.106103	0.154342	-0.676282	1.18091e-09	4.04083e-09	0.194148	0.127336	0.299803	-0.235315	0.0633797	0.051371	-0.0199366
ILMN_1723521	AJAP1	magenta	-0.585369	4.68115e-07	1.14496e-06	-0.0452685	0.724618	0.162601	0.520881	1.2058e-05	1.05024e-05	0.75697	7.10145e-13	2.57742e-11	-0.496171	3.54288e-05	9.36381e-05	-0.579153	6.60204e-07	1.0531e-06	0.257324	-0.434623	0.000371849	0.000221926	-0.49409	3.86503e-05	9.16961e-05	-0.291894	0.0202736	0.0307027	-0.0218282	0.865162	0.34495	0.83466	1.91434e-17	4.20659e-16	-0.0617278	0.630803	0.433965	-0.389412	0.00160778	0.00102642	-0.287031	0.0225577	0.117443	-0.585047	4.76613e-07	3.24802e-06	-0.504907
ILMN_2242299	AJAP1	turquoise	0.0331587	0.796415	0.27617	-0.557362	2.08719e-06	1.73962e-06	-0.336338	0.00703578	0.00315311	0.231542	0.0678647	0.0641225	-0.384132	0.00188303	0.00267503	0.287853	0.0221569	0.0101811	-0.601464	0.379331	0.0021692	0.00107725	-0.521477	1.17362e-05	3.47694e-05	-0.31784	0.0111343	0.0208582	-0.297135	0.0180353	0.0211142	-0.0917101	0.474696	0.177852	-0.138871	0.277723	0.277407	-0.556211	2.21301e-06	3.10981e-06	-0.0760788	0.553432	0.598146	-0.330866	0.00808189	0.0105819	-0.33429
ILMN_2312764	AJAP1	cyan	-0.241414	0.0566383	0.0347266	-0.59551	2.62998e-07	2.62458e-07	-0.044519	0.729001	0.176952	0.788546	1.68627e-14	1.00826e-12	-0.561101	1.72308e-06	6.94114e-06	-0.138223	0.279992	0.088635	-0.341157	0.0752194	0.557936	0.141925	-0.721148	2.62827e-11	6.91738e-10	-0.42273	0.000557577	0.00288998	-0.271804	0.0311676	0.0314406	0.462358	0.000136205	0.00019072	0.0251004	0.845182	0.500999	-0.761435	4.33427e-13	3.79848e-12	-0.136928	0.284566	0.449829	-0.67528	1.27596e-09	2.07321e-08	-0.483492
ILMN_1779965	AK1	green	0.787957	1.81838e-14	3.15171e-13	-0.151443	0.23609	0.0624095	-0.438764	0.000321808	0.00020223	-0.59827	2.24033e-07	1.45624e-06	0.794921	7.33226e-15	3.24364e-13	0.252775	0.045635	0.0189544	-0.203759	0.568505	1.17063e-06	1.22603e-06	0.262329	0.037801	0.0251788	0.269479	0.0326979	0.042357	-0.345784	0.00550657	0.0088713	-0.550618	2.93214e-06	6.20161e-06	0.705076	1.11395e-10	7.15885e-09	0.186266	0.143834	0.0511083	0.357753	0.00399387	0.0437787	0.124924	0.329298	0.172464	0.774355
ILMN_1655645	AK2	red	0.153376	0.230093	0.107242	0.268396	0.0334314	0.0110136	-0.0190841	0.881983	0.205632	-0.33354	0.00755478	0.0106095	0.309871	0.0134572	0.0130734	0.106131	0.407747	0.121177	0.208823	-0.0306511	0.811516	0.192097	0.358131	0.00395276	0.00398178	0.348101	0.00517957	0.0126357	0.116303	0.364024	0.188312	-0.194057	0.127518	0.0632945	-0.00604843	0.962476	0.532639	0.388061	0.00167455	0.00106224	0.295406	0.0187491	0.105477	0.427588	0.000473395	0.00106207	0.320887
ILMN_1716053	AK2	green	0.622955	4.97837e-08	1.51613e-07	-0.0590703	0.64561	0.147581	-0.529776	8.01021e-06	7.23432e-06	-0.636847	2.01303e-08	1.83906e-07	0.623609	4.77549e-08	2.99968e-07	0.485058	5.60237e-05	5.47552e-05	-0.268185	0.448507	0.000227343	0.000142526	0.397094	0.00127157	0.00157901	0.342278	0.00603611	0.0140311	-0.393344	0.00142685	0.00321195	-0.676371	1.17276e-09	5.29023e-09	0.308217	0.0139885	0.0385547	0.360171	0.00373736	0.00213777	0.109667	0.392214	0.518615	0.519561	1.28001e-05	5.18164e-05	0.548073
ILMN_1778173	AK3	salmon	0.599291	2.11053e-07	5.56549e-07	-0.117349	0.359695	0.0898914	-0.5303	7.81666e-06	7.0738e-06	-0.540873	4.73022e-06	1.99737e-05	0.449623	0.000218324	0.000438038	0.531317	7.45355e-06	9.09975e-06	-0.288094	0.479406	7.03061e-05	4.97786e-05	0.488447	4.87999e-05	0.000110479	0.315912	0.0116617	0.021493	-0.354967	0.00430851	0.00741282	-0.621838	5.34433e-08	1.66823e-07	-0.0672319	0.600596	0.422983	0.231045	0.0684742	0.0270087	0.597959	2.28141e-07	9.50845e-06	0.41081	0.000824717	0.00168637	0.646864
ILMN_2338038	AK3L1	lightcyan	0.147942	0.247223	0.113495	0.135085	0.291159	0.0749601	0.0292267	0.820126	0.19438	-0.17846	0.161699	0.125794	0.302751	0.0158746	0.0148799	-0.0953063	0.457472	0.133025	0.165114	0.00728915	0.954786	0.218547	0.432541	0.000399611	0.000612065	0.379824	0.00213812	0.00715651	-0.127774	0.318296	0.170637	-0.087394	0.495819	0.18376	0.210165	0.0982807	0.146587	0.225688	0.0753232	0.0294036	0.12863	0.31504	0.469203	0.0228093	0.859162	0.334203	0.15701
ILMN_1764090	AK3L1	yellow	0.306931	0.014414	0.0109145	-0.632915	2.61304e-08	3.20177e-08	-0.506556	2.27531e-05	1.86611e-05	0.109076	0.394784	0.238714	-0.118923	0.353243	0.159297	0.422815	0.000555992	0.000411516	-0.614859	0.525891	9.59067e-06	8.21746e-06	-0.214923	0.0907285	0.0514044	-0.171076	0.180053	0.135198	-0.417122	0.000671523	0.00180575	-0.244298	0.0536594	0.0314334	-0.00890639	0.944768	0.528438	-0.488724	4.82478e-05	4.69986e-05	-0.0117502	0.927175	0.709827	-0.230043	0.0697149	0.055206	-0.112189
ILMN_1798249	AK3L1	pink	-0.178205	0.162309	0.0812615	0.689661	4.07792e-10	7.18961e-10	0.386517	0.00175388	0.000918239	-0.305925	0.0147543	0.0184878	0.360372	0.00371672	0.00468303	-0.352137	0.00465044	0.00263208	0.616951	-0.459787	0.000150042	9.82615e-05	0.719116	3.17227e-11	8.10626e-10	0.496531	3.48978e-05	0.000422699	0.161251	0.206753	0.125098	0.0505691	0.693881	0.236521	-0.0388517	0.762412	0.477574	0.729785	1.15972e-11	7.00817e-11	-0.0859331	0.503078	0.574779	0.362076	0.00354573	0.00552144	0.13568
ILMN_1656593	AK5	blue	-0.442818	0.000278836	0.000343637	0.702619	1.37757e-10	2.68674e-10	0.646585	1.0381e-08	1.624e-08	-0.133627	0.296448	0.195552	0.0112095	0.930518	0.318455	-0.467449	0.000112204	0.000100781	0.640262	-0.583996	5.0537e-07	5.71041e-07	0.131422	0.304562	0.135286	-0.0489305	0.703333	0.335593	0.336132	0.00707286	0.0106544	0.281884	0.0252091	0.0170178	-0.0394009	0.759155	0.476516	0.443923	0.000268067	0.00021373	-0.239126	0.0590963	0.199918	0.154897	0.225448	0.131146	-0.0857537
ILMN_2387712	AK5	brown	-0.752289	1.17834e-12	1.15044e-11	0.574367	8.5616e-07	7.72455e-07	0.881698	1.44639e-21	2.15578e-20	0.363	0.00345593	0.00547202	-0.287669	0.0222462	0.0193104	-0.824269	1.04553e-16	2.12919e-15	0.770429	-0.824645	9.85107e-17	1.05443e-15	0.056105	0.662295	0.242857	-0.0543557	0.672216	0.32581	0.37035	0.00281064	0.00534365	0.786888	2.08415e-14	2.42597e-13	-0.186187	0.144006	0.187562	0.196855	0.122014	0.0443824	-0.316706	0.0114419	0.0810515	-0.256948	0.0420633	0.0376675	-0.352844
ILMN_1684305	AK7	green	0.0831873	0.516868	0.200085	0.0413751	0.747478	0.166838	-0.0385672	0.764101	0.183777	-0.192124	0.131429	0.107236	0.156466	0.220724	0.111928	0.0354748	0.782532	0.204373	0.00738124	0.0390806	0.761054	0.182696	0.102614	0.423547	0.17367	-0.00819872	0.949151	0.403191	0.09806	0.444518	0.21749	-0.126191	0.324378	0.132916	0.0298046	0.81663	0.492562	0.106778	0.404879	0.121412	-0.0101259	0.93722	0.711654	0.0755834	0.556026	0.249365	0.154578
ILMN_1712530	AKAP1	blue	-0.07366	0.56615	0.214523	0.506492	2.28166e-05	1.52632e-05	0.380935	0.00206959	0.00106277	-0.191562	0.132582	0.107982	0.381995	0.00200599	0.00282483	-0.402761	0.00106564	0.000728642	0.601764	-0.33451	0.00737123	0.00320936	0.436989	0.000342456	0.000540303	0.200597	0.114939	0.099653	0.338562	0.00664568	0.0101792	0.128192	0.316703	0.130373	0.182472	0.152322	0.194291	0.45689	0.000167174	0.000140305	-0.127346	0.319933	0.472603	0.117792	0.35787	0.18293	0.16269
ILMN_1718808	AKAP10	lightcyan	0.133695	0.296199	0.130909	0.0657837	0.608482	0.140506	-0.0724062	0.572796	0.145386	-0.217355	0.0870479	0.0779203	0.106775	0.404892	0.176014	0.153967	0.228278	0.0747793	-0.0324428	0.109211	0.394196	0.105888	0.196248	0.123193	0.0658781	-0.0494491	0.700336	0.334761	-0.0301963	0.814263	0.331257	-0.207986	0.101898	0.0528595	-0.126627	0.322696	0.302158	0.112259	0.381054	0.115564	-0.114843	0.370115	0.506506	0.167987	0.188163	0.115064	0.0772708
ILMN_2293758	AKAP11	brown	-0.653039	6.60567e-09	2.48633e-08	0.696704	2.2769e-10	4.24862e-10	0.890508	1.55898e-22	2.65322e-21	0.127707	0.318554	0.20573	-0.132927	0.299008	0.14062	-0.795721	6.5904e-15	7.52614e-14	0.833998	-0.758661	5.89811e-13	2.32377e-12	0.0655217	0.609913	0.228794	-0.142881	0.263944	0.174835	0.627037	3.83325e-08	8.13937e-07	0.597614	2.32771e-07	6.39104e-07	-0.0681229	0.595766	0.421311	0.282153	0.0250643	0.0112943	-0.322669	0.00990262	0.0745027	-0.19787	0.120064	0.0822529	-0.301816
ILMN_1735539	AKAP11	yellow	0.105537	0.410393	0.167969	-0.205296	0.106506	0.0309872	-0.134478	0.293354	0.0829038	0.00189371	0.988248	0.4266	-0.0440016	0.732032	0.270206	0.0910982	0.477661	0.137825	-0.170814	0.182703	0.151796	0.0466341	-0.217079	0.0874599	0.0499147	-0.00935065	0.942018	0.401425	-0.0584346	0.649173	0.284045	-0.097552	0.446892	0.169848	0.195525	0.124608	0.170895	-0.21	0.0985509	0.0369718	0.13923	0.276471	0.444966	-0.148911	0.244106	0.139102	0.0308118
ILMN_1684836	AKAP12	turquoise	0.167127	0.190469	0.0924263	-0.336596	0.00698948	0.0026992	-0.315767	0.0117024	0.0049419	-0.0470245	0.714385	0.351319	-0.155876	0.222494	0.112589	0.272966	0.0304259	0.0133955	-0.4486	0.362081	0.00354526	0.00167126	-0.055208	0.667375	0.244133	-0.328493	0.00857629	0.0175368	-0.02983	0.816477	0.331779	-0.303981	0.015432	0.0113547	-0.0793964	0.536215	0.398951	-0.273319	0.0302032	0.0133097	-0.15314	0.230819	0.408088	-0.176522	0.166377	0.104813	-0.158724
ILMN_1715532	AKAP12	blue	-0.166578	0.19195	0.0930237	0.620337	5.87591e-08	6.70887e-08	0.337729	0.00678944	0.00305356	-0.270765	0.0318438	0.0347441	0.254663	0.0439898	0.0327058	-0.264052	0.0365145	0.015668	0.557416	-0.3966	0.00129109	0.000674585	0.612172	9.75708e-08	6.99788e-07	0.258909	0.0404664	0.0488901	0.490944	4.40379e-05	0.000241433	0.00145839	0.990949	0.30502	-0.0845486	0.510007	0.388472	0.609861	1.12338e-07	2.24434e-07	-0.141726	0.267866	0.437809	0.349178	0.00503338	0.00729871	0.0866354
ILMN_1686846	AKAP12	turquoise	0.323909	0.00960628	0.00767598	-0.537278	5.622e-06	4.27007e-06	-0.487875	4.99545e-05	3.78175e-05	-0.0880591	0.492533	0.277447	-0.144783	0.257572	0.125694	0.49242	4.14302e-05	4.17964e-05	-0.666022	0.523792	1.05608e-05	8.97515e-06	-0.369343	0.00289222	0.00309958	-0.255933	0.0429106	0.0506738	-0.254546	0.0440901	0.0405533	-0.385773	0.0017933	0.00183158	0.0713716	0.578307	0.414841	-0.420173	0.000607154	0.000435366	-0.0137959	0.91454	0.708135	-0.0904843	0.480646	0.225049	-0.0312805
ILMN_2308950	AKAP12	green	0.367673	0.00303207	0.00282248	-0.0487648	0.704291	0.158757	-0.274055	0.029744	0.0112466	-0.344089	0.00575719	0.00843294	0.387872	0.00168408	0.00243484	0.238061	0.0602683	0.0240943	-0.109163	0.293953	0.0193678	0.00760807	0.181876	0.15369	0.0786653	-0.0551992	0.667425	0.324394	0.11595	0.365492	0.188868	-0.416175	0.000692717	0.00080101	0.276595	0.0282035	0.0629444	0.118157	0.356373	0.109313	-0.0357949	0.780619	0.673646	0.143603	0.261513	0.146493	0.233926
ILMN_1709101	AKAP13	purple	-0.0512198	0.69014	0.248926	0.104263	0.416097	0.101778	0.260427	0.0392646	0.0143479	0.112279	0.380968	0.232988	0.130217	0.309054	0.144109	-0.390301	0.00156518	0.00101649	0.332432	-0.117194	0.360334	0.0980624	0.0491673	0.701964	0.253318	0.0812504	0.526708	0.278078	0.0862617	0.501441	0.237032	0.25671	0.0422605	0.0258642	0.165216	0.195661	0.226107	-0.0280448	0.827286	0.214506	0.297366	0.0179416	0.103235	-0.332331	0.00778929	0.0102729	0.170856
ILMN_1752247	AKAP13	lightyellow	-0.0387328	0.763118	0.267871	0.25939	0.0400827	0.0129447	0.280899	0.0257455	0.00990009	-0.0548258	0.669544	0.3374	0.143229	0.262771	0.127655	-0.317422	0.011247	0.00565985	0.336168	-0.12834	0.31614	0.0875962	0.268671	0.0332444	0.0226292	0.038243	0.766028	0.354704	0.33104	0.00804673	0.0117499	0.0893494	0.486189	0.180916	0.0579992	0.651617	0.441086	0.148761	0.244588	0.0798924	0.0092798	0.942456	0.713163	-0.177034	0.165132	0.104302	0.12927
ILMN_2396956	AKAP13	tan	0.115811	0.36607	0.153792	-0.368383	0.00297192	0.00124669	-0.0429063	0.738461	0.178816	0.359301	0.00382796	0.00595593	-0.0341631	0.790387	0.28532	-0.16245	0.203354	0.0679442	-0.0974124	0.212861	0.0939423	0.030711	-0.287943	0.0221138	0.0162216	0.0148861	0.907815	0.392727	-0.0612522	0.633443	0.279339	0.177529	0.163935	0.0775273	0.271033	0.0316683	0.0681001	-0.432812	0.000395891	0.000300058	0.206805	0.103901	0.270527	-0.561559	1.6828e-06	9.40546e-06	0.00627066
ILMN_1679987	AKAP14	salmon	0.285503	0.023319	0.0164864	0.16046	0.209019	0.056087	-0.125416	0.327384	0.0910147	-0.446601	0.000243537	0.000577876	0.367917	0.00301129	0.0039492	0.12868	0.314851	0.097652	0.0682739	0.116877	0.361645	0.0983539	0.327388	0.00881538	0.00770493	0.199288	0.117377	0.101164	-0.132125	0.301957	0.164314	-0.291041	0.0206596	0.0144549	0.0190074	0.882454	0.511217	0.324359	0.00950069	0.00482372	0.788929	1.60522e-14	1.69726e-12	0.291356	0.0205163	0.02184	0.809396
ILMN_1691959	AKAP2	turquoise	0.0691653	0.590139	0.221364	-0.52728	8.99483e-06	6.52297e-06	-0.376887	0.00232937	0.00117967	0.181352	0.1549	0.121733	-0.326986	0.00890362	0.00946183	0.364647	0.00330093	0.00195397	-0.58048	0.341628	0.00613905	0.00272779	-0.422848	0.000555391	0.000804712	-0.40108	0.00112333	0.00469728	-0.181901	0.153634	0.100963	-0.159236	0.21256	0.0954772	-0.0907846	0.479185	0.375251	-0.479031	7.13643e-05	6.6479e-05	-0.201312	0.113625	0.282927	-0.17056	0.18139	0.111942	-0.348025
ILMN_1808905	AKAP3	turquoise	0.214879	0.0907964	0.0509037	-0.27643	0.0283012	0.00948967	-0.286317	0.0229109	0.00893276	-0.127089	0.320919	0.206928	-0.0473244	0.712642	0.265185	0.265208	0.0356724	0.0153423	-0.395397	0.376717	0.00234086	0.00115161	-0.0894526	0.485684	0.192868	-0.114316	0.372332	0.22039	-0.157532	0.217557	0.130042	-0.274919	0.0292123	0.0191287	-0.0937126	0.465063	0.369079	-0.190676	0.134416	0.0482567	-0.0783443	0.541646	0.592364	-0.104553	0.414795	0.202936	-0.0442178
ILMN_1734794	AKAP4	turquoise	0.00953618	0.94087	0.31034	-0.326211	0.00907633	0.00341481	-0.196736	0.122245	0.0390202	0.113808	0.374474	0.230178	-0.291354	0.0205173	0.0181197	0.204788	0.107394	0.0394522	-0.38271	0.20544	0.106255	0.0341955	-0.241536	0.0565098	0.0349874	-0.323373	0.00973341	0.0190237	-0.173025	0.175068	0.111111	-0.0490312	0.702751	0.238604	-0.186024	0.144365	0.187831	-0.318185	0.011042	0.00549821	-0.257712	0.0414349	0.164493	-0.129834	0.310491	0.165104	-0.218958
ILMN_1690818	AKAP5	red	0.00725492	0.954998	0.313736	0.0582639	0.650131	0.148466	-0.0380567	0.767135	0.184361	-0.107592	0.401288	0.241174	-0.0906972	0.47961	0.199936	0.200164	0.115741	0.0419987	0.0150607	-0.0358012	0.780581	0.186382	0.0270555	0.833289	0.285644	0.00460734	0.971412	0.40896	0.139872	0.274239	0.153176	-0.0833535	0.516027	0.189407	-0.132343	0.301155	0.290587	0.0235354	0.854727	0.22005	0.240694	0.0574025	0.196935	0.264848	0.0359326	0.0335035	0.067527
ILMN_1770758	AKAP6	brown	-0.699237	1.83881e-10	9.9063e-10	0.692497	3.23132e-10	5.83195e-10	0.909338	6.54319e-25	1.61722e-23	0.21378	0.0924987	0.0818397	-0.175493	0.168901	0.0916446	-0.806479	1.49923e-15	2.12427e-14	0.837663	-0.808087	1.19208e-15	9.43105e-15	0.0197534	0.877876	0.296203	-0.0319097	0.803928	0.365079	0.604429	1.55779e-07	2.64346e-06	0.716363	4.08206e-11	2.54009e-10	-0.140546	0.271909	0.274759	0.292929	0.0198137	0.00918567	-0.282519	0.0248688	0.124271	-0.162994	0.201824	0.121063	-0.278767
ILMN_1703049	AKAP7	yellow	0.00999645	0.938021	0.309835	-0.320059	0.0105528	0.00391075	-0.289583	0.0213335	0.00840438	0.10492	0.413151	0.245898	-0.185398	0.145745	0.0818087	0.325729	0.00918508	0.00474851	-0.32619	0.185258	0.146054	0.0450845	-0.3324	0.00777572	0.00693863	-0.184367	0.148038	0.118559	0.0218427	0.865074	0.344942	-0.15535	0.224076	0.099502	-0.0669821	0.601953	0.423618	-0.27456	0.0294321	0.0130158	-0.0885056	0.490333	0.568766	0.0421844	0.742708	0.303844	-0.298874
ILMN_1733690	AKAP7	cyan	-0.523971	1.04747e-05	1.85775e-05	0.137528	0.282441	0.0730156	0.353246	0.00451377	0.00211942	0.478553	7.27313e-05	0.000205704	-0.458324	0.000158483	0.000334138	-0.345624	0.00552983	0.00306154	0.264869	-0.463242	0.000131726	8.75147e-05	0.0791543	0.537462	0.208126	-0.168879	0.185795	0.137986	0.34602	0.00547252	0.00882599	0.422444	0.000562943	0.000667051	-0.309618	0.0135374	0.0376444	-0.0904043	0.481036	0.139733	-0.296117	0.0184529	0.104849	-0.208125	0.101664	0.0727581	-0.522025
ILMN_1741572	AKAP8	tan	0.0439827	0.732142	0.259975	-0.121581	0.342508	0.0862185	0.0276087	0.829931	0.196192	0.100004	0.435499	0.254574	-0.0342086	0.790113	0.285273	0.00148182	0.990804	0.245371	-0.0266622	0.111527	0.384187	0.103567	-0.268233	0.0335432	0.0227898	-0.176984	0.165253	0.127541	0.00205019	0.987277	0.374746	0.024715	0.84753	0.273387	0.144832	0.257411	0.26581	-0.219989	0.0831958	0.03203	0.0624431	0.626842	0.625839	-0.20652	0.104389	0.0742284	-0.0416404
ILMN_1768962	AKAP8L	tan	0.0536091	0.676467	0.245559	-0.459114	0.000153874	8.57455e-05	-0.0511971	0.69027	0.169348	0.485568	5.48778e-05	0.000161885	-0.133859	0.295601	0.139413	-0.138757	0.278119	0.088115	-0.190907	0.190789	0.134182	0.0419015	-0.447734	0.000233788	0.000396066	-0.208825	0.100492	0.0910279	-0.0744885	0.561778	0.256705	0.216933	0.0876787	0.0467734	0.463851	0.000128722	0.00101126	-0.545633	3.75192e-06	4.96212e-06	-0.116547	0.363011	0.502635	-0.614397	8.50995e-08	7.49574e-07	-0.238428
ILMN_2396691	AKAP9	lightyellow	-0.137222	0.283522	0.126455	0.270971	0.0317087	0.0105035	0.231365	0.068081	0.0233593	-0.112563	0.379758	0.232553	-0.0389833	0.761631	0.27802	-0.0970227	0.449373	0.131261	0.252462	-0.177525	0.163943	0.0498485	-0.0532208	0.678683	0.247188	-0.115451	0.36757	0.218554	0.418946	0.000632331	0.00173066	0.0271251	0.832867	0.27011	0.0108417	0.932792	0.525117	0.10228	0.425067	0.126352	0.14406	0.259982	0.431362	0.0954556	0.456764	0.21719	0.068085
ILMN_1770673	AKNA	grey60	0.654918	5.77924e-09	2.22173e-08	-0.563518	1.52032e-06	1.30253e-06	-0.748466	1.76732e-12	5.71877e-12	-0.278244	0.027239	0.0305968	0.197844	0.120113	0.0704008	0.665076	2.76002e-09	7.6752e-09	-0.664814	0.73723	5.58469e-12	1.77368e-11	-0.0296002	0.817866	0.282063	0.196119	0.123444	0.104693	-0.342404	0.00601625	0.00944821	-0.661712	3.53652e-09	1.4349e-08	0.189538	0.136802	0.18122	-0.246539	0.0514339	0.0211298	0.463125	0.000132312	0.00296722	0.0825705	0.519991	0.23785	0.413822
ILMN_2380771	AKR1A1	red	-0.175719	0.168344	0.0837156	0.514829	1.58236e-05	1.09522e-05	0.145985	0.253601	0.0733208	-0.316899	0.0113892	0.0149346	0.0628453	0.624619	0.241519	0.0913571	0.476406	0.137552	0.325175	-0.334638	0.00734731	0.0032004	0.423554	0.000542404	0.000788985	0.507629	2.17182e-05	0.000305742	0.184161	0.1485	0.0986092	-0.0521331	0.684902	0.234071	-0.60766	1.28342e-07	3.0741e-06	0.569646	1.10201e-06	1.67739e-06	0.231236	0.0682393	0.215616	0.651273	7.4834e-09	9.35359e-08	0.224135
ILMN_1701731	AKR1B1	blue	-0.0491274	0.702195	0.252019	0.420101	0.000608606	0.000297033	0.19559	0.12448	0.0396177	-0.298015	0.0176809	0.0214825	0.199632	0.116733	0.0689375	-0.183072	0.150958	0.0527547	0.255437	-0.130544	0.307832	0.0856628	0.276216	0.0284287	0.0199376	0.130818	0.306809	0.193471	0.196968	0.121797	0.0853287	-0.107425	0.402023	0.156684	-0.0814002	0.525944	0.394806	0.390671	0.00154774	0.000992693	-0.154694	0.226063	0.403885	0.125924	0.325411	0.170952	0.14797
ILMN_2412336	AKR1C2	turquoise	0.134652	0.292724	0.129733	-0.358842	0.00387652	0.00158671	-0.221419	0.0811616	0.0272989	0.1333	0.29764	0.196107	-0.0134607	0.916609	0.315301	0.0606036	0.63705	0.173948	-0.290003	0.330851	0.00808496	0.00348166	-0.278167	0.0272836	0.0192568	0.0223688	0.861855	0.381255	-0.0616317	0.631336	0.27871	-0.0990487	0.439917	0.167843	0.125485	0.327114	0.304694	-0.306651	0.0145079	0.00698695	-0.127135	0.320744	0.473136	-0.364293	0.0033337	0.00526623	-0.163119
ILMN_1713124	AKR1C3	black	0.80456	1.96555e-15	4.79084e-14	-0.398433	0.0012199	0.000557301	-0.634562	2.34366e-08	3.44818e-08	-0.457292	0.00016469	0.00041306	0.650503	7.89973e-09	6.34692e-08	0.395865	0.00132071	0.000876206	-0.50857	0.767034	2.29824e-13	1.00725e-12	0.147028	0.250188	0.115772	0.124377	0.33144	0.20348	-0.445035	0.000257622	0.000894709	-0.653277	6.49514e-09	2.49542e-08	0.627963	3.61044e-08	1.06153e-06	-0.014955	0.90739	0.230004	0.0138505	0.914203	0.708135	-0.0118937	0.926288	0.350875	0.376277
ILMN_1687757	AKR1C4	green	0.435909	0.000355601	0.000424383	-0.122391	0.339277	0.0855559	-0.259501	0.0399943	0.0145885	-0.297891	0.0177305	0.0215272	0.583009	5.33846e-07	2.4748e-06	0.00125115	0.992235	0.245527	-0.142851	0.388649	0.00164518	0.00083977	0.0440675	0.731646	0.261026	0.274242	0.0296281	0.0395851	-0.253324	0.0451514	0.0412655	-0.309216	0.0136653	0.0102751	0.569158	1.13089e-06	1.96165e-05	0.1167	0.362377	0.110889	-0.114645	0.370946	0.507159	-0.106548	0.405901	0.199772	0.190196
ILMN_2157277	AKR1D1	yellow	0.390341	0.00156328	0.00156925	-0.862462	1.06888e-19	1.32303e-18	-0.679255	9.36883e-10	1.79511e-09	0.24763	0.0503782	0.0505279	-0.207698	0.102384	0.0622006	0.540318	4.85885e-06	6.25267e-06	-0.793649	0.657319	4.8654e-09	8.28551e-09	-0.487211	5.13284e-05	0.000115131	-0.229423	0.0704922	0.0714566	-0.447694	0.000234127	0.000829277	-0.269593	0.0326214	0.020959	0.0560703	0.662491	0.445091	-0.697074	2.20721e-10	9.3662e-10	0.166784	0.191392	0.372529	-0.277456	0.0276962	0.02749	-0.0868615
ILMN_1677043	AKR7A2	black	0.760477	4.82319e-13	5.283e-12	-0.175806	0.168131	0.0463894	-0.609322	1.16071e-07	1.51874e-07	-0.677691	1.0585e-09	1.4584e-08	0.581985	5.64985e-07	2.60915e-06	0.547694	3.38995e-06	4.5493e-06	-0.375554	0.612905	9.32839e-08	1.22804e-07	0.525294	9.85758e-06	3.01704e-05	0.223734	0.0779526	0.0766929	-0.346641	0.0053836	0.00871886	-0.760112	5.02282e-13	4.57493e-12	0.172338	0.176814	0.212655	0.243587	0.0543823	0.0221732	0.390807	0.00154136	0.0219359	0.37025	0.00281871	0.00460291	0.652493
ILMN_2145396	AKR7A3	lightcyan	0.509291	2.02003e-05	3.334e-05	0.194512	0.12661	0.0360497	-0.332298	0.00779582	0.00345345	-0.700887	1.59796e-10	2.81796e-09	0.629574	3.25214e-08	2.1766e-07	0.306512	0.014555	0.00707847	-0.0034166	0.229707	0.0701353	0.0237145	0.733608	7.99257e-12	2.42093e-10	0.447108	0.00023913	0.00159008	-0.185164	0.146263	0.097503	-0.575107	8.22667e-07	1.98602e-06	0.091484	0.475791	0.373813	0.566211	1.32092e-06	1.96463e-06	0.459558	0.000151338	0.00333235	0.55761	2.06089e-06	1.11519e-05	0.714185
ILMN_2388507	AKT1	yellow	0.332653	0.00772615	0.00636716	-0.810725	8.14649e-16	4.53073e-15	-0.705364	1.08646e-10	2.49707e-10	0.265488	0.0354706	0.0379597	-0.285564	0.0232881	0.0199971	0.62502	4.36371e-08	9.24878e-08	-0.80649	0.620213	5.92194e-08	8.1678e-08	-0.363299	0.0034273	0.00355051	-0.026021	0.839578	0.375281	-0.437852	0.000332267	0.00107954	-0.291845	0.0202959	0.0142455	-0.194058	0.127515	0.173191	-0.617186	7.15808e-08	1.51099e-07	0.170039	0.182748	0.363691	-0.163616	0.200085	0.120304	-0.0801161
ILMN_1748661	AKT1	turquoise	0.224201	0.0773173	0.0446962	-0.568913	1.14564e-06	1.01089e-06	-0.415688	0.000703853	0.000405754	0.14321	0.262835	0.179213	-0.244621	0.0533339	0.0378289	0.358349	0.00392921	0.0022741	-0.606056	0.447737	0.000233764	0.00014608	-0.348729	0.00509393	0.00492246	-0.309969	0.0134263	0.0235665	-0.256565	0.0423816	0.0393974	-0.196346	0.123001	0.0614282	0.0571747	0.656257	0.442977	-0.513978	1.64328e-05	1.82022e-05	0.0130121	0.919379	0.708521	-0.24903	0.0490494	0.0423839	-0.116002
ILMN_1726906	AKT1S1	magenta	-0.100129	0.434923	0.175482	0.23408	0.0648204	0.0198761	0.368871	0.00293117	0.00144548	0.130205	0.309098	0.201309	0.241646	0.0563937	0.0394501	-0.445294	0.000255235	0.000207848	0.492866	-0.288076	0.0220495	0.00853926	0.145423	0.255455	0.117667	0.119864	0.349418	0.21112	0.126345	0.323783	0.172772	0.406479	0.000947416	0.00105326	0.343861	0.00579167	0.0199864	0.14999	0.240667	0.0787882	0.0181665	0.88762	0.701752	-0.13579	0.288627	0.156883	0.0680046
ILMN_1733598	AKT3	magenta	-0.0718793	0.575599	0.217105	0.0192132	0.881191	0.19066	0.0954964	0.456571	0.120248	0.13947	0.275635	0.185459	-0.020877	0.870986	0.304898	-0.0900881	0.482577	0.138989	0.0747435	-0.0474898	0.711681	0.173205	-0.123478	0.334973	0.145475	0.146544	0.251767	0.169494	-0.0759911	0.553891	0.254145	0.152468	0.232894	0.10261	-0.0254672	0.842948	0.500258	-0.0636408	0.620233	0.171013	-0.110928	0.386761	0.516193	-0.111302	0.38515	0.192797	-0.0552628
ILMN_1757130	AKT3	turquoise	0.114471	0.371677	0.155564	-0.42564	0.00050565	0.000252004	-0.370859	0.0027702	0.00137656	0.119326	0.351603	0.220761	-0.219419	0.0840183	0.0535213	0.351861	0.00468504	0.00264831	-0.521687	0.328853	0.00849964	0.00364196	-0.415035	0.000719057	0.000993897	-0.223092	0.0788322	0.0773114	-0.223016	0.0789373	0.0621681	-0.180626	0.156586	0.0747042	-0.0510481	0.691126	0.455315	-0.345829	0.00550007	0.00299337	-0.0816726	0.524555	0.585141	-0.0389778	0.761664	0.308862	-0.199571
ILMN_2325610	AKT3	tan	-0.103426	0.41987	0.170739	-0.150729	0.238333	0.0629333	-0.0355831	0.781885	0.187129	0.172592	0.176168	0.13412	-0.235559	0.0630986	0.0429599	0.157615	0.217311	0.0717857	-0.127445	0.0284505	0.824826	0.19461	-0.39359	0.00141614	0.00172261	-0.282305	0.0249829	0.0352636	0.108631	0.396729	0.200288	0.00473912	0.970595	0.300841	0.00913108	0.943377	0.528118	-0.281667	0.0253265	0.0114001	-0.139769	0.274596	0.443426	-0.0579587	0.651845	0.277889	-0.290762
ILMN_2377240	AKTIP	brown	-0.527117	9.06294e-06	1.63546e-05	0.625397	4.25962e-08	5.0047e-08	0.727901	1.38993e-11	3.79586e-11	0.0648526	0.613576	0.319838	-0.0637971	0.619372	0.240027	-0.644549	1.19457e-08	2.86009e-08	0.684657	-0.630855	2.99137e-08	4.33912e-08	0.110221	0.389814	0.163297	-0.0872189	0.496686	0.267645	0.371644	0.00270887	0.00518989	0.447106	0.000239144	0.000315111	-0.0351234	0.784634	0.48351	0.307778	0.0141325	0.00682946	-0.256966	0.0420483	0.166025	-0.10091	0.43133	0.208641	-0.206217
ILMN_1665982	AKTIP	blue	-0.288815	0.021696	0.0154839	0.565359	1.3812e-06	1.1943e-06	0.550254	2.9857e-06	2.95952e-06	-0.0854905	0.505288	0.281957	0.200643	0.114854	0.0680164	-0.536458	5.84629e-06	7.35497e-06	0.598124	-0.453336	0.000190626	0.000121519	0.174505	0.171351	0.0856902	0.0664436	0.604883	0.304066	0.311427	0.0129733	0.0166847	0.255648	0.0431503	0.026294	0.23274	0.0664134	0.113001	0.381896	0.00201185	0.00124906	-0.275271	0.028998	0.135387	-0.0195173	0.879324	0.339133	-0.12719
ILMN_2404657	ALAD	turquoise	0.0755645	0.556125	0.211763	-0.529833	7.98903e-06	5.85675e-06	-0.296174	0.0184294	0.00739051	0.234742	0.0640451	0.0612205	-0.356589	0.00412279	0.00510332	0.26028	0.0393797	0.0167034	-0.569928	0.329575	0.00834765	0.0035834	-0.481477	6.47238e-05	0.000138794	-0.309535	0.0135637	0.0236834	-0.193995	0.127642	0.0882547	-0.0737057	0.565908	0.203202	-0.0310588	0.809056	0.490389	-0.537013	5.69351e-06	7.19181e-06	-0.0367978	0.774632	0.673083	-0.311702	0.0128894	0.015324	-0.215434
ILMN_1747577	ALAD	red	0.379085	0.00218489	0.00211491	0.261308	0.0385809	0.0125214	-0.262354	0.0377823	0.013868	-0.703522	1.27443e-10	2.31723e-09	0.568168	1.19162e-06	5.05273e-06	0.364917	0.00327609	0.00194077	-0.0143104	0.164188	0.198494	0.0587719	0.505018	2.43174e-05	6.26407e-05	0.366308	0.00315087	0.00921646	-0.207402	0.102885	0.0753402	-0.509575	1.99504e-05	3.45155e-05	-0.064037	0.618053	0.429673	0.602155	1.78302e-07	3.37854e-07	0.106414	0.406493	0.525933	0.692229	3.3036e-10	6.31443e-09	0.424649
ILMN_1700047	ALAS1	brown	-0.304954	0.0150896	0.0113495	0.256666	0.0422977	0.0135878	0.350245	0.0048922	0.00227711	0.111589	0.38392	0.234317	-0.126533	0.323059	0.149096	-0.288645	0.0217769	0.0100262	0.287973	-0.324106	0.00955982	0.00405171	-0.0783166	0.541789	0.209352	-0.0488018	0.704078	0.335771	0.0967545	0.450634	0.219653	0.265899	0.0351758	0.0223096	-0.0488852	0.703595	0.459552	0.0560723	0.66248	0.180229	0.145212	0.256151	0.42803	-0.0905678	0.48024	0.224898	0.0120934
ILMN_2385647	ALAS1	brown	-0.310337	0.0133108	0.010174	0.292012	0.0202209	0.0070218	0.397754	0.00124586	0.000675683	0.138984	0.277327	0.186246	-0.14654	0.251781	0.123625	-0.276558	0.0282249	0.012539	0.314992	-0.32653	0.0090049	0.00383904	-0.16516	0.195813	0.0954244	-0.168094	0.187879	0.139114	0.248439	0.0496071	0.0441368	0.32187	0.010098	0.00798311	-0.0590587	0.645675	0.439241	0.045605	0.722654	0.192841	-0.174046	0.172498	0.353701	-0.0528227	0.680956	0.286255	-0.210964
ILMN_1728309	ALAS1	turquoise	0.27541	0.0289135	0.0197802	-0.487313	5.11161e-05	3.15745e-05	-0.465917	0.000118981	8.22497e-05	-0.03174	0.80495	0.377957	-0.181455	0.15466	0.0855687	0.42617	0.000496685	0.00037263	-0.630278	0.470746	9.88044e-05	6.75422e-05	-0.275567	0.0288188	0.0201646	-0.142535	0.265116	0.175312	-0.153162	0.230752	0.135517	-0.355775	0.0042151	0.00381574	-1.07852e-05	0.999933	0.542053	-0.377972	0.00225702	0.00137787	0.106688	0.40528	0.52552	-0.113495	0.375799	0.189541	0.0055385
ILMN_2367126	ALAS2	greenyellow	0.232197	0.0670683	0.039841	-0.242653	0.0553426	0.0172673	-0.258083	0.0411328	0.0149506	-0.0845109	0.510196	0.283756	-0.0912665	0.476845	0.198937	0.447795	0.00023327	0.000191916	-0.27155	0.289614	0.0213189	0.00828309	-0.0217327	0.865747	0.293599	-0.209835	0.0988218	0.0900845	-0.0944934	0.461335	0.223373	-0.223754	0.0779249	0.042538	-0.199631	0.116735	0.164213	-0.190611	0.134552	0.0482983	0.151256	0.236673	0.412002	0.122241	0.339875	0.176247	0.125314
ILMN_2271875	ALAS2	turquoise	0.170911	0.180482	0.0885286	-0.508549	2.08652e-05	1.40628e-05	-0.371743	0.00270127	0.00134544	0.0465063	0.7174	0.352155	-0.269899	0.0324167	0.0257285	0.335114	0.00725875	0.00387687	-0.589764	0.444358	0.000263936	0.000162863	-0.396896	0.00127937	0.00158726	-0.302866	0.0158326	0.0261578	-0.182613	0.152001	0.100147	-0.233465	0.0655482	0.0369274	-0.0860604	0.502443	0.385155	-0.466276	0.000117361	0.000102803	-0.0152507	0.905567	0.706635	-0.249119	0.0489665	0.0423397	-0.121973
ILMN_1782939	ALB	lightcyan	0.00152403	0.990542	0.321482	0.37565	0.00241434	0.00103105	0.114236	0.372668	0.101441	-0.276951	0.0279925	0.03124	0.211383	0.0963013	0.0593348	-0.0414332	0.747135	0.197259	0.251	-0.184397	0.147971	0.0456015	0.442818	0.00027883	0.000457056	0.13575	0.28877	0.185721	0.0179702	0.888827	0.351015	-0.108042	0.39931	0.155869	0.0601919	0.639344	0.436815	0.417945	0.00065358	0.00046395	0.0312329	0.808007	0.681264	0.332444	0.00776707	0.0102495	0.166355
ILMN_1670870	ALCAM	red	0.135707	0.288924	0.128381	0.182668	0.151876	0.0424192	-0.293187	0.0197007	0.00783518	-0.420122	0.000608194	0.00126151	0.218377	0.0855373	0.054246	0.466122	0.000118056	0.000105225	-0.0632876	0.0370771	0.772967	0.184923	0.191946	0.131793	0.0695456	0.358602	0.00390211	0.0105709	0.138332	0.27961	0.15554	-0.465355	0.000121562	0.000173017	-0.0718878	0.575554	0.413738	0.414055	0.0007424	0.000518841	0.0504446	0.694597	0.648813	0.758069	6.29538e-13	2.77956e-11	0.111502
ILMN_2051381	ALDH16A1	lightgreen	-0.0195593	0.879066	0.296573	0.421422	0.000582467	0.000285648	0.213135	0.0935111	0.0308991	-0.231008	0.0685193	0.064636	0.306433	0.0145816	0.0139188	-0.114033	0.373523	0.112744	0.414742	-0.20031	0.115471	0.0367135	0.332814	0.0076948	0.00688302	0.551073	2.86625e-06	6.58129e-05	-0.0351402	0.784533	0.323465	0.0198924	0.877023	0.279984	0.0146185	0.909465	0.518613	0.436526	0.000348034	0.00026779	0.00758917	0.952927	0.715793	0.297863	0.0177417	0.019511	0.135796
ILMN_2302716	ALDH18A1	cyan	-0.0689909	0.591079	0.221622	-0.25577	0.043048	0.0138085	0.00133519	0.991714	0.225142	0.347009	0.00533145	0.00789738	-0.164238	0.198356	0.103352	-0.0793903	0.536246	0.151414	-0.0946303	0.00384516	0.97614	0.222171	-0.193397	0.128843	0.0683275	0.00400167	0.975169	0.409833	-0.17727	0.164561	0.106294	0.291037	0.0206615	0.0144549	-0.0355903	0.781841	0.482499	-0.271739	0.0312095	0.0136848	0.197789	0.120219	0.291011	-0.256031	0.0428282	0.038194	-0.00143856
ILMN_1709348	ALDH1A1	lightcyan	0.321267	0.0102475	0.00811905	0.329002	0.00846804	0.00320946	-0.138545	0.278863	0.0794431	-0.580728	6.05542e-07	3.41444e-06	0.560426	1.78403e-06	7.14303e-06	0.124554	0.330745	0.101737	0.152927	0.0489866	0.703009	0.171536	0.767152	2.26705e-13	1.21611e-11	0.441417	0.000293054	0.00184154	-0.16039	0.20922	0.126255	-0.366241	0.00315678	0.00297466	-0.0388183	0.762611	0.477622	0.629565	3.25402e-08	7.54154e-08	0.0225724	0.86061	0.69711	0.528103	8.6585e-06	3.73608e-05	0.437095
ILMN_1748538	ALDH1A2	cyan	-0.289152	0.0215362	0.0153809	0.00792191	0.950865	0.202675	0.227957	0.0723583	0.0246575	0.36511	0.00325844	0.00520883	-0.231555	0.0678487	0.0454099	-0.279341	0.0266135	0.011923	0.168143	-0.245029	0.052925	0.0185279	-0.160398	0.209198	0.100615	-0.0271322	0.832824	0.373272	0.104105	0.416807	0.207799	0.357545	0.00401657	0.00366141	-0.124651	0.330366	0.306241	-0.149664	0.241703	0.0790841	-0.125484	0.327119	0.477883	-0.262992	0.0373019	0.0344505	-0.224039
ILMN_1807439	ALDH1A3	purple	-0.17768	0.163571	0.0817998	0.272221	0.0308996	0.0102646	0.112161	0.38147	0.103489	-0.0945292	0.461165	0.264973	-0.0614673	0.632248	0.243555	0.0402652	0.754036	0.19863	0.231089	-0.255274	0.0434675	0.0156142	0.158688	0.214156	0.102495	0.226228	0.0746085	0.0744664	0.155748	0.222879	0.132201	0.0338596	0.792207	0.260347	-0.341597	0.00614392	0.0208604	0.249283	0.0488127	0.0201982	0.706406	9.92111e-11	6.94667e-09	0.350242	0.00489268	0.00712377	0.194705
ILMN_2139970	ALDH1A3	purple	0.123087	0.336515	0.144145	-0.275066	0.0291223	0.0097229	-0.336278	0.00704656	0.00315708	-0.0928522	0.469189	0.268329	-0.218715	0.0850424	0.0540455	0.497029	3.41756e-05	3.52817e-05	-0.360254	0.24336	0.0546142	0.0190446	-0.186475	0.143377	0.0744398	-0.0623958	0.627103	0.311576	-0.145318	0.255799	0.145767	-0.263591	0.0368555	0.0231694	-0.333254	0.00760965	0.0246202	-0.224841	0.0764538	0.029773	0.818877	2.41637e-16	2.9975e-14	0.187175	0.141853	0.0933176	0.214305
ILMN_2150894	ALDH1B1	blue	-0.208607	0.100856	0.0554193	0.535912	6.00008e-06	4.52865e-06	0.51135	1.84561e-05	1.54303e-05	-0.133767	0.295937	0.195301	0.240536	0.0575713	0.0400576	-0.398998	0.00119868	0.000806943	0.630135	-0.419098	0.000629161	0.000354928	0.177926	0.162979	0.0823832	0.193275	0.129089	0.107809	0.348305	0.00515161	0.00843626	0.290609	0.0208575	0.0145675	0.115826	0.366008	0.32367	0.37328	0.0025849	0.00155089	0.0655757	0.609618	0.62031	0.113474	0.375888	0.189556	0.0663288
ILMN_1802167	ALDH1L1	lightcyan	0.479568	6.98531e-05	0.000100174	-0.123726	0.333993	0.0843723	-0.417691	0.00065908	0.000382815	-0.350596	0.00484654	0.00727382	0.250834	0.0473796	0.0346337	0.416652	0.000681966	0.000492789	-0.256122	0.37801	0.00225451	0.0011141	0.503675	2.57645e-05	6.57333e-05	0.0751905	0.558087	0.288715	-0.134319	0.293929	0.161046	-0.495606	3.62788e-05	5.93198e-05	-0.0862928	0.501286	0.384694	0.124342	0.331574	0.102893	0.264089	0.0364873	0.154234	0.2656	0.0353897	0.0331133	0.398804
ILMN_1736539	ALDH1L2	green	0.121307	0.343603	0.146564	0.440867	0.000298814	0.000156982	0.195103	0.125439	0.0398919	-0.38078	0.00207902	0.00358057	0.564476	1.44635e-06	5.93511e-06	-0.27771	0.0275485	0.0122864	0.409569	-0.126875	0.321741	0.0889089	0.399576	0.00117732	0.00148559	0.296867	0.0181444	0.0285794	0.171396	0.179228	0.113025	-0.0965798	0.451455	0.171099	0.336144	0.00707063	0.0232543	0.510457	1.91947e-05	2.08487e-05	-0.0187244	0.884192	0.701438	0.162198	0.204065	0.122004	0.251563
ILMN_2182980	ALDH1L2	turquoise	0.161813	0.205155	0.0980483	-0.479905	6.89222e-05	4.13769e-05	-0.385743	0.00179492	0.000936388	0.131687	0.303577	0.198757	-0.210691	0.0974217	0.0598878	0.313862	0.0122465	0.00609696	-0.559287	0.375849	0.00240049	0.00117837	-0.298464	0.0175024	0.0134581	-0.0811555	0.527193	0.278252	-0.217603	0.0866791	0.0666263	-0.203169	0.110262	0.0563381	-0.0824656	0.520524	0.392718	-0.365185	0.00325158	0.00189562	-0.0169984	0.894804	0.703719	-0.181559	0.154422	0.0991791	-0.110595
ILMN_1793859	ALDH2	lightcyan	0.109762	0.391802	0.162224	0.520659	1.21801e-05	8.60627e-06	0.0432367	0.73652	0.178434	-0.490943	4.40402e-05	0.000134749	0.468866	0.000106251	0.000237844	-0.0677465	0.597805	0.165382	0.338385	-0.192385	0.130895	0.0409793	0.917958	3.53212e-26	1.00574e-22	0.515382	1.54384e-05	0.000238959	0.101808	0.427219	0.211396	-0.268477	0.033376	0.0213737	-0.0739204	0.564775	0.40973	0.74909	1.65504e-12	1.26836e-11	0.0136394	0.915506	0.708135	0.496612	3.47793e-05	0.000122155	0.385499
ILMN_1702503	ALDH3A1	purple	0.137318	0.283183	0.126348	0.059676	0.642223	0.146873	-0.0976167	0.446589	0.118005	-0.269206	0.0328814	0.0356759	0.12304	0.336702	0.153608	0.225013	0.0762226	0.0294866	0.00467261	0.0657265	0.608794	0.152431	0.000734145	0.995444	0.322895	0.0577746	0.65288	0.319684	-0.167835	0.188569	0.117095	-0.138605	0.278651	0.11818	-0.16554	0.194773	0.22557	0.126767	0.322156	0.100487	0.720117	2.89198e-11	2.20102e-09	0.333306	0.00759978	0.0100745	0.458775
ILMN_1667564	ALDH3A2	brown	-0.312093	0.012771	0.00983209	0.530763	7.64956e-06	5.63318e-06	0.619115	6.3451e-08	8.6907e-08	-0.0655475	0.609772	0.318659	0.108071	0.399183	0.174137	-0.539637	5.0208e-06	6.44158e-06	0.659051	-0.506998	2.23219e-05	1.7674e-05	0.215532	0.0897957	0.0509951	0.104684	0.414206	0.237038	0.187015	0.142202	0.0955024	0.40159	0.00110554	0.00120276	0.0793654	0.536374	0.399019	0.314189	0.0121515	0.00598961	0.175273	0.169444	0.350183	-0.0352761	0.78372	0.314599	0.114792
ILMN_1794825	ALDH3A2	green	0.354771	0.00433149	0.00386058	0.385563	0.00180456	0.000792178	-0.0179853	0.888734	0.206755	-0.596973	2.41619e-07	1.54482e-06	0.647429	9.79135e-09	7.65478e-08	0.0635208	0.620894	0.170475	0.274188	0.0484543	0.706089	0.172108	0.572757	9.33536e-07	4.37344e-06	0.421299	0.000584855	0.00298507	-0.148661	0.244907	0.141189	-0.295411	0.0187472	0.0133378	0.137007	0.284287	0.281317	0.583548	5.18097e-07	8.64926e-07	0.355144	0.00428797	0.0458762	0.473196	8.98182e-05	0.000273911	0.571541
ILMN_1728662	ALDH3B1	red	0.0681474	0.595634	0.222854	0.29827	0.0175795	0.00620015	-0.0858407	0.503539	0.130522	-0.358265	0.00393833	0.0061012	0.123363	0.335426	0.153216	0.281199	0.025581	0.0115251	0.141107	-0.0857525	0.503979	0.130318	0.442946	0.000277566	0.000455515	0.399859	0.001167	0.0048123	-0.00473635	0.970612	0.370906	-0.251304	0.0469522	0.0281559	-0.411719	0.00080085	0.00433433	0.426472	0.000491637	0.000362058	0.554555	2.40653e-06	8.34092e-05	0.631782	2.815e-08	2.93068e-07	0.426054
ILMN_2363880	ALDH3B2	turquoise	0.25982	0.0397415	0.0258885	-0.411907	0.00079601	0.000379494	-0.405867	0.000966006	0.000539245	-0.0925601	0.470594	0.26895	-0.150274	0.239768	0.11899	0.458289	0.000158689	0.000136293	-0.535327	0.418423	0.000643366	0.00036211	-0.217144	0.0873626	0.0498754	-0.252991	0.0454447	0.0527982	-0.153597	0.229414	0.134925	-0.347521	0.00525979	0.0046116	-0.0603073	0.638701	0.43664	-0.327601	0.0087688	0.00449074	0.00361938	0.97754	0.722411	-0.00536119	0.966737	0.360559	-0.0143615
ILMN_1656368	ALDH4A1	black	0.530542	7.72898e-06	1.41881e-05	-0.327034	0.008893	0.00335384	-0.508238	2.11496e-05	1.74332e-05	-0.314386	0.0120945	0.0157209	0.173855	0.172976	0.0932351	0.494532	3.79443e-05	3.87246e-05	-0.405811	0.498842	3.16586e-05	2.43181e-05	0.333075	0.00764427	0.00684741	0.0147929	0.908389	0.392814	-0.274566	0.0294284	0.0301236	-0.500452	2.95697e-05	4.93061e-05	0.00847259	0.947455	0.528991	-0.0943578	0.461982	0.135163	0.449024	0.000223121	0.00457101	0.14527	0.25596	0.14414	0.327164
ILMN_2406557	ALDH4A1	black	0.483818	5.89056e-05	8.62876e-05	-0.281788	0.0252614	0.0085716	-0.382485	0.00197719	0.00102055	-0.192935	0.129776	0.106325	0.226932	0.0736849	0.048308	0.313176	0.0124474	0.00618203	-0.283761	0.424997	0.000516725	0.000297721	0.241319	0.0567392	0.0350892	-0.0130943	0.918871	0.395408	-0.263844	0.036668	0.0355286	-0.358709	0.00389063	0.00356271	0.248221	0.0498143	0.0931247	-0.118866	0.353476	0.108584	0.365946	0.00318298	0.0377059	0.0127534	0.920977	0.34941	0.296264
ILMN_2372403	ALDH5A1	magenta	-0.25801	0.0411926	0.0266704	0.195396	0.124861	0.0356159	0.351509	0.0047295	0.00221185	0.218937	0.0847184	0.0763426	0.0425732	0.74042	0.272401	-0.439634	0.0003121	0.000248976	0.41585	-0.385945	0.00178411	0.000902339	0.0345129	0.78829	0.274904	-0.0297839	0.816756	0.368899	0.202091	0.112204	0.0803461	0.424433	0.000526627	0.000629509	0.113557	0.375536	0.328026	0.0748224	0.560021	0.157823	-0.152404	0.233094	0.409084	-0.130356	0.308536	0.164349	-0.0817927
ILMN_2372398	ALDH5A1	blue	-0.509414	2.00917e-05	3.31776e-05	0.885057	6.32106e-22	1.27301e-20	0.74785	1.88533e-12	6.09261e-12	-0.128065	0.317187	0.205114	0.112422	0.380356	0.168302	-0.668444	2.14664e-09	6.1123e-09	0.863494	-0.772396	1.2308e-13	5.81435e-13	0.57845	6.8609e-07	3.40805e-06	0.211676	0.095831	0.0882745	0.517879	1.38074e-05	9.89229e-05	0.388887	0.00163343	0.00168955	-0.225694	0.0753146	0.122782	0.683058	6.94047e-10	2.54336e-09	-0.158851	0.21368	0.393682	0.183485	0.15002	0.0972803	0.0417803
ILMN_1785284	ALDH6A1	lightcyan	0.343727	0.00581212	0.0049804	0.145475	0.25528	0.0668677	-0.261411	0.038502	0.0141122	-0.467935	0.00011013	0.00029409	0.360776	0.00367557	0.00464165	0.271602	0.0312985	0.0137201	-0.0111066	0.133837	0.295682	0.0827412	0.766265	2.51e-13	1.30654e-11	0.339448	0.00649562	0.0147274	-0.120778	0.34573	0.181283	-0.426527	0.000490726	0.000592658	-0.105403	0.410993	0.344711	0.422774	0.000556759	0.000403049	0.321052	0.0103013	0.0761923	0.458865	0.000155313	0.000428044	0.408646
ILMN_2096985	ALDH6A1	black	0.552342	2.68992e-06	5.54956e-06	-0.0480736	0.708294	0.15947	-0.3892	0.00161807	0.000854775	-0.54542	3.79132e-06	1.65991e-05	0.501659	2.80876e-05	7.69255e-05	0.356735	0.00410636	0.00236411	-0.146966	0.386676	0.00174556	0.000884755	0.450105	0.000214534	0.000368871	0.287541	0.0223086	0.0326569	-0.0671164	0.601223	0.269196	-0.552999	2.60267e-06	5.56307e-06	0.167976	0.188193	0.22126	0.224843	0.0764516	0.029773	0.341125	0.00621977	0.0572025	0.308262	0.0139737	0.0163168	0.482385
ILMN_1687508	ALDH7A1	lightcyan	0.364226	0.00333996	0.00307241	0.0303287	0.813464	0.178618	-0.388034	0.00167592	0.000881246	-0.394039	0.00139684	0.00254677	0.336852	0.00694387	0.00776956	0.38098	0.00206681	0.0012977	-0.115059	0.188922	0.138105	0.0429464	0.712886	5.58985e-11	1.30937e-09	0.417762	0.000657535	0.00323159	-0.264593	0.0361184	0.0351457	-0.441631	0.000290842	0.000374125	-0.195001	0.125641	0.171717	0.374347	0.00250687	0.00150879	0.264015	0.036542	0.154325	0.498036	3.27552e-05	0.000116141	0.412201
ILMN_1763461	ALDH7A1	lightcyan	-0.0510439	0.69115	0.249162	0.563712	1.50509e-06	1.29069e-06	0.108505	0.397282	0.107011	-0.389976	0.00158063	0.00282607	0.35589	0.00420196	0.00517314	-0.083325	0.516172	0.146747	0.423872	-0.336543	0.00699887	0.00306772	0.864829	6.52718e-20	2.69811e-17	0.563546	1.51817e-06	4.00573e-05	0.0611624	0.633942	0.279379	-0.13331	0.297604	0.124169	-0.296258	0.0183943	0.0471715	0.761068	4.51594e-13	3.94481e-12	0.0561361	0.662119	0.637584	0.585025	4.7719e-07	3.24918e-06	0.340531
ILMN_2365176	ALDH8A1	tan	0.00955392	0.94076	0.310332	-0.500042	3.00894e-05	1.96062e-05	-0.237001	0.0614549	0.0213479	0.419386	0.000623206	0.00128607	-0.311921	0.0128228	0.012604	0.172882	0.175431	0.0599117	-0.358565	0.225112	0.0760904	0.025488	-0.488173	4.93496e-05	0.000111432	-0.259214	0.0402229	0.0486806	-0.0513211	0.689558	0.296057	0.0692703	0.589573	0.209448	0.0339231	0.791826	0.485467	-0.532971	6.89635e-06	8.52085e-06	-0.0220892	0.863565	0.697828	-0.318479	0.0109639	0.0134637	-0.242843
ILMN_1761804	ALDH9A1	lightcyan	0.39306	0.00143928	0.00145982	0.341673	0.00613193	0.00240109	-0.175069	0.169949	0.0519768	-0.651783	7.21899e-09	7.678e-08	0.685312	5.79736e-10	6.7512e-09	0.135817	0.288528	0.0908966	0.183003	0.0661865	0.606284	0.151911	0.886732	4.14243e-22	4.15854e-19	0.546668	3.56582e-06	7.77227e-05	-0.155581	0.223381	0.132412	-0.432067	0.000406194	0.000502043	0.101306	0.429513	0.352771	0.702761	1.36085e-10	6.15387e-10	0.210471	0.0977804	0.261983	0.571407	1.00344e-06	6.09924e-06	0.570865
ILMN_1681374	ALDOA	yellow	0.245016	0.0529379	0.0328451	-0.510786	1.89193e-05	1.28555e-05	-0.386498	0.00175488	0.000918522	-0.00204224	0.987326	0.42648	-0.137628	0.282086	0.13457	0.384754	0.00184858	0.00117539	-0.550288	0.440205	0.000305883	0.000186105	-0.33982	0.00643352	0.00595963	-0.27487	0.0292419	0.0391785	-0.253804	0.0447325	0.0409694	-0.275695	0.0287411	0.0189037	0.125416	0.327382	0.304726	-0.4437	0.000270214	0.000215059	-0.10681	0.404738	0.52523	-0.179805	0.158509	0.101094	-0.141223
ILMN_1736700	ALDOA	blue	-0.304516	0.0152432	0.011449	0.816977	3.22472e-16	1.9296e-15	0.550546	2.94256e-06	2.92088e-06	-0.326477	0.00901673	0.0122978	0.232695	0.0664675	0.0447206	-0.487551	5.06202e-05	4.99946e-05	0.657214	-0.55657	2.17297e-06	2.15499e-06	0.554707	2.38814e-06	9.47063e-06	0.126792	0.322061	0.199712	0.309064	0.0137141	0.0173971	0.102476	0.424174	0.163221	-0.0208234	0.871315	0.508017	0.702956	1.33818e-10	6.06665e-10	-0.141528	0.268541	0.438375	0.262996	0.0372986	0.0344505	0.123521
ILMN_2251253	ALDOA	blue	-0.125533	0.326929	0.141025	0.395344	0.00134202	0.000606964	0.239725	0.0584442	0.0204189	-0.110016	0.390701	0.237138	0.174187	0.172145	0.0928836	-0.157357	0.218076	0.072001	0.391612	-0.29982	0.016973	0.00677567	0.340603	0.00630456	0.00586103	0.333098	0.00763991	0.0162176	0.173445	0.174008	0.110653	0.0812875	0.526519	0.192375	-0.16485	0.196666	0.226935	0.378685	0.00221059	0.00135357	-0.0843886	0.510811	0.578138	0.250995	0.047233	0.0411977	0.134464
ILMN_1741148	ALDOA	brown	-0.481477	6.47234e-05	9.36784e-05	0.650208	8.0653e-09	1.09378e-08	0.712497	5.78832e-11	1.40176e-10	-0.0253585	0.84361	0.389738	-0.115978	0.365375	0.163398	-0.579958	6.31715e-07	1.013e-06	0.635186	-0.602448	1.75232e-07	2.18008e-07	0.182196	0.152954	0.0784099	-0.149118	0.243443	0.16577	0.444657	0.000261125	0.000903575	0.369266	0.00289851	0.00276645	-0.0401631	0.75464	0.475084	0.31679	0.011419	0.0056666	-0.103047	0.421584	0.534856	-0.0671259	0.601172	0.26291	-0.0935448
ILMN_1747716	ALDOB	turquoise	0.0695812	0.5879	0.220808	-0.589559	3.69779e-07	3.58761e-07	-0.374432	0.0025007	0.00125532	0.251485	0.0467883	0.0476602	-0.371022	0.00275736	0.00367557	0.304849	0.0151262	0.00731907	-0.601506	0.417318	0.000667221	0.000374165	-0.488535	4.86242e-05	0.000110188	-0.341566	0.00614894	0.0142019	-0.247559	0.0504465	0.0446777	-0.11704	0.36097	0.144409	-0.167405	0.189722	0.222324	-0.583069	5.32063e-07	8.85489e-07	-0.0597999	0.641531	0.631505	-0.364419	0.00332194	0.00524989	-0.252274
ILMN_1755974	ALDOC	brown	-0.539997	4.93441e-06	9.54747e-06	0.426427	0.000492391	0.000245798	0.52955	8.09529e-06	7.30311e-06	0.226116	0.0747559	0.0691556	-0.326974	0.00890634	0.00946217	-0.40403	0.00102387	0.000702959	0.465367	-0.585794	4.57114e-07	5.22539e-07	0.30373	0.0155215	0.0121924	-0.104594	0.414613	0.237201	0.140275	0.272846	0.152668	0.490087	4.56211e-05	7.27028e-05	-0.534711	6.35205e-06	8.43058e-05	0.194734	0.12617	0.04565	-0.182741	0.15171	0.329781	0.0115223	0.928584	0.351451	-0.211875
ILMN_1660856	ALG11	blue	-0.413238	0.000762402	0.000835373	0.635768	2.16319e-08	2.69315e-08	0.523673	1.06186e-05	9.36026e-06	-0.0404997	0.752649	0.362401	0.0461629	0.7194	0.266848	-0.458096	0.000159834	0.000137123	0.634311	-0.583065	5.32182e-07	5.99268e-07	0.392385	0.0014692	0.00177	0.0806087	0.529989	0.279287	0.37695	0.00232511	0.00462885	0.277791	0.0275015	0.0182608	-0.18412	0.14859	0.191069	0.493087	4.02974e-05	4.01421e-05	-0.110519	0.388524	0.517207	0.183848	0.149202	0.0968913	-0.0437874
ILMN_2120982	ALG11	cyan	-0.123883	0.333379	0.143125	-0.23491	0.0638497	0.0196087	-0.00500415	0.968951	0.221024	0.305178	0.0150116	0.0187572	-0.245057	0.0528977	0.0376064	-0.022793	0.859261	0.219914	-0.0920316	-0.0140552	0.91294	0.211077	-0.286452	0.0228438	0.0166402	-0.210026	0.0985074	0.0899434	-0.0754858	0.556538	0.255017	0.182187	0.152976	0.0733051	-0.0672803	0.600333	0.422853	-0.307596	0.0141925	0.0068529	-0.0914434	0.475988	0.562207	-0.218413	0.0854837	0.0640781	-0.2074
ILMN_1743995	ALG12	turquoise	0.178495	0.161615	0.0810352	-0.579492	6.48066e-07	5.99737e-07	-0.46281	0.000133902	9.14586e-05	0.136502	0.286081	0.190468	-0.275282	0.0289912	0.0235744	0.407911	0.000905116	0.000631214	-0.662072	0.476259	7.96431e-05	5.56121e-05	-0.47891	7.17068e-05	0.000150507	-0.24535	0.0526055	0.0583673	-0.296292	0.0183806	0.0213942	-0.228355	0.0718475	0.0398013	-0.0432495	0.736444	0.469562	-0.518732	1.32878e-05	1.51367e-05	0.122881	0.337332	0.485646	-0.241859	0.0561701	0.0468785	-0.111254
ILMN_1761456	ALG13	pink	0.234813	0.0639623	0.0383333	0.370371	0.00280901	0.00118444	-0.0746254	0.561058	0.142915	-0.465793	0.000119546	0.000315619	0.605005	1.50518e-07	8.25402e-07	-0.00875716	0.945692	0.236873	0.244146	-0.0509506	0.691687	0.169295	0.539515	5.05036e-06	1.72365e-05	0.564945	1.41136e-06	3.79041e-05	-0.0406641	0.751677	0.313977	-0.285458	0.0233421	0.0159629	0.365416	0.00323063	0.0126986	0.641977	1.42434e-08	3.64548e-08	0.0406624	0.751687	0.666219	0.496725	3.4614e-05	0.000121628	0.299564
ILMN_1743635	ALG14	pink	0.00266172	0.983482	0.319915	0.751751	1.2481e-12	3.52865e-12	0.250389	0.0477871	0.0170566	-0.587675	4.11297e-07	2.43274e-06	0.527598	8.86346e-06	2.83655e-05	-0.135246	0.29058	0.0914301	0.553149	-0.336519	0.00700316	0.00306927	0.744055	2.79595e-12	1.04509e-10	0.417659	0.000659758	0.00323673	0.123535	0.334749	0.17709	-0.161026	0.207398	0.0936068	-0.0569619	0.657456	0.44337	0.880966	1.72663e-21	1.54597e-19	0.0768084	0.549623	0.596396	0.661483	3.59622e-09	5.00396e-08	0.421031
ILMN_1711886	ALG3	purple	0.0343988	0.788973	0.274289	-0.245907	0.0520545	0.0163465	-0.178879	0.1607	0.0495549	0.197451	0.120866	0.100696	-0.126799	0.322036	0.148814	0.156096	0.221833	0.0730296	-0.171407	0.143281	0.262597	0.074808	-0.134185	0.294417	0.131704	0.220458	0.0825242	0.0795939	-0.158166	0.215689	0.129161	0.0429256	0.738347	0.247597	-0.243398	0.0545753	0.0992945	-0.193893	0.127847	0.0461665	0.480247	6.79882e-05	0.00165039	-0.0665661	0.604216	0.263851	0.0601238
ILMN_1664449	ALG5	red	-0.0680378	0.596227	0.223017	0.0947222	0.460246	0.110828	-0.116384	0.363687	0.0994823	-0.2306	0.069023	0.0649734	-0.11546	0.367535	0.164151	0.359403	0.0038172	0.00221502	-0.0889851	-0.0304373	0.812807	0.192338	-0.103019	0.42171	0.173119	0.100793	0.431866	0.243719	-0.14879	0.244495	0.141002	-0.160311	0.209448	0.094385	-0.505159	2.41707e-05	0.000253188	0.129197	0.31289	0.0980812	0.273086	0.0303501	0.138673	0.473762	8.78517e-05	0.000269147	0.186142
ILMN_1771411	ALG6	lightcyan	-0.0425182	0.740743	0.26214	0.526732	9.22554e-06	6.67546e-06	0.193852	0.127927	0.0405575	-0.282558	0.024848	0.0284071	0.329558	0.00835119	0.00898665	-0.0748801	0.559718	0.156723	0.494605	-0.34526	0.00558298	0.00250244	0.615923	7.74297e-08	5.76393e-07	0.357504	0.00402113	0.0107609	0.233873	0.0650649	0.0537313	-0.0128393	0.920446	0.289981	-0.0456567	0.722352	0.465515	0.615489	7.95442e-08	1.66405e-07	0.174995	0.170134	0.35099	0.56117	1.71692e-06	9.55604e-06	0.233904
ILMN_2365686	ALG8	pink	-0.127171	0.320607	0.139079	0.797052	5.51421e-15	2.60422e-14	0.396097	0.0013113	0.000707428	-0.466965	0.000114305	0.000303847	0.480078	6.84472e-05	0.000162922	-0.301688	0.0162655	0.00779217	0.698062	-0.479914	6.8896e-05	4.89424e-05	0.654029	6.15704e-09	6.87867e-08	0.56934	1.12001e-06	3.16824e-05	0.288191	0.0219942	0.024272	-0.00772692	0.952073	0.296987	0.0486715	0.704831	0.459876	0.848906	1.52747e-18	5.62049e-17	0.111062	0.386183	0.515858	0.538607	5.27553e-06	2.46405e-05	0.306902
ILMN_1685413	ALG8	pink	0.0185739	0.885117	0.297927	0.506231	2.30761e-05	1.54097e-05	0.153691	0.229124	0.0672119	-0.379281	0.00217242	0.00370993	0.401725	0.00110088	0.00170587	-0.108875	0.395665	0.118177	0.445472	-0.258574	0.0407353	0.0147474	0.585115	4.74801e-07	2.53536e-06	0.529686	8.04404e-06	0.000143738	0.154416	0.22691	0.133856	-0.0976788	0.446299	0.169675	0.0315685	0.805984	0.48946	0.645009	1.15742e-08	3.02723e-08	0.369015	0.00291919	0.0352142	0.463199	0.000131941	0.000375421	0.48998
ILMN_1732809	ALG9	greenyellow	0.0319037	0.803964	0.27798	-0.0319037	0.803964	0.176898	-0.0994782	0.437927	0.116138	-0.147675	0.248086	0.172119	-0.0901025	0.482507	0.200814	0.238928	0.0593128	0.0237549	-0.124649	0.0244546	0.849118	0.199156	0.0344125	0.788891	0.275067	-0.236538	0.0619788	0.065375	0.193584	0.128466	0.088668	-0.183808	0.149292	0.0718992	-0.0956813	0.455696	0.365008	-0.00940366	0.94169	0.236699	0.033119	0.796653	0.678013	0.18968	0.136503	0.0906944	-0.00932246
ILMN_1753135	ALK	lightyellow	-0.314356	0.0121031	0.00937756	0.197972	0.119869	0.0343729	0.340657	0.00629567	0.00285515	0.232838	0.0662968	0.0630089	-0.125279	0.327916	0.150733	-0.395077	0.00135309	0.000894363	0.323472	-0.340852	0.00626401	0.00277929	0.0123074	0.923732	0.306959	-0.0121816	0.924509	0.396831	0.558192	2.00065e-06	2.16328e-05	0.279072	0.0267657	0.0178514	0.164775	0.196872	0.227092	0.0167693	0.896214	0.227919	-0.305982	0.0147349	0.0929669	-0.245029	0.0529251	0.0448537	-0.338342
ILMN_1758038	ALKBH1	blue	-0.142173	0.266344	0.120305	0.754858	8.93653e-13	2.61853e-12	0.474483	8.54062e-05	6.12435e-05	-0.362936	0.0034621	0.00547992	0.482671	6.16927e-05	0.000149393	-0.418463	0.000642507	0.000467429	0.728372	-0.481147	6.55843e-05	4.68746e-05	0.550557	2.94103e-06	1.11623e-05	0.462239	0.000136822	0.00108398	0.259109	0.0403065	0.0380335	0.102627	0.42349	0.163024	0.204005	0.108774	0.156928	0.732268	9.11354e-12	5.69964e-11	0.0280674	0.827148	0.687966	0.356355	0.00414909	0.00625254	0.247212
ILMN_2375973	ALKBH1	blue	-0.218373	0.0855436	0.0484463	0.730223	1.11159e-11	2.6648e-11	0.459483	0.000151763	0.000102427	-0.295302	0.018793	0.0225807	0.351657	0.00471079	0.00567062	-0.387018	0.00172779	0.00110905	0.658432	-0.471837	9.4707e-05	6.49763e-05	0.445089	0.000257123	0.000427759	0.450841	0.000208856	0.00144419	0.363005	0.00345547	0.00625478	0.0820697	0.522534	0.191196	0.109899	0.391207	0.335975	0.67922	9.3947e-10	3.3052e-09	-0.230527	0.0691135	0.217202	0.328904	0.00848889	0.0109745	0.0284895
ILMN_1690252	ALKBH2	blue	-0.0360917	0.778845	0.271842	0.379898	0.00213352	0.000920326	0.223809	0.0778508	0.0263058	-0.150608	0.238711	0.167452	0.290527	0.0208951	0.0183862	-0.130214	0.309066	0.0962122	0.437181	-0.27158	0.0313126	0.0116704	0.285622	0.0232593	0.0168921	0.225547	0.0755099	0.0750228	0.15924	0.212547	0.127812	0.100143	0.434857	0.16639	0.0382371	0.766063	0.478418	0.37636	0.00236521	0.00143446	0.0594347	0.643571	0.631639	0.314185	0.0121527	0.0146267	0.243844
ILMN_2134062	ALKBH3	blue	-0.436533	0.000347948	0.000416443	0.815471	4.04438e-16	2.35833e-15	0.599009	2.14555e-07	2.67635e-07	-0.175984	0.167694	0.12941	0.0762706	0.55243	0.221322	-0.378925	0.00219511	0.00136787	0.755098	-0.674401	1.36529e-09	2.61507e-09	0.451058	0.000207212	0.000359005	0.281196	0.025583	0.0358416	0.276005	0.0285552	0.0294839	0.293229	0.0196824	0.0138778	-0.376444	0.00235947	0.00998729	0.656068	5.3227e-09	1.52187e-08	0.15249	0.232829	0.408966	0.436884	0.00034371	0.000817264	0.125417
ILMN_1805673	ALKBH4	magenta	-0.479649	6.96283e-05	9.99125e-05	0.282825	0.024706	0.00840473	0.484144	5.81352e-05	4.32386e-05	0.39468	0.00136968	0.00250654	-0.274096	0.0297186	0.0240254	-0.336053	0.00708704	0.00379766	0.493362	-0.528192	8.62265e-06	7.46617e-06	-0.0853946	0.505767	0.198861	0.0411861	0.748593	0.349663	0.316134	0.0116	0.0154393	0.567197	1.25418e-06	2.89836e-06	-0.272506	0.0307179	0.0668018	0.0342616	0.789796	0.206963	-0.035604	0.781759	0.673966	0.00157835	0.990205	0.365771	-0.178609
ILMN_1657283	ALKBH5	midnightblue	-0.196965	0.121801	0.064495	0.0790891	0.537798	0.126628	0.370384	0.00280798	0.00139274	0.296631	0.0182409	0.0220309	-0.0338706	0.792141	0.285803	-0.513296	1.69372e-05	1.8836e-05	0.31912	-0.214646	0.0911547	0.0298981	-0.146472	0.252005	0.116468	0.000777694	0.995174	0.414786	0.187614	0.140906	0.0948016	0.387794	0.001688	0.0017379	0.419879	0.000613112	0.00351393	-0.125863	0.325649	0.101406	-0.16672	0.191566	0.37254	-0.457212	0.000165181	0.000449655	-0.224146
ILMN_1808792	ALKBH6	magenta	-0.700811	1.60827e-10	8.81313e-10	0.394178	0.0013909	0.000626901	0.691741	3.43909e-10	7.17349e-10	0.445399	0.000254275	0.000599479	-0.459186	0.00015346	0.000324594	-0.530639	7.69397e-06	9.36551e-06	0.519991	-0.696108	2.39348e-10	5.3793e-10	-0.155552	0.223468	0.106041	-0.170971	0.180327	0.135332	0.298258	0.0175843	0.0207522	0.753427	1.04294e-12	8.91404e-12	-0.411277	0.000812369	0.00438256	0.0138554	0.914173	0.231406	-0.134548	0.2931	0.456283	-0.138068	0.280537	0.153858	-0.330841
ILMN_1761764	ALKBH7	lightcyan	0.284508	0.0238262	0.0167824	0.241097	0.0569738	0.0177245	-0.193984	0.127664	0.040495	-0.512275	1.77191e-05	6.21577e-05	0.341644	0.00613652	0.00703595	0.265094	0.0357541	0.0153738	-0.0118247	0.0827894	0.518882	0.133553	0.547491	3.424e-06	1.26372e-05	0.237603	0.0607794	0.0645735	-0.0968434	0.450216	0.219515	-0.414628	0.000728662	0.000837917	-0.0634293	0.621397	0.430568	0.464788	0.000124218	0.000107912	0.206606	0.104241	0.270799	0.524929	1.00244e-05	4.23171e-05	0.424931
ILMN_1779190	ALKBH8	lightgreen	0.000955483	0.99407	0.32224	0.134681	0.292619	0.0752488	-0.0524352	0.683172	0.167925	-0.0617022	0.630945	0.32543	0.0305967	0.811845	0.29089	0.136663	0.28551	0.0900723	0.141308	-0.119314	0.351651	0.095992	0.322648	0.00990784	0.00846807	0.357644	0.00400581	0.0107422	0.201602	0.113094	0.0807861	-0.0914963	0.475731	0.178148	-0.159264	0.212478	0.237875	0.18723	0.141734	0.0504756	0.208899	0.100369	0.265755	0.309912	0.0134441	0.015835	0.159281
ILMN_1681046	ALLC	tan	-0.00912233	0.943431	0.311037	-0.398119	0.00123184	0.000562026	-0.270827	0.0318032	0.011939	0.338421	0.00666972	0.00955502	-0.266377	0.0348361	0.0271614	0.158703	0.214113	0.0708892	-0.325816	0.127486	0.319399	0.0883612	-0.1023	0.424977	0.174104	-0.0541087	0.673622	0.326194	-0.203824	0.109095	0.0786627	0.0177451	0.890211	0.282946	-0.0606218	0.636948	0.435971	-0.310533	0.0132496	0.00645971	-0.0974415	0.447409	0.547196	-0.152078	0.234108	0.134741	-0.167888
ILMN_1709474	ALMS1	black	0.324952	0.00936282	0.00750879	-0.196482	0.122738	0.0350804	-0.322784	0.00987486	0.00426421	-0.0804416	0.530845	0.291198	0.211107	0.096747	0.0595442	0.268348	0.0334642	0.014528	-0.162096	0.26266	0.0375511	0.0137349	0.205059	0.106919	0.0586758	0.249706	0.0484185	0.0551526	-0.141536	0.268513	0.150945	-0.257374	0.0417121	0.0255803	0.150786	0.238152	0.254204	-0.0253591	0.843606	0.217867	0.295896	0.0185444	0.104973	0.0933404	0.466846	0.2205	0.243231
ILMN_1692332	ALOX12B	brown	-0.255593	0.0431973	0.0277356	0.21881	0.0849033	0.0253011	0.303049	0.0157665	0.00642905	0.103576	0.419195	0.248292	-0.101212	0.429942	0.18395	-0.230604	0.0690181	0.0270611	0.259839	-0.286513	0.0228136	0.0087991	0.0819029	0.523383	0.203853	-0.0901889	0.482086	0.262442	0.115922	0.365608	0.18888	0.300021	0.0168954	0.0122274	-0.2647	0.03604	0.0746483	0.10294	0.422071	0.12567	-0.126053	0.324911	0.476395	0.000136474	0.999153	0.367912	-0.1508
ILMN_1783443	ALOX15	turquoise	0.23218	0.0670893	0.0398467	-0.602586	1.73807e-07	1.79728e-07	-0.487815	5.00771e-05	3.78812e-05	0.111703	0.383432	0.234111	-0.231377	0.0680667	0.0455056	0.441183	0.00029549	0.000237097	-0.660062	0.500452	2.95695e-05	2.28491e-05	-0.464099	0.000127513	0.000239994	-0.180807	0.156164	0.122913	-0.241101	0.0569694	0.0488882	-0.261332	0.0385629	0.0240027	-0.0290444	0.821229	0.493974	-0.494254	3.8388e-05	3.84827e-05	-0.0641004	0.617704	0.62316	-0.180384	0.157152	0.100453	-0.162105
ILMN_2403534	ALOX15	turquoise	0.0978614	0.445445	0.178757	-0.491466	4.30991e-05	2.70686e-05	-0.34621	0.00544513	0.00250602	0.122179	0.34012	0.21574	-0.265622	0.0353739	0.027492	0.26608	0.0350472	0.0151062	-0.550589	0.343699	0.00581631	0.00259896	-0.398786	0.00120662	0.0015136	-0.343041	0.00591718	0.0138653	-0.228652	0.0714692	0.0576934	-0.136772	0.28512	0.120264	-0.0951943	0.458003	0.366223	-0.427603	0.000473155	0.000350606	-0.110233	0.389762	0.51748	-0.21938	0.0840745	0.0633238	-0.197737
ILMN_1751975	ALOX15B	black	0.355882	0.00420287	0.00375834	-0.278568	0.0270533	0.00911466	-0.253933	0.0446202	0.016072	-0.0744066	0.56221	0.302305	0.233032	0.0660638	0.0445027	0.078496	0.540861	0.152407	-0.163037	0.337207	0.00688096	0.00302089	0.00425969	0.973568	0.318071	0.116886	0.361605	0.21611	-0.240872	0.0572126	0.0490353	-0.169424	0.18436	0.0851871	0.272228	0.0308955	0.0670371	-0.150365	0.239478	0.0784709	0.186361	0.143625	0.319634	-0.16554	0.194772	0.117976	0.345581
ILMN_2393149	ALOX15B	yellow	0.384345	0.0018712	0.00184514	-0.648817	8.88925e-09	1.19139e-08	-0.508618	2.08028e-05	1.71783e-05	0.157994	0.216195	0.155733	-0.0913028	0.476669	0.198898	0.371958	0.00268467	0.00163376	-0.620981	0.57514	8.21205e-07	8.89654e-07	-0.339494	0.00648791	0.00599894	-0.0900882	0.482577	0.262567	-0.405223	0.000985964	0.00243188	-0.243753	0.0542123	0.0316932	0.157927	0.216391	0.240257	-0.519344	1.29259e-05	1.47621e-05	-0.0353268	0.783417	0.674241	-0.271838	0.0311459	0.0300399	0.0164642
ILMN_1680996	ALOX5	lightgreen	0.198616	0.118645	0.0630951	0.0130914	0.918889	0.197165	-0.24132	0.056738	0.0198881	-0.194672	0.126292	0.104174	0.232041	0.0672576	0.0451058	0.231411	0.0680247	0.0267264	-0.0451705	0.116461	0.363366	0.0987651	0.303715	0.0155267	0.0121951	0.851526	9.32577e-19	4.72158e-16	-0.19119	0.133351	0.0910581	-0.223526	0.0782362	0.0426765	-0.169399	0.184426	0.218671	0.245037	0.052917	0.0216398	0.210582	0.0975989	0.261849	0.309686	0.0135157	0.0159076	0.241667
ILMN_1797875	ALOX5AP	lightgreen	0.165827	0.19399	0.0938366	0.178628	0.161298	0.044731	-0.113784	0.374575	0.101866	-0.316971	0.0113694	0.0149155	0.369807	0.0028544	0.00377689	0.0168468	0.895737	0.227261	0.0900606	0.0446449	0.728264	0.176411	0.329649	0.0083323	0.00735589	0.796862	5.65681e-15	1.30887e-12	-0.0383665	0.765294	0.318125	-0.242467	0.0555359	0.0323219	0.0693042	0.589391	0.419031	0.396184	0.00130776	0.000854587	0.122842	0.337487	0.485727	0.245078	0.052876	0.0448314	0.297777
ILMN_1752669	ALPI	tan	0.0771203	0.547999	0.20939	-0.409151	0.000869913	0.000411007	-0.271045	0.0316603	0.011893	0.320436	0.0104566	0.0139035	-0.212606	0.0943463	0.0583931	0.168329	0.187252	0.063299	-0.389485	0.269159	0.0329133	0.0122077	-0.31153	0.0129419	0.0105427	-0.128418	0.315843	0.197184	-0.209953	0.0986279	0.0731491	0.00691963	0.957076	0.297964	-0.0589201	0.646451	0.439521	-0.356116	0.00417626	0.0023551	0.120615	0.346384	0.49158	-0.236556	0.061958	0.0505211	-0.0668604
ILMN_2078697	ALPK1	magenta	-0.474298	8.60284e-05	0.000120202	0.25817	0.0410625	0.0132338	0.643395	1.29293e-08	1.98231e-08	0.454545	0.000182329	0.000450874	-0.152277	0.233487	0.116703	-0.704992	1.12218e-10	4.3023e-10	0.543655	-0.517364	1.41296e-05	1.1671e-05	-0.0952325	0.457822	0.184191	-0.0910662	0.477817	0.260763	0.0531656	0.678998	0.293043	0.703271	1.30228e-10	7.38569e-10	0.123346	0.335492	0.308683	-0.0359426	0.779736	0.204827	-0.213403	0.0930902	0.255716	-0.43301	0.000393201	0.000914255	-0.238904
ILMN_1811238	ALPK2	turquoise	-0.0301598	0.814484	0.280689	-0.253262	0.0452064	0.0144199	-0.0677541	0.597763	0.150511	0.133548	0.296734	0.195655	-0.170874	0.180576	0.0964148	-0.0377086	0.769206	0.201645	-0.205623	0.134541	0.293126	0.0821382	-0.226743	0.0739329	0.043648	-0.156032	0.222026	0.155867	-0.0011704	0.992736	0.376017	0.0232466	0.85649	0.27557	-0.114837	0.370142	0.325406	-0.248394	0.0496497	0.0204987	-0.244085	0.0538754	0.190044	-0.313331	0.0124019	0.0148751	-0.132736
ILMN_1701603	ALPL	yellow	0.159904	0.210622	0.0999962	-0.609584	1.14247e-07	1.22488e-07	-0.527996	8.70178e-06	7.80729e-06	0.147305	0.249288	0.172766	-0.343354	0.00586901	0.0067892	0.531773	7.29587e-06	8.94189e-06	-0.684166	0.471583	9.56455e-05	6.55287e-05	-0.460448	0.000146365	0.000270029	-0.170501	0.181544	0.135973	-0.239235	0.0589765	0.0501276	-0.302376	0.0160114	0.0116981	-0.140067	0.273565	0.275467	-0.514202	1.62706e-05	1.80672e-05	0.155664	0.223132	0.401607	-0.12359	0.334531	0.174237	-0.186261
ILMN_1693789	ALPP	yellow	0.50095	2.89497e-05	4.61127e-05	-0.893566	6.88058e-23	1.81823e-21	-0.773856	1.0353e-13	4.22775e-13	0.124053	0.332709	0.21232	-0.138335	0.279599	0.133753	0.666351	2.5104e-09	7.06171e-09	-0.898283	0.786327	2.23835e-14	1.2862e-13	-0.521644	1.16478e-05	3.45803e-05	-0.298651	0.0174285	0.027885	-0.472078	9.3823e-05	0.000423452	-0.422831	0.000555697	0.000659404	0.12429	0.331779	0.307069	-0.691314	3.56191e-10	1.43121e-09	0.161081	0.207241	0.38822	-0.221687	0.0807856	0.0615581	-0.0526657
ILMN_1801851	ALPPL2	turquoise	0.245422	0.0525339	0.0326262	-0.522925	1.09874e-05	7.82643e-06	-0.467788	0.000110755	7.71703e-05	0.0188059	0.883692	0.400587	-0.094213	0.462672	0.194517	0.364908	0.00327693	0.00194105	-0.553571	0.458851	0.000155392	0.000101266	-0.32368	0.00966043	0.00829191	0.0039481	0.975501	0.409886	-0.323705	0.00965443	0.0134465	-0.25769	0.0414531	0.0254614	-0.0100651	0.937596	0.526398	-0.373463	0.00257139	0.0015433	-0.0116881	0.927559	0.709827	-0.150278	0.239754	0.137211	-0.0873159
ILMN_1750256	ALS2	brown	-0.427492	0.000474939	0.000548255	0.244542	0.0534136	0.0167285	0.656188	5.27709e-09	8.72447e-09	0.329442	0.00837555	0.0115517	-0.22926	0.0706975	0.0468113	-0.600424	1.97469e-07	3.56223e-07	0.493993	-0.416239	0.000691268	0.000386414	-0.324297	0.00951503	0.00818611	-0.313239	0.012429	0.0223944	0.477158	7.68652e-05	0.000369069	0.623028	4.95534e-08	1.56664e-07	0.120501	0.346845	0.314213	-0.176843	0.165596	0.0575582	-0.209718	0.0990139	0.263629	-0.454813	0.000180536	0.000482411	-0.264903
ILMN_1765674	ALS2CR12	yellow	0.124182	0.332204	0.142788	-0.341866	0.00610116	0.00239007	-0.286908	0.0226182	0.00883475	0.0712792	0.5788	0.308012	-0.173859	0.172966	0.0932351	0.310405	0.0132894	0.0065408	-0.400253	0.25721	0.0418473	0.0150928	-0.226287	0.0745311	0.0439421	-0.413068	0.000766608	0.0035843	-0.178526	0.161543	0.104757	-0.163314	0.200928	0.0913491	-0.0388878	0.762198	0.477483	-0.285263	0.0234408	0.0106539	0.0540834	0.673765	0.64141	-0.0273262	0.831646	0.32732	0.0411139
ILMN_1739942	ALS2CR13	cyan	-0.122987	0.336912	0.144288	-0.339163	0.00654362	0.00254672	0.105617	0.410037	0.109792	0.456767	0.000167939	0.000419291	-0.232268	0.0669818	0.0449832	-0.307078	0.0143646	0.00699286	-0.0708732	0.0383622	0.765319	0.183523	-0.404753	0.00100073	0.0013018	-0.419903	0.000612613	0.00308143	0.20988	0.0987473	0.0731968	0.280745	0.0258301	0.0173753	0.346271	0.00543633	0.0190103	-0.513308	1.6928e-05	1.86928e-05	-0.35139	0.0047446	0.0487994	-0.693733	2.91736e-10	5.68312e-09	-0.446343
ILMN_1787314	ALS2CR14	yellow	0.52949	8.11766e-06	1.48291e-05	-0.878482	3.12201e-21	5.36563e-20	-0.776214	7.8088e-14	3.24936e-13	0.072662	0.571437	0.305681	-0.170072	0.182661	0.097214	0.710839	6.71178e-11	2.70691e-10	-0.930087	0.810144	8.86274e-16	7.21104e-15	-0.496684	3.46742e-05	8.37334e-05	-0.302069	0.0161245	0.0264649	-0.450546	0.000211112	0.000765625	-0.469895	0.000102116	0.00014836	0.12087	0.34536	0.313395	-0.690774	3.72324e-10	1.49158e-09	0.167233	0.190183	0.371045	-0.201817	0.112701	0.0784297	-0.0185401
[truncated: 21,090 more rows]
[truncated: 11 more columns]

## Sheet: Module Characterizations
Module	Characterization	Evidence	P-value	|	Black
Black	Astrocyte	Mike_CTX___brown	2.48726e-13	|
[truncated: 241 more rows]

## Sheet: Table Legend
Supplementary Table 5: Module membership (kME) between each gene and its assigned module.
[truncated: 5 more rows]
